# Supplementary material for: Crystal structure of bis­(aceto­nitrile-κN)bis­(4-benzoyl­pyridine-κN)bis­(thio­cyanato-κN)cobalt(II)
Source: Acta Crystallogr E Crystallogr Commun. 2017 Feb 14;73(Pt 3):365–8. doi: 10.1107/S2056989017002201 (PMC5347055; doi:10.1107/S2056989017002201)
Supplement: Supplementary file 1 [file e-73-00365-sup1.cif]

##############################################################################
#                                                                            #
# This CIF contains the data in a paper accepted for publication in          #
# Acta Crystallographica Section E. It conforms to the requirements of       #
# Notes for Authors for Acta Crystallographica Section E, and has been       #
# peer reviewed under the auspices of the IUCr Commission on Journals.       #
#                                                                            #
# Full details of the Crystallographic Information File format               #
# are given in the paper "The Crystallographic Information File (CIF):       #
# a New Standard Archive File for Crystallography" by S. R. Hall, F. H.      #
# Allen and I. D. Brown [Acta Cryst. (1991), A47, 655-685].                  #
#                                                                            #
# The current version of the core CIF dictionary is obtainable from          #
# ftp://ftp.iucr.org/pub/cif_core.dic.                                       #
#                                                                            #
# Software is freely available for graphical display of the structure(s)     #
# in this CIF. For information consult the CIF software page                 #
# http://www.iucr.org/resources/cif/software.                                #
#                                                                            #
# This file may be used for bona fide research purposes within the           #
# scientific community so long as proper attribution is given to the journal # 
# article from which it was obtained.                                        #
#                                                                            #
##############################################################################
data_I
_audit_creation_method     'SHELXL-2014/7'
_journal_date_recd_electronic     2017-01-30
_journal_date_accepted     2017-02-09
_journal_name_full     'Acta Crystallographica, Section E'
_journal_year     2017
_journal_volume     73
_journal_issue      3
_journal_page_first     365
_journal_page_last     368
_journal_paper_category     GM
_journal_paper_doi     10.1107/S2056989017002201
_journal_coeditor_code     WM5365
_publ_contact_author_name     'Stefan Suckert'
_publ_contact_author_address
;
Institut f\"ur Anorganische Chemie
Christian-Albrechts-Universit\"at Kiel
Max-Eyth Strasse 2
D-24118 Kiel
Germany
;
_publ_contact_author_email     'ssuckert@ac.uni-kiel.de'
_publ_contact_author_fax     ?
_publ_contact_author_phone     ?
_publ_section_title
;\
Crystal structure of
bis(acetonitrile-\k<i>N</i>)bis(4-benzoylpyridine-\k<i>N</i>)bis(thiocyanato-\
\k<i>N</i>)cobalt(II)
;
_publ_section_title_footnote     .
loop_
    _publ_author_name
    _publ_author_footnote
    _publ_author_address
    'Suckert, Stefan' .
;
Institut f\"ur Anorganische Chemie
Christian-Albrechts-Universit\"at Kiel
Max-Eyth Strasse 2
D-24118 Kiel
Germany
;
    'Werner, Julia' .
;
Institut f\"ur Anorganische Chemie
Christian-Albrechts-Universit\"at Kiel
Max-Eyth Strasse 2
D-24118 Kiel
Germany
;
    'Je\&s, Inke' .
;
Institut f\"ur Anorganische Chemie
Christian-Albrechts-Universit\"at Kiel
Max-Eyth Strasse 2
D-24118 Kiel
Germany
;
    'N\"ather, Christian' .
;
Institut f\"ur Anorganische Chemie
Christian-Albrechts-Universit\"at Kiel
Max-Eyth Strasse 2
D-24118 Kiel
Germany
;
_publ_section_synopsis
;
The crystal structure of the title compound consists of discrete octahedral
complexes, that are linked by intermolecular C---H...O and C---H...S hydrogen
bonding into layers.
;
_chemical_name_systematic
;
Bis(acetonitrile-\k<i>N</i>)bis(4-benzoylpyridine-\k<i>N</i>)bis(thiocyanato-\
\k<i>N</i>)cobalt(II)
;
_chemical_name_common     ?
_chemical_formula_moiety     'C30 H24 Co N6 O2 S2'
_chemical_formula_sum     'C30 H24 Co N6 O2 S2'
_chemical_formula_iupac     '[Co (N C S)2 (C2 H3 N)2 (C12 H9 N O)2]'
_chemical_formula_weight     623.60
_chemical_melting_point     ?
_shelx_space_group_comment
;
The symmetry employed for this shelxl refinement is uniquely defined
by the following loop, which should always be used as a source of
symmetry information in preference to the above space-group names.
They are only intended as comments.
;
_space_group_crystal_system     monoclinic
_space_group_name_H-M_alt     'P 21/n'
_space_group_name_Hall     '-P 2yn'
loop_
    _space_group_symop_operation_xyz
    'x, y, z'
    '-x+1/2, y+1/2, -z+1/2'
    '-x, -y, -z'
    'x-1/2, -y-1/2, z-1/2'
_cell_length_a     10.0304(6)
_cell_length_b     8.3355(4)
_cell_length_c     18.2581(12)
_cell_angle_alpha     90
_cell_angle_beta     90.547(8)
_cell_angle_gamma     90
_cell_volume     1526.46(15)
_cell_formula_units_Z     2
_cell_measurement_reflns_used     17991
_cell_measurement_theta_min     2.69
_cell_measurement_theta_max     27.07
_cell_measurement_temperature     200(2)
_exptl_crystal_description     block
_exptl_crystal_colour     purple
_exptl_crystal_size_max     0.1615
_exptl_crystal_size_mid     0.0841
_exptl_crystal_size_min     0.0238
_exptl_crystal_density_diffrn     1.357
_exptl_crystal_density_meas     ?
_exptl_crystal_density_method     ?
_exptl_crystal_F_000     642
_exptl_absorpt_coefficient_mu     0.736
_exptl_absorpt_correction_type     numerical
_exptl_absorpt_process_details
;
(<i>X-SHAPE</i> and <i>X-RED32</i>; Stoe, 2008)
;
_shelx_estimated_absorpt_T_min     ?
_shelx_estimated_absorpt_T_max     ?
_exptl_absorpt_correction_T_min     0.897
_exptl_absorpt_correction_T_max     0.964
_diffrn_ambient_temperature     200(2)
_diffrn_radiation_type     MoK\a
_diffrn_radiation_wavelength     0.71073
_diffrn_measurement_device_type     'Stoe IPDS-1'
_diffrn_measurement_method     'phi scans'
_diffrn_detector_area_resol_mean     ?
_diffrn_reflns_number     17991
_diffrn_reflns_av_R_equivalents     0.0318
_diffrn_reflns_theta_min     2.686
_diffrn_reflns_theta_max     27.074
_diffrn_reflns_theta_full     25.242
_diffrn_measured_fraction_theta_max     0.995
_diffrn_measured_fraction_theta_full     0.996
_diffrn_reflns_limit_h_min     -12
_diffrn_reflns_limit_h_max     12
_diffrn_reflns_limit_k_min     -10
_diffrn_reflns_limit_k_max     10
_diffrn_reflns_limit_l_min     -23
_diffrn_reflns_limit_l_max     23
_refine_special_details     ?
_reflns_number_total     3347
_reflns_number_gt     2895
_reflns_threshold_expression     'I > 2\s(I)'
_refine_ls_structure_factor_coef     Fsqd
_refine_ls_matrix_type     full
_refine_ls_R_factor_all     0.0423
_refine_ls_R_factor_gt     0.0363
_refine_ls_wR_factor_gt     0.0923
_refine_ls_wR_factor_ref     0.0957
_refine_ls_goodness_of_fit_ref     1.044
_refine_ls_restrained_S_all     1.044
_refine_ls_number_reflns     3347
_refine_ls_number_parameters     189
_refine_ls_number_restraints     0
_refine_ls_hydrogen_treatment     constr
_refine_ls_weighting_scheme     calc
_refine_ls_weighting_details
              'w=1/[\s^2^(Fo^2^)+(0.0604P)^2^+0.5217P] where P=(Fo^2^+2Fc^2^)/3'
_atom_sites_solution_hydrogens     geom
_atom_sites_solution_primary     ?
_atom_sites_solution_secondary     ?
_refine_ls_shift/su_max     0.000
_refine_ls_shift/su_mean     0.000
_refine_diff_density_max     0.462
_refine_diff_density_min     -0.693
_refine_ls_extinction_method
;
SHELXL2014 (Sheldrick, 2015)
;
_refine_ls_extinction_coef     0.030(3)
_refine_ls_extinction_expression
                                  'Fc^*^=kFc[1+0.001xFc^2^\l^3^/sin(2\q)]^-1/4^'
loop_
    _atom_type_symbol
    _atom_type_description
    _atom_type_scat_dispersion_real
    _atom_type_scat_dispersion_imag
    _atom_type_scat_source
    'C' 'C' 0.0033 0.0016
                         'International Tables Vol C Tables 4.2.6.8 and 6.1.1.4'
    'H' 'H' 0.0000 0.0000
                         'International Tables Vol C Tables 4.2.6.8 and 6.1.1.4'
    'N' 'N' 0.0061 0.0033
                         'International Tables Vol C Tables 4.2.6.8 and 6.1.1.4'
    'O' 'O' 0.0106 0.0060
                         'International Tables Vol C Tables 4.2.6.8 and 6.1.1.4'
    'S' 'S' 0.1246 0.1234
                         'International Tables Vol C Tables 4.2.6.8 and 6.1.1.4'
    'Co' 'Co' 0.3494 0.9721
                         'International Tables Vol C Tables 4.2.6.8 and 6.1.1.4'
_computing_data_collection
;
X-AREA (Stoe, 2008)
;
_computing_cell_refinement
;
X-AREA (Stoe, 2008)
;
_computing_data_reduction
;
X-AREA (Stoe, 2008)
;
_computing_structure_solution
;
SHELXS97 (Sheldrick, 2008)
;
_computing_structure_refinement
;
SHELXL2014 (Sheldrick, 2015)
;
_computing_molecular_graphics
;
XP in SHELXTL (Sheldrick, 2008) and DIAMOND (Brandenburg, 1999)
;
_computing_publication_material
;
publCIF (Westrip, 2010)
;
loop_
    _atom_site_type_symbol
    _atom_site_label
    _atom_site_fract_x
    _atom_site_fract_y
    _atom_site_fract_z
    _atom_site_U_iso_or_equiv
    _atom_site_adp_type
    _atom_site_calc_flag
    _atom_site_occupancy
    _atom_site_disorder_assembly
    _atom_site_disorder_group
    Co Co1 0.5000 0.0000 0.5000 0.02109(12) Uani d 1 . .
    N N1 0.65155(15) 0.11822(18) 0.55359(9) 0.0322(3) Uani d 1 . .
    C C1 0.71187(17) 0.2142(2) 0.58531(10) 0.0313(4) Uani d 1 . .
    S S1 0.79948(6) 0.34828(9) 0.62877(5) 0.0698(3) Uani d 1 . .
    N N2 0.49639(16) -0.17253(18) 0.58858(8) 0.0311(3) Uani d 1 . .
    C C2 0.50846(19) -0.2619(2) 0.63506(10) 0.0317(4) Uani d 1 . .
    C C3 0.5267(3) -0.3769(3) 0.69412(13) 0.0514(6) Uani d 1 . .
    H H3A 0.5739 -0.4714 0.6757 0.077 Uiso calc 1 . .
    H H3B 0.4395 -0.4093 0.7128 0.077 Uiso calc 1 . .
    H H3C 0.5791 -0.3276 0.7337 0.077 Uiso calc 1 . .
    N N11 0.35979(14) 0.15671(16) 0.55624(7) 0.0234(3) Uani d 1 . .
    C C11 0.37171(18) 0.1751(2) 0.62899(9) 0.0281(4) Uani d 1 . .
    H H11 0.4386 0.1159 0.6543 0.034 Uiso calc 1 . .
    C C12 0.29053(18) 0.2770(2) 0.66876(9) 0.0283(4) Uani d 1 . .
    H H12 0.3009 0.2853 0.7204 0.034 Uiso calc 1 . .
    C C13 0.19360(17) 0.36697(18) 0.63229(9) 0.0240(3) Uani d 1 . .
    C C14 0.18049(17) 0.3477(2) 0.55676(9) 0.0266(3) Uani d 1 . .
    H H14 0.1153 0.4065 0.5299 0.032 Uiso calc 1 . .
    C C15 0.26444(17) 0.2409(2) 0.52146(9) 0.0262(3) Uani d 1 . .
    H H15 0.2538 0.2267 0.4701 0.031 Uiso calc 1 . .
    C C16 0.10657(17) 0.4749(2) 0.67758(9) 0.0253(3) Uani d 1 . .
    C C17 0.06203(16) 0.63359(18) 0.64974(9) 0.0238(3) Uani d 1 . .
    C C18 0.13193(17) 0.7173(2) 0.59627(10) 0.0296(4) Uani d 1 . .
    H H18 0.2059 0.6687 0.5729 0.036 Uiso calc 1 . .
    C C19 0.0930(2) 0.8723(2) 0.57732(12) 0.0390(4) Uani d 1 . .
    H H19 0.1417 0.9300 0.5416 0.047 Uiso calc 1 . .
    C C20 -0.0159(2) 0.9428(2) 0.61001(12) 0.0396(5) Uani d 1 . .
    H H20 -0.0419 1.0484 0.5966 0.048 Uiso calc 1 . .
    C C21 -0.08743(19) 0.8590(2) 0.66259(11) 0.0361(4) Uani d 1 . .
    H H21 -0.1631 0.9070 0.6845 0.043 Uiso calc 1 . .
    C C22 -0.04865(17) 0.7059(2) 0.68300(10) 0.0293(4) Uani d 1 . .
    H H22 -0.0968 0.6497 0.7195 0.035 Uiso calc 1 . .
    O O11 0.07747(15) 0.43077(16) 0.73898(7) 0.0373(3) Uani d 1 . .
loop_
    _atom_site_aniso_label
    _atom_site_aniso_U_11
    _atom_site_aniso_U_22
    _atom_site_aniso_U_33
    _atom_site_aniso_U_12
    _atom_site_aniso_U_13
    _atom_site_aniso_U_23
    Co1 0.02286(18) 0.01851(17) 0.02185(17) 0.00227(11) -0.00268(11)
                                                                    -0.00305(10)
    N1 0.0281(7) 0.0316(8) 0.0370(8) -0.0008(6) -0.0050(6) -0.0088(6)
    C1 0.0233(8) 0.0312(9) 0.0393(9) 0.0064(7) -0.0022(7) -0.0102(7)
    S1 0.0407(3) 0.0604(4) 0.1081(6) -0.0008(3) -0.0150(3) -0.0554(4)
    N2 0.0377(8) 0.0274(7) 0.0281(7) 0.0052(6) 0.0022(6) 0.0011(6)
    C2 0.0358(9) 0.0264(8) 0.0330(9) 0.0051(7) 0.0027(7) -0.0012(7)
    C3 0.0766(17) 0.0344(11) 0.0432(11) 0.0146(10) 0.0073(11) 0.0130(9)
    N11 0.0255(7) 0.0208(6) 0.0239(6) 0.0034(5) -0.0014(5) -0.0021(5)
    C11 0.0338(9) 0.0275(8) 0.0230(8) 0.0076(7) -0.0034(7) 0.0008(6)
    C12 0.0371(9) 0.0287(8) 0.0192(7) 0.0064(7) -0.0013(6) -0.0004(6)
    C13 0.0280(8) 0.0210(7) 0.0232(7) 0.0014(6) 0.0001(6) -0.0010(6)
    C14 0.0279(8) 0.0277(8) 0.0240(8) 0.0078(6) -0.0048(6) -0.0031(6)
    C15 0.0292(8) 0.0281(8) 0.0211(7) 0.0053(6) -0.0048(6) -0.0044(6)
    C16 0.0283(8) 0.0241(7) 0.0235(7) -0.0008(6) 0.0000(6) -0.0058(6)
    C17 0.0229(8) 0.0223(7) 0.0262(8) 0.0002(6) -0.0023(6) -0.0068(6)
    C18 0.0278(8) 0.0250(8) 0.0361(9) 0.0009(6) 0.0023(7) -0.0016(7)
    C19 0.0414(11) 0.0280(9) 0.0477(11) 0.0002(8) 0.0017(9) 0.0040(8)
    C20 0.0456(11) 0.0236(8) 0.0495(11) 0.0083(8) -0.0084(9) -0.0052(8)
    C21 0.0304(9) 0.0328(9) 0.0450(11) 0.0082(7) -0.0051(8) -0.0162(8)
    C22 0.0265(8) 0.0308(8) 0.0305(8) 0.0003(7) 0.0008(7) -0.0108(7)
    O11 0.0517(8) 0.0352(7) 0.0254(6) 0.0055(6) 0.0083(6) -0.0005(5)
_geom_special_details
;
 All esds (except the esd in the dihedral angle between two l.s. planes)
 are estimated using the full covariance matrix.  The cell esds are taken
 into account individually in the estimation of esds in distances, angles
 and torsion angles; correlations between esds in cell parameters are only
 used when they are defined by crystal symmetry.  An approximate (isotropic)
 treatment of cell esds is used for estimating esds involving l.s. planes.
;
loop_
    _geom_bond_atom_site_label_1
    _geom_bond_atom_site_label_2
    _geom_bond_site_symmetry_2
    _geom_bond_distance
    _geom_bond_publ_flag
    Co1 N1 3_656 2.0520(15) ?
    Co1 N1 . 2.0520(15) ?
    Co1 N2 . 2.1647(15) ?
    Co1 N2 3_656 2.1648(15) ?
    Co1 N11 3_656 2.1831(13) ?
    Co1 N11 . 2.1831(13) ?
    N1 C1 . 1.155(2) ?
    C1 S1 . 1.6244(18) ?
    N2 C2 . 1.135(2) ?
    C2 C3 . 1.453(3) ?
    C3 H3A . 0.9800 ?
    C3 H3B . 0.9800 ?
    C3 H3C . 0.9800 ?
    N11 C15 . 1.341(2) ?
    N11 C11 . 1.341(2) ?
    C11 C12 . 1.386(2) ?
    C11 H11 . 0.9500 ?
    C12 C13 . 1.392(2) ?
    C12 H12 . 0.9500 ?
    C13 C14 . 1.393(2) ?
    C13 C16 . 1.506(2) ?
    C14 C15 . 1.388(2) ?
    C14 H14 . 0.9500 ?
    C15 H15 . 0.9500 ?
    C16 O11 . 1.218(2) ?
    C16 C17 . 1.485(2) ?
    C17 C18 . 1.394(2) ?
    C17 C22 . 1.406(2) ?
    C18 C19 . 1.392(3) ?
    C18 H18 . 0.9500 ?
    C19 C20 . 1.380(3) ?
    C19 H19 . 0.9500 ?
    C20 C21 . 1.392(3) ?
    C20 H20 . 0.9500 ?
    C21 C22 . 1.384(3) ?
    C21 H21 . 0.9500 ?
    C22 H22 . 0.9500 ?
loop_
    _geom_angle_atom_site_label_1
    _geom_angle_atom_site_label_2
    _geom_angle_atom_site_label_3
    _geom_angle_site_symmetry_1
    _geom_angle_site_symmetry_3
    _geom_angle
    _geom_angle_publ_flag
    N1 Co1 N1 3_656 . 180.0 ?
    N1 Co1 N2 3_656 . 91.13(6) ?
    N1 Co1 N2 . . 88.88(6) ?
    N1 Co1 N2 3_656 3_656 88.87(6) ?
    N1 Co1 N2 . 3_656 91.13(6) ?
    N2 Co1 N2 . 3_656 180.0 ?
    N1 Co1 N11 3_656 3_656 88.05(6) ?
    N1 Co1 N11 . 3_656 91.95(6) ?
    N2 Co1 N11 . 3_656 88.24(5) ?
    N2 Co1 N11 3_656 3_656 91.76(5) ?
    N1 Co1 N11 3_656 . 91.95(6) ?
    N1 Co1 N11 . . 88.05(6) ?
    N2 Co1 N11 . . 91.76(5) ?
    N2 Co1 N11 3_656 . 88.24(5) ?
    N11 Co1 N11 3_656 . 180.00(5) ?
    C1 N1 Co1 . . 162.48(14) ?
    N1 C1 S1 . . 178.75(18) ?
    C2 N2 Co1 . . 172.91(16) ?
    N2 C2 C3 . . 178.8(2) ?
    C2 C3 H3A . . 109.5 ?
    C2 C3 H3B . . 109.5 ?
    H3A C3 H3B . . 109.5 ?
    C2 C3 H3C . . 109.5 ?
    H3A C3 H3C . . 109.5 ?
    H3B C3 H3C . . 109.5 ?
    C15 N11 C11 . . 117.74(14) ?
    C15 N11 Co1 . . 123.36(11) ?
    C11 N11 Co1 . . 118.85(11) ?
    N11 C11 C12 . . 122.79(15) ?
    N11 C11 H11 . . 118.6 ?
    C12 C11 H11 . . 118.6 ?
    C11 C12 C13 . . 119.35(15) ?
    C11 C12 H12 . . 120.3 ?
    C13 C12 H12 . . 120.3 ?
    C12 C13 C14 . . 118.03(15) ?
    C12 C13 C16 . . 117.70(14) ?
    C14 C13 C16 . . 124.24(15) ?
    C15 C14 C13 . . 118.79(15) ?
    C15 C14 H14 . . 120.6 ?
    C13 C14 H14 . . 120.6 ?
    N11 C15 C14 . . 123.27(15) ?
    N11 C15 H15 . . 118.4 ?
    C14 C15 H15 . . 118.4 ?
    O11 C16 C17 . . 120.68(15) ?
    O11 C16 C13 . . 118.05(15) ?
    C17 C16 C13 . . 121.22(14) ?
    C18 C17 C22 . . 119.48(16) ?
    C18 C17 C16 . . 122.27(15) ?
    C22 C17 C16 . . 118.06(15) ?
    C19 C18 C17 . . 119.76(17) ?
    C19 C18 H18 . . 120.1 ?
    C17 C18 H18 . . 120.1 ?
    C20 C19 C18 . . 120.58(19) ?
    C20 C19 H19 . . 119.7 ?
    C18 C19 H19 . . 119.7 ?
    C19 C20 C21 . . 119.97(18) ?
    C19 C20 H20 . . 120.0 ?
    C21 C20 H20 . . 120.0 ?
    C22 C21 C20 . . 120.19(17) ?
    C22 C21 H21 . . 119.9 ?
    C20 C21 H21 . . 119.9 ?
    C21 C22 C17 . . 120.00(17) ?
    C21 C22 H22 . . 120.0 ?
    C17 C22 H22 . . 120.0 ?
loop_
    _geom_hbond_atom_site_label_D
    _geom_hbond_atom_site_label_H
    _geom_hbond_atom_site_label_A
    _geom_hbond_site_symmetry_A
    _geom_hbond_distance_DH
    _geom_hbond_distance_HA
    _geom_hbond_distance_DA
    _geom_hbond_angle_DHA
    C3 H3A S1 1_545 0.98 2.85 3.771(3) 155.9
    C11 H11 O11 2_546 0.95 2.49 3.193(2) 130.7
_shelx_hkl_file
;
   2   0   0 2432.89   38.25   0
  -2   0   0 2399.35   38.23   0
   2   0   0 2278.56   37.44   0
  -3   0   0    1.18    5.43   0
   3   0   0    1.20    8.31   0
   3   0   0    2.16    8.04   0
   4   0   0 1379.29   20.97   0
   4   0   0 1442.41   22.28   0
  -4   0   0 1429.66   22.32   0
   5   0   0    1.44    7.11   0
  -5   0   0    3.11    7.11   0
   5   0   0    4.08    7.50   0
   6   0   0 1855.12   22.00   0
   6   0   0 1784.00   21.89   0
  -6   0   0 1764.02   21.80   0
   7   0   0   -3.58   11.73   0
  -7   0   0    1.20    9.52   0
   7   0   0    2.76    9.52   0
   8   0   0  203.51   10.76   0
  -8   0   0  200.72   10.96   0
   8   0   0  200.59   12.48   0
   9   0   0    0.66    8.74   0
   9   0   0   -3.55    8.59   0
  -9   0   0    6.16    8.68   0
  10   0   0 1328.61   18.89   0
  10   0   0 1276.77   18.11   0
 -10   0   0 1343.44   19.19   0
  11   0   0    3.67    7.74   0
  11   0   0    1.57    8.54   0
 -11   0   0    5.90   10.74   0
  12   0   0   11.24    9.99   0
 -12   0   0    3.87   13.93   0
  12   0   0    2.83   10.94   0
   0  -1   0    0.23   12.22   0
   0   1   0    1.08   10.20   0
   0  -1   0    2.89    9.18   0
   1   1   0 8628.03   63.06   0
   2  -1   0 1232.63   30.85   0
   2   1   0 1206.73   21.32   0
   2   1   0 1163.66   21.40   0
  -2  -1   0 1189.86   21.09   0
  -2   1   0 1207.47   31.08   0
  -2  -1   0 1211.68   21.37   0
   3   1   0 1185.75   19.88   0
  -3  -1   0 1182.90   19.75   0
  -3   1   0 1190.22   25.56   0
  -3  -1   0 1185.63   19.80   0
   3   1   0 1242.24   20.00   0
   3  -1   0 1209.28   25.82   0
   4  -1   0  514.05   16.14   0
  -4  -1   0  501.17   12.27   0
  -4  -1   0  500.15   12.02   0
  -4   1   0  520.82   16.48   0
   4   1   0  501.86   11.92   0
   4   1   0  508.14   11.85   0
  -5  -1   0 1502.86   19.17   0
   5  -1   0 1460.69   22.74   0
   5  -1   0 1496.42   23.19   0
  -5   1   0 1458.49   22.88   0
  -5  -1   0 1369.07   17.78   0
   5   1   0 1418.34   17.96   0
   5   1   0 1464.96   17.84   0
   6  -1   0    5.52    9.08   0
  -6  -1   0   -1.11    9.03   0
   6   1   0    1.26    9.02   0
  -6   1   0   -0.90    8.73   0
   6   1   0   10.32    9.22   0
   6  -1   0    0.47    9.00   0
  -7   1   0  215.36   11.27   0
  -7  -1   0  228.81   10.98   0
   7  -1   0  209.45   11.42   0
   7   1   0  225.26   10.89   0
   7   1   0  214.85   10.76   0
   7  -1   0  229.64   11.48   0
   8   1   0   85.47    9.81   0
   8   1   0   85.60    9.72   0
   8  -1   0   86.09   10.09   0
  -8  -1   0   76.57    9.91   0
   8  -1   0   83.54   10.01   0
  -8   1   0   77.12    9.93   0
   9  -1   0  265.05   11.87   0
   9   1   0  262.57   10.95   0
   9  -1   0  256.56   11.44   0
  -9  -1   0  271.20   11.25   0
   9   1   0  250.06    8.64   0
  -9   1   0  253.63   11.87   0
 -10   1   0  271.69   13.72   0
  10   1   0  259.20   10.81   0
 -10  -1   0  254.82   11.12   0
  10  -1   0  248.02   12.60   0
  10   1   0  237.56   10.32   0
  10  -1   0  240.92   11.61   0
  11   1   0  106.29    9.30   0
 -11  -1   0  101.37   10.19   0
  11   1   0  117.30    9.91   0
  11  -1   0  104.46   10.68   0
 -11   1   0  113.22   12.51   0
  11  -1   0  109.07   10.03   0
 -12  -1   0   23.17   11.67   0
  12   1   0   13.41   11.28   0
  12  -1   0   11.47   13.29   0
  12   1   0   17.28   10.31   0
  12  -1   0   16.72   12.67   0
 -12   1   0   23.02   11.75   0
   0   2   0 3613.68   34.63   0
   0  -2   0 3737.20   35.35   0
   0   2   0 3631.20   35.08   0
   0  -2   0 3534.16   34.48   0
  -1  -2   0    9.29    9.23   0
  -1  -2   0   17.30    8.77   0
   1   2   0    3.34    9.46   0
   1   2   0   11.36    8.61   0
  -1   2   0    0.35    5.78   0
   1  -2   0   10.09    9.07   0
  -1   2   0    8.15    8.93   0
   1  -2   0    1.49    5.92   0
   2   2   0 7520.62   42.62   0
  -2  -2   0 7517.84   42.55   0
   2   2   0 7625.31   43.03   0
   2  -2   0 7565.66   54.82   0
  -2  -2   0 7462.47   42.80   0
  -2   2   0 7610.72   54.43   0
  -3   2   0  177.14   10.83   0
   3  -2   0  191.51   11.46   0
   3   2   0  198.27    8.27   0
   3   2   0  181.18    8.21   0
  -3  -2   0  179.77    8.22   0
  -3  -2   0  187.34    8.26   0
  -3   2   0  189.45   11.51   0
  -4  -2   0   11.33    7.94   0
   4   2   0    9.53    7.90   0
  -4   2   0   14.86    6.90   0
   4  -2   0   16.36    7.44   0
  -4  -2   0   18.06    7.35   0
   4   2   0   13.68    7.26   0
   5   2   0    6.03    7.15   0
  -5  -2   0    1.44    7.62   0
  -5   2   0    9.39    6.83   0
  -5  -2   0    1.40    7.03   0
   5  -2   0   14.37    7.16   0
   5   2   0   10.09    7.46   0
   6  -2   0  216.87   13.59   0
  -6  -2   0  212.76    8.34   0
  -6   2   0  215.32   11.70   0
   6   2   0  205.51    8.33   0
  -6  -2   0  223.01   10.89   0
   6   2   0  219.44   10.56   0
   7   2   0   36.87    9.08   0
  -7  -2   0   39.55    6.74   0
   7  -2   0   46.32   11.17   0
   7   2   0   42.57    6.76   0
  -7  -2   0   46.61    6.86   0
  -7   2   0   37.31   11.02   0
   7  -2   0   39.65   11.09   0
   8  -2   0  344.72   14.63   0
   8   2   0  325.11    9.07   0
  -8   2   0  337.69   13.12   0
  -8  -2   0  329.92    9.50   0
   8   2   0  336.07    9.12   0
   8  -2   0  340.53   12.94   0
  -9   2   0    0.61    8.35   0
   9  -2   0    2.52    8.29   0
   9   2   0    1.88    8.39   0
   9   2   0    0.06    5.85   0
  -9  -2   0    0.16    8.62   0
   9  -2   0    3.76    9.69   0
  10   2   0  163.79    9.84   0
  10  -2   0  178.51   10.59   0
 -10  -2   0  176.02   10.18   0
  10  -2   0  174.54   12.90   0
  10   2   0  168.68   10.05   0
 -10   2   0  170.69   13.25   0
  11   2   0   -7.08   10.59   0
 -11  -2   0   10.59   11.14   0
  11  -2   0   11.44   11.98   0
  11  -2   0   10.63   12.77   0
 -11   2   0   18.37   14.20   0
  11   2   0   15.24   10.90   0
  12   2   0  316.04   11.17   0
 -12   2   0  362.33   21.45   0
  12  -2   0  391.29   18.15   0
 -12  -2   0  348.53   11.88   0
  12  -2   0  363.43   20.29   0
  12   2   0  354.28   14.24   0
   0  -3   0    1.29    5.16   0
   0   3   0   -2.44    5.08   0
   0  -3   0    2.88    5.49   0
   0   3   0   -0.99    5.62   0
   1   3   0  246.13    9.08   0
  -1   3   0  242.02   10.27   0
   1  -3   0  246.04   10.38   0
   1  -3   0  242.52    9.45   0
  -1  -3   0  247.73    8.87   0
   1   3   0  247.37   10.08   0
  -1  -3   0  246.45   10.03   0
  -1   3   0  240.42    9.37   0
   2  -3   0 1288.22   19.77   0
  -2  -3   0 1273.58   16.00   0
  -2   3   0 1273.98   19.42   0
  -2   3   0 1248.07   19.69   0
   2   3   0 1264.09   15.68   0
  -2  -3   0 1280.58   15.86   0
   2   3   0 1280.52   16.21   0
   2  -3   0 1255.10   19.39   0
   3   3   0 7206.36   35.05   0
   3   3   0 7252.81   34.72   0
  -3  -3   0 7424.49   35.41   0
  -3   3   0 7318.03   46.31   0
  -3  -3   0 7223.00   34.73   0
   3  -3   0 7367.85   45.67   0
  -3   3   0 7267.22   45.13   0
   4  -3   0   99.15    9.38   0
  -4   3   0   97.51   10.07   0
   4   3   0   93.69    6.68   0
  -4  -3   0  118.39    8.93   0
  -4  -3   0   97.95    6.51   0
  -4   3   0  101.09    9.51   0
   4   3   0   94.96    8.78   0
  -5  -3   0  706.39   11.74   0
   5   3   0  692.87   11.67   0
  -5   3   0  681.99   18.07   0
   5  -3   0  700.76   17.88   0
  -5   3   0  676.44   16.17   0
   5   3   0  695.45   11.52   0
  -5  -3   0  684.23   11.58   0
   6   3   0  113.14    9.88   0
   6   3   0  104.21    7.46   0
  -6  -3   0   93.88    7.34   0
  -6  -3   0  108.45    7.69   0
   6  -3   0  110.67   10.62   0
  -6   3   0  107.73   10.65   0
  -6   3   0  109.02   10.13   0
  -7  -3   0  348.56    9.04   0
   7   3   0  306.09    8.94   0
  -7   3   0  331.79   14.30   0
   7  -3   0  342.67   14.84   0
   7   3   0  337.33    9.07   0
  -7  -3   0  323.07    9.07   0
  -8  -3   0    4.44    6.15   0
   8  -3   0    0.02    8.19   0
   8   3   0   -0.20    6.03   0
   8   3   0   -2.28    8.55   0
  -8   3   0    4.05    8.21   0
   8  -3   0    0.80   10.00   0
  -8  -3   0   -2.89    6.32   0
  -9  -3   0  438.24   11.77   0
   9  -3   0  467.35   16.30   0
   9   3   0  439.93    9.71   0
   9   3   0  465.91   11.52   0
  -9   3   0  442.21   16.70   0
   9  -3   0  443.31   16.55   0
  10  -3   0   20.77    9.64   0
 -10  -3   0   11.72    6.33   0
 -10   3   0   20.47   12.62   0
  10   3   0   19.69    8.44   0
  10   3   0   19.74    5.97   0
  10  -3   0   18.34   10.04   0
 -10   3   0   14.77   11.86   0
  11  -3   0  426.94   21.41   0
  11   3   0  422.27   13.41   0
 -11  -3   0  416.74   13.73   0
 -11   3   0  392.49   23.13   0
  11  -3   0  419.82   25.18   0
  11   3   0  430.77   13.77   0
 -11   3   0  443.33   24.88   0
  12   3   0   -1.91   10.65   0
  12   3   0    9.27   11.09   0
 -12  -3   0   -7.12   11.47   0
   0  -4   0  828.39   12.94   0
   0   4   0  875.53   14.02   0
   0  -4   0  880.68   14.06   0
   0   4   0  853.00   13.13   0
   1   4   0  991.46   13.43   0
   1  -4   0  948.54   15.08   0
   1  -4   0 1022.03   15.14   0
  -1  -4   0  949.46   13.04   0
   1   4   0  950.11   13.26   0
  -1  -4   0  942.53   13.23   0
  -1   4   0  944.54   15.27   0
  -1   4   0  987.04   14.91   0
  -2  -4   0  972.34   13.92   0
  -2   4   0  936.87   14.67   0
  -2   4   0  984.18   15.41   0
  -2  -4   0  951.00   14.28   0
   2  -4   0  992.58   15.54   0
   2   4   0  975.95   14.34   0
   2  -4   0  947.72   14.62   0
   2   4   0  998.05   14.25   0
  -3   4   0  581.80   13.51   0
   3   4   0  628.81   12.07   0
  -3  -4   0  633.01   11.94   0
   3   4   0  599.22   10.30   0
  -3   4   0  606.58   13.50   0
  -3  -4   0  608.34   12.09   0
   3  -4   0  612.30   13.50   0
  -4  -4   0 2938.15   21.52   0
  -4   4   0 2955.60   26.78   0
   4  -4   0 2938.79   27.10   0
  -4  -4   0 2850.86   20.10   0
   4   4   0 2883.43   20.04   0
   4   4   0 3026.07   21.89   0
  -4   4   0 2856.78   27.07   0
   5  -4   0  310.61   14.37   0
  -5   4   0  303.04   14.47   0
  -5  -4   0  302.58    8.83   0
   5   4   0  299.62    9.01   0
  -5  -4   0  306.11    9.07   0
  -5   4   0  280.61   12.11   0
   5   4   0  298.66    8.95   0
  -6  -4   0  129.94    9.51   0
   6  -4   0  126.57   10.50   0
   6   4   0  124.63   10.15   0
  -6  -4   0  150.79    9.93   0
  -6   4   0  136.29   10.68   0
  -6   4   0  126.17   10.19   0
   6   4   0  143.63    9.57   0
  -7   4   0  336.56   13.31   0
  -7  -4   0  326.43    8.65   0
   7  -4   0  335.30   12.98   0
   7   4   0  340.90   10.97   0
  -7  -4   0  354.68   11.23   0
   7   4   0  342.06    8.83   0
  -7   4   0  326.66   12.90   0
  -8   4   0 1769.30   25.90   0
   8   4   0 1759.70   15.55   0
   8   4   0 1761.72   15.61   0
   8  -4   0 1819.26   25.85   0
  -8   4   0 1796.70   26.64   0
  -8  -4   0 1826.13   15.90   0
  -8  -4   0 1835.66   15.94   0
  -9   4   0    2.45    9.79   0
   9   4   0  -10.92    8.47   0
  -9  -4   0   -2.66    8.66   0
   9  -4   0   -2.26   11.07   0
   9  -4   0    1.78   10.52   0
   9   4   0   -5.09    8.59   0
  -9  -4   0    1.08    8.36   0
  -9   4   0   -2.40    9.95   0
 -10  -4   0   95.98    6.98   0
 -10   4   0   95.41   14.85   0
  10   4   0   88.36    7.13   0
 -10   4   0  102.06   14.37   0
  10  -4   0   98.89   15.13   0
  10  -4   0  101.27   15.64   0
  10   4   0   87.58    6.73   0
 -11  -4   0    1.55    7.93   0
  11   4   0   12.67    7.72   0
  11   4   0    6.15   10.58   0
   0  -5   0    6.91    8.69   0
   0   5   0    7.51    8.65   0
   0  -5   0    0.12    9.28   0
   0   5   0    1.54    9.67   0
   1   5   0 2951.38   21.81   0
  -1  -5   0 3045.48   21.55   0
   1   5   0 3015.10   21.60   0
  -1   5   0 2995.94   22.50   0
  -1  -5   0 2970.63   21.74   0
   1  -5   0 2856.39   21.28   0
   1  -5   0 2958.34   22.50   0
  -1   5   0 2834.16   21.51   0
   2  -5   0  661.74   13.76   0
   2   5   0  658.25   10.89   0
  -2  -5   0  685.21   13.17   0
   2   5   0  643.79   13.10   0
  -2   5   0  662.11   13.22   0
  -2  -5   0  645.91   10.67   0
   2  -5   0  695.63   13.57   0
  -2   5   0  657.70   13.82   0
  -3   5   0 1051.43   16.35   0
  -3   5   0 1041.88   14.25   0
   3   5   0 1044.96   12.56   0
  -3  -5   0 1030.63   12.56   0
   3  -5   0 1112.22   16.30   0
   3   5   0 1139.87   14.80   0
  -3  -5   0 1079.24   14.66   0
  -4  -5   0  194.29   10.05   0
  -4   5   0  190.99   10.86   0
   4  -5   0  205.59   10.92   0
  -4   5   0  180.79   10.55   0
  -4  -5   0  199.04   10.63   0
   4   5   0  202.77   10.70   0
   4   5   0  198.83   10.25   0
  -5  -5   0  400.67   11.47   0
   5   5   0  376.70   11.28   0
   5   5   0  386.13   11.61   0
  -5  -5   0  374.89   11.14   0
  -5   5   0  383.52   12.53   0
  -5   5   0  369.16   12.81   0
   5  -5   0  391.77   12.80   0
  -6   5   0   34.53    9.39   0
  -6   5   0   26.10   10.69   0
   6   5   0   35.51    6.68   0
   6   5   0   36.23    6.72   0
  -6  -5   0   29.25    6.32   0
  -6  -5   0   28.73    6.83   0
   6  -5   0   36.09    9.28   0
   7  -5   0  602.59   14.99   0
   7   5   0  586.90   10.08   0
  -7   5   0  595.67   15.26   0
  -7  -5   0  605.62   10.32   0
   7   5   0  590.42   10.08   0
  -7   5   0  593.20   16.25   0
  -7  -5   0  589.90   10.12   0
  -8   5   0    8.13   10.52   0
  -8  -5   0   10.70    8.53   0
   8   5   0   16.67    8.36   0
   8   5   0   -0.65    8.72   0
   8  -5   0   10.68    9.79   0
  -8  -5   0   11.53    8.59   0
  -8   5   0    9.84   10.14   0
  -9   5   0  533.46   19.79   0
   9   5   0  544.60   11.88   0
  -9   5   0  545.48   19.48   0
  -9  -5   0  604.60   11.99   0
  -9  -5   0  606.80   12.19   0
   9  -5   0  564.51   18.41   0
   9   5   0  569.55   11.93   0
  10   5   0    6.53    8.00   0
 -10   5   0   11.31   19.92   0
 -10  -5   0    5.97    7.72   0
 -10   5   0    9.19   21.79   0
  10  -5   0    9.90   20.65   0
  10   5   0   15.09    7.61   0
  11   5   0   40.63   11.24   0
 -11  -5   0   36.80   11.22   0
  11   5   0   31.37   11.08   0
   0   6   0 2240.29   17.53   0
   0  -6   0 2299.12   18.95   0
   0   6   0 2321.02   19.53   0
   0  -6   0 2263.05   18.95   0
   1   6   0   57.90    6.75   0
  -1   6   0   68.54    9.90   0
  -1  -6   0   67.90    6.78   0
   1  -6   0   61.42    9.46   0
   1  -6   0   53.42    9.25   0
  -1  -6   0   62.74    9.62   0
  -1   6   0   46.25    9.07   0
   1   6   0   58.01    9.80   0
  -2  -6   0  278.41   10.39   0
   2   6   0  269.80   10.19   0
   2  -6   0  245.50    8.56   0
  -2   6   0  252.10    8.86   0
  -2   6   0  258.18    8.37   0
  -2  -6   0  240.73   10.76   0
   2   6   0  235.41   10.66   0
   2  -6   0  260.18    8.46   0
  -3   6   0   18.44    9.23   0
  -3   6   0   11.42    6.06   0
  -3  -6   0   17.37    6.52   0
   3  -6   0   15.75    9.22   0
   3   6   0   17.46    6.52   0
   3   6   0   11.48    6.28   0
  -3  -6   0    2.38    6.27   0
  -4  -6   0   39.37    8.75   0
   4   6   0   38.78    9.35   0
  -4   6   0   35.50    8.68   0
   4  -6   0   47.57    9.17   0
  -4  -6   0   49.43    9.16   0
  -4   6   0   38.75    6.88   0
   4   6   0   39.71    8.78   0
   5   6   0  370.30   10.65   0
   5   6   0  380.94   10.73   0
  -5  -6   0  337.74   10.37   0
  -5   6   0  331.22   11.88   0
  -5  -6   0  352.59   10.86   0
  -5   6   0  372.39   11.34   0
   5  -6   0  353.38   11.88   0
  -6  -6   0  894.43   12.93   0
  -6  -6   0  892.54   11.32   0
  -6   6   0  896.62   15.55   0
   6   6   0  871.69   11.32   0
   6   6   0  894.87   12.97   0
  -6   6   0  877.73   16.34   0
   6  -6   0  899.85   15.97   0
   7   6   0   25.14    6.34   0
  -7  -6   0   11.86    6.47   0
  -7   6   0    3.07   10.26   0
  -7   6   0   11.16    9.02   0
  -7  -6   0   17.37    8.44   0
   7  -6   0   12.33    8.52   0
   7   6   0   10.06    8.57   0
  -8   6   0   61.73   11.47   0
  -8  -6   0   66.60    6.44   0
   8   6   0   66.40    6.36   0
   8   6   0   64.91    6.63   0
  -8  -6   0   63.46    6.67   0
   8  -6   0   71.55    8.94   0
  -8   6   0   62.84   11.03   0
   9   6   0  110.09    8.43   0
  -9  -6   0  107.48    8.70   0
   9  -6   0  128.19   16.02   0
  -9  -6   0  117.95    8.41   0
  -9   6   0  112.63   15.79   0
  -9   6   0  113.57   14.81   0
   9   6   0  113.00    8.72   0
  10   6   0  291.26   10.21   0
 -10  -6   0  276.81   10.17   0
  10   6   0  260.07   10.29   0
 -10  -6   0  279.54   10.28   0
   0  -7   0   -0.63    6.27   0
   0   7   0   -5.01    6.00   0
   0   7   0    2.66    6.51   0
   0  -7   0   -0.33    5.97   0
  -1  -7   0  768.30   12.66   0
  -1   7   0  744.11   11.33   0
   1  -7   0  766.96   12.91   0
   1  -7   0  743.07   11.16   0
  -1   7   0  790.59   12.84   0
   1   7   0  718.73   10.67   0
   1   7   0  748.74   12.94   0
  -1  -7   0  746.66   10.82   0
   2   7   0   10.22    5.99   0
  -2   7   0   -0.79    8.58   0
  -2  -7   0    4.33    9.01   0
   2   7   0   21.91    9.04   0
   2  -7   0   -0.97    8.65   0
  -2  -7   0    6.79    6.10   0
   2  -7   0   10.82    6.15   0
  -2   7   0    7.81    6.50   0
  -3  -7   0    9.42    6.10   0
   3   7   0   13.98    5.89   0
  -3  -7   0   33.62    8.78   0
  -3   7   0   16.38    9.07   0
   3  -7   0   13.64    8.75   0
  -3   7   0   13.58    5.98   0
   3   7   0   16.16    9.04   0
  -4  -7   0  255.75   10.14   0
   4   7   0  248.08    7.75   0
  -4   7   0  253.20    8.31   0
  -4   7   0  266.40   11.10   0
   4  -7   0  271.12   10.67   0
   4   7   0  254.01   10.13   0
  -4  -7   0  247.86    7.58   0
  -5   7   0 2082.40   19.51   0
  -5  -7   0 2053.61   15.66   0
   5   7   0 2051.86   15.81   0
  -5  -7   0 2138.89   15.92   0
   5   7   0 2188.41   15.93   0
   5  -7   0 2145.11   21.00   0
  -5   7   0 2190.02   21.60   0
  -6   7   0   65.83    9.55   0
   6  -7   0   69.05    9.06   0
  -6  -7   0   89.50    6.67   0
  -6  -7   0   59.05    8.83   0
   6   7   0   69.12    8.76   0
  -6   7   0   65.86    8.93   0
   6   7   0   63.59    6.67   0
  -7  -7   0  327.13    8.69   0
   7   7   0  346.47   10.70   0
  -7   7   0  352.94   13.14   0
  -7   7   0  321.44   12.12   0
  -7  -7   0  380.70   10.92   0
   7  -7   0  366.51   12.13   0
   7   7   0  348.16    8.45   0
   8   7   0    2.90   10.76   0
  -8   7   0    5.18   10.77   0
  -8   7   0    5.61   13.99   0
   8  -7   0   11.51   12.53   0
  -8  -7   0    4.34   10.93   0
  -8  -7   0   15.17    7.77   0
   8   7   0   -0.82   11.21   0
   9   7   0   84.21    8.53   0
   9  -7   0   99.77   14.36   0
   9   7   0   91.50    8.55   0
  -9   7   0   96.31   14.71   0
  -9  -7   0  100.68    8.35   0
  -9   7   0   93.15   15.38   0
  -9  -7   0  108.15    8.77   0
   0  -8   0 1087.98   12.61   0
   0   8   0 1126.65   12.91   0
   0  -8   0 1208.86   12.72   0
   0   8   0 1144.15   14.24   0
  -1  -8   0  203.11    9.40   0
  -1  -8   0  178.61    7.61   0
  -1   8   0  199.54    8.02   0
   1  -8   0  193.66    7.68   0
   1   8   0  183.27    7.76   0
  -1   8   0  200.84    7.61   0
   1   8   0  189.21    9.66   0
   1  -8   0  197.48    7.61   0
  -2  -8   0   60.77    8.78   0
  -2   8   0   54.77    6.36   0
   2  -8   0   60.13    8.92   0
  -2   8   0   56.51    9.32   0
  -2  -8   0   79.76    8.57   0
   2   8   0   58.88    8.98   0
   2   8   0   56.52    8.60   0
   2  -8   0   48.94    6.41   0
  -3   8   0    1.40    5.78   0
  -3   8   0    5.44    8.87   0
  -3  -8   0    4.85    8.33   0
   3   8   0   10.55    6.28   0
  -3  -8   0   12.90    6.16   0
   3   8   0   12.82    8.31   0
   3  -8   0   14.29    8.30   0
   4   8   0  312.32    9.98   0
  -4  -8   0  291.34   10.35   0
  -4   8   0  284.15   11.03   0
  -4   8   0  296.90    8.66   0
   4   8   0  287.24   10.23   0
   4  -8   0  292.56   10.71   0
  -4  -8   0  317.23    9.89   0
  -5   8   0   10.68    6.03   0
  -5   8   0   17.80    8.98   0
   5   8   0   17.91    8.75   0
  -5  -8   0   10.58    8.66   0
   5  -8   0   10.26    8.52   0
   5   8   0   11.55    8.35   0
  -5  -8   0   18.35    8.34   0
  -6  -8   0  112.39    8.18   0
   6  -8   0  123.68   11.36   0
  -6   8   0  113.29   12.10   0
  -6   8   0  111.18   11.31   0
   6   8   0  102.54    8.34   0
   6   8   0   94.24    8.32   0
  -6  -8   0  120.58   11.49   0
   7  -8   0   39.64   12.85   0
  -7   8   0   46.72   11.07   0
  -7  -8   0   42.33    8.27   0
   7   8   0   42.34   11.09   0
  -7   8   0   28.74   11.98   0
  -7  -8   0   23.99   11.31   0
   7   8   0   45.06    8.12   0
   8  -8   0   20.31   13.30   0
   8   8   0   30.60    8.06   0
  -8  -8   0   22.16    8.04   0
  -8  -8   0   21.71   11.37   0
  -8   8   0   31.14   11.06   0
  -8   8   0   31.26   11.89   0
   8   8   0    7.26   11.36   0
   0   9   0   -4.51    6.31   0
   0   9   0    9.33    8.09   0
   0  -9   0    2.23    5.93   0
   0  -9   0    3.36    8.19   0
  -1   9   0   55.10    8.73   0
  -1  -9   0   60.25    8.67   0
   1  -9   0   41.80    8.83   0
   1   9   0   66.19    8.94   0
   1  -9   0   60.24    8.87   0
   1   9   0   62.62    8.42   0
  -1   9   0   51.99    9.10   0
  -1  -9   0   46.11    8.86   0
  -2   9   0    2.11    8.48   0
  -2  -9   0    8.65    5.87   0
  -2   9   0   -2.66    8.76   0
   2  -9   0   14.57    8.50   0
  -2  -9   0    4.76    8.53   0
   2   9   0    5.85    8.70   0
   2   9   0    9.96    5.89   0
   3  -9   0  261.92   12.20   0
   3   9   0  257.77    9.08   0
  -3  -9   0  253.76    9.09   0
  -3   9   0  266.60   12.06   0
  -3  -9   0  239.75    9.06   0
   3   9   0  236.65    9.13   0
  -3   9   0  263.98   12.49   0
   4   9   0   44.89    7.71   0
   4  -9   0   21.15   11.19   0
  -4  -9   0   57.51   10.76   0
  -4  -9   0   36.66    7.83   0
  -4   9   0   34.93    8.30   0
   4   9   0   33.31   11.08   0
  -4   9   0   41.34   10.94   0
  -5  -9   0   72.70    8.18   0
   5   9   0   81.15    8.15   0
  -5  -9   0   87.24    8.45   0
   5  -9   0   87.30   11.29   0
   5   9   0   73.86    8.39   0
  -5   9   0   83.26   11.74   0
  -5   9   0   79.61    8.38   0
  -6   9   0  156.56   12.02   0
   6  -9   0  152.42   12.13   0
  -6  -9   0  140.02    9.00   0
   6   9   0  129.69   11.93   0
   6   9   0  142.82    9.12   0
  -6   9   0  147.81   12.78   0
  -6  -9   0  158.40   11.73   0
   0 -10   0   22.08   11.02   0
   0 -10   0   33.39    7.81   0
   0  10   0   35.76    8.10   0
   0  10   0   38.58   10.82   0
   1 -10   0   90.73   11.51   0
  -1 -10   0   65.59   11.64   0
  -1  10   0  106.81   11.32   0
   1  10   0   80.41   11.78   0
  -1  10   0  108.36   11.64   0
  -1 -10   0  107.24   11.32   0
   1 -10   0  100.55   11.64   0
   1  10   0  103.78   11.37   0
   2  10   0  187.26    8.88   0
  -2 -10   0  171.80    9.03   0
  -2  10   0  180.59   12.54   0
   2  10   0  188.11    9.43   0
   2 -10   0  156.01   12.17   0
  -2  10   0  217.60   12.12   0
  -2 -10   0  170.31    9.30   0
  -3 -10   0  -12.25    7.82   0
  -3  10   0   14.40   10.77   0
   3  10   0    7.04    7.61   0
  -3 -10   0   -9.60    7.55   0
   3 -10   0    5.32   10.82   0
   3  10   0    0.17    7.69   0
  -3  10   0    6.17   11.14   0
   4  10   0   74.80    8.41   0
   4  10   0   43.44   11.74   0
  -4 -10   0   80.27   11.46   0
  -4 -10   0   31.81    8.44   0
   4 -10   0   74.07   11.63   0
  -4  10   0   51.55   11.64   0
  -4  10   0   58.01    8.84   0
 -12   0   1   -0.16   11.47   0
  12   0  -1    2.22    9.93   0
  12   0  -1    0.99   11.06   0
  11   0  -1   19.37    8.79   0
 -11   0   1   20.56    9.06   0
  11   0  -1   20.18    8.20   0
  10   0  -1   -6.54    8.50   0
 -10   0   1   -4.79    8.70   0
  10   0  -1   -0.55    8.09   0
   9   0  -1  778.38   14.67   0
  -9   0   1  777.41   14.97   0
   9   0  -1  757.16   13.16   0
  -8   0   1    4.34    8.68   0
   8   0  -1    1.79    8.50   0
   8   0  -1    1.58    8.78   0
  -7   0   1 7476.01   38.92   0
   7   0  -1 7528.75   38.54   0
   7   0  -1 7445.14   38.58   0
  -6   0   1    3.51    8.79   0
   6   0  -1   -3.31    8.90   0
   6   0  -1   -6.86    9.00   0
   5   0  -1 3949.58   30.65   0
   5   0  -1 3785.50   30.54   0
  -5   0   1 3926.46   30.92   0
   4   0  -1   -1.61    7.49   0
  -4   0   1    1.96    6.92   0
   4   0  -1    1.33    7.25   0
  -3   0   1  661.49   16.49   0
   3   0  -1  633.40   16.61   0
   3   0  -1  646.58   15.41   0
   2   0  -1   -0.40    6.07   0
  -2   0   1    1.03    7.88   0
  -2   0  -1    1.80    8.81   0
   2   0   1   -2.21    8.99   0
   2   0   1   -2.21   10.97   0
  -2   0  -1    2.33    9.22   0
  -4   0  -1    3.84    8.37   0
   4   0   1    1.32    7.38   0
   4   0   1    1.04    7.30   0
  -5   0  -1  625.82   15.38   0
   5   0   1  636.00   15.49   0
   5   0   1  637.97   15.30   0
  -6   0  -1    9.80    9.04   0
   6   0   1   -2.22    9.47   0
   6   0   1   -2.62    9.39   0
   7   0   1 1414.87   19.72   0
  -7   0  -1 1415.97   20.41   0
   7   0   1 1407.32   20.37   0
  -8   0  -1    1.70    8.80   0
   8   0   1   -1.74    8.74   0
   8   0   1    1.55    8.83   0
   9   0   1  793.78   16.06   0
   9   0   1  765.46   15.24   0
  -9   0  -1  816.35   16.54   0
  10   0   1   -3.51    8.25   0
 -10   0  -1    1.10    9.06   0
  10   0   1    3.91    8.67   0
 -11   0  -1   53.23    9.59   0
  11   0   1   62.14    9.34   0
  11   0   1   46.79    9.85   0
  12   0   1    3.98    9.95   0
  12   0   1    0.08   12.74   0
 -12   0  -1   -2.69   11.32   0
 -12   1   1  224.70   14.19   0
  12  -1  -1  214.92   13.40   0
  12   1  -1  186.52   12.66   0
  12  -1  -1  205.48   12.59   0
 -12  -1   1  241.31   13.43   0
  12   1  -1  235.00   13.03   0
  11  -1  -1  339.09   11.90   0
  11   1  -1  358.02   11.75   0
 -11   1   1  319.90   13.18   0
  11   1  -1  346.10   11.33   0
 -11  -1   1  359.47   12.08   0
  11  -1  -1  354.17   12.80   0
 -10   1   1   91.22   11.48   0
  10   1  -1   84.91    6.82   0
  10  -1  -1  102.92    9.44   0
  10   1  -1  104.47    9.26   0
 -10  -1   1   97.02    9.70   0
  10  -1  -1   97.99    9.29   0
   9  -1  -1   51.00    8.57   0
   9   1  -1   31.90    8.68   0
  -9  -1   1   31.59    6.54   0
   9   1  -1   40.40    6.27   0
   9  -1  -1   42.43    8.61   0
  -9   1   1   39.03    8.77   0
  -8  -1   1 1765.08   19.17   0
   8  -1  -1 1716.86   20.98   0
   8   1  -1 1708.36   18.50   0
   8  -1  -1 1717.57   20.92   0
   8   1  -1 1717.87   18.73   0
  -8   1   1 1730.16   21.15   0
  -7   1   1   19.66    8.90   0
   7   1  -1   26.33    6.44   0
   7  -1  -1   21.95    9.05   0
   7  -1  -1   30.23    9.25   0
   7   1  -1   22.17    8.91   0
  -7  -1   1   24.23    9.04   0
   6  -1  -1 1806.75   22.25   0
  -6   1   1 1799.28   22.01   0
   6   1  -1 1775.94   18.24   0
   6   1  -1 1751.08   19.36   0
  -6  -1   1 1754.40   18.21   0
   6  -1  -1 1836.04   22.38   0
   5   1  -1 1023.51   15.62   0
  -5  -1   1 1012.45   15.70   0
   5   1  -1 1000.76   15.64   0
   5  -1  -1  984.77   17.73   0
  -5   1   1 1000.23   17.83   0
   4   1  -1  312.83   11.27   0
  -4  -1   1  330.42   10.96   0
  -4  -1   1  302.62    9.89   0
  -4   1   1  313.80   11.85   0
   4  -1  -1  313.43   12.42   0
   4   1  -1  312.94   10.74   0
   3  -1  -1  520.76   15.93   0
  -3  -1   1  555.40   14.35   0
  -3  -1   1  545.01   13.72   0
   3   1  -1  503.72   13.63   0
   3   1  -1  532.78   14.10   0
  -3   1   1  510.86   15.48   0
  -2  -1   1  573.89   16.19   0
   2   1  -1  553.36   15.50   0
   2  -1  -1  577.97   18.43   0
   2   1  -1  561.82   16.01   0
  -2  -1   1  567.33   14.50   0
  -2   1   1  578.36   18.19   0
   1  -1  -1  362.76   17.71   0
  -1  -1   1  354.95   15.82   0
   1   1  -1  350.86   15.73   0
   1   1  -1  358.78   14.59   0
  -1   1   1  354.04   16.82   0
  -1  -1   1  339.78   14.58   0
   0  -1   1 2962.04   44.35   0
   0   1  -1 2948.04   43.94   0
   0   1   1 2984.25   40.60   0
   0   1   1 2942.67   39.10   0
   0  -1  -1 2877.08   38.39   0
   0   1  -1 3085.93   44.54   0
   0  -1  -1 2919.75   40.15   0
   0  -1   1 2886.33   43.26   0
  -1   1  -1   42.81   16.07   0
  -1  -1  -1   33.23    8.33   0
  -1  -1  -1   36.56   12.63   0
   1  -1   1   37.29   13.42   0
   1   1   1   36.77   12.74   0
   1  -1   1   32.99   12.42   0
   1   1   1   33.75    8.30   0
  -1   1  -1   33.41   12.34   0
   3  -1   1  550.70   23.49   0
  -3  -1  -1  530.95   15.09   0
  -3   1  -1  519.54   22.73   0
   3   1   1  534.99   13.62   0
  -3  -1  -1  525.18   15.09   0
   3   1   1  558.36   15.28   0
   4  -1   1 4402.48   50.26   0
   4   1   1 4081.21   32.24   0
  -4  -1  -1 4284.17   34.20   0
   4   1   1 4208.74   33.02   0
   4  -1   1 4209.21   48.36   0
  -4  -1  -1 4229.37   32.35   0
   5   1   1 1930.19   21.62   0
   5  -1   1 1943.60   29.77   0
   5   1   1 1875.50   22.01   0
   5  -1   1 1909.47   29.13   0
  -5  -1  -1 1951.76   21.93   0
  -5  -1  -1 1912.49   22.20   0
  -5   1  -1 1851.02   28.68   0
  -6   1  -1  860.80   19.09   0
   6  -1   1  871.84   18.89   0
   6   1   1  850.10   14.24   0
  -6  -1  -1  857.20   14.13   0
  -6  -1  -1  842.45   14.52   0
   6  -1   1  867.94   20.25   0
   6   1   1  852.58   15.72   0
   7   1   1    5.17    8.88   0
   7  -1   1    2.95   10.91   0
  -7  -1  -1   16.02    9.22   0
  -7   1  -1    8.24    8.97   0
   7   1   1   10.08    9.26   0
   7  -1   1    4.83    9.19   0
  -8   1  -1 1863.28   26.35   0
  -8  -1  -1 1903.19   20.80   0
   8   1   1 1770.72   19.56   0
   8  -1   1 1847.58   25.99   0
   8  -1   1 1863.40   23.79   0
   8   1   1 1845.88   20.42   0
  -9  -1  -1  244.89   11.11   0
  -9   1  -1  248.19   12.43   0
   9  -1   1  256.71   12.19   0
   9   1   1  256.26   11.13   0
   9   1   1  245.20   10.74   0
   9  -1   1  252.67   13.31   0
 -10  -1  -1   36.43    9.11   0
  10   1   1   32.15    8.49   0
  10   1   1   33.23    8.92   0
  10  -1   1   45.31   10.87   0
  10  -1   1   42.27   10.03   0
 -10   1  -1   40.92    9.28   0
 -11  -1  -1  100.15    9.96   0
  11  -1   1   95.71   11.45   0
  11  -1   1   89.30   10.90   0
 -11   1  -1   88.49   12.37   0
  11   1   1   95.02    9.27   0
  11   1   1   85.70    9.85   0
  12   1   1  317.41   14.18   0
  12  -1   1  319.39   16.82   0
 -12  -1  -1  311.68   14.16   0
  12   1   1  321.40   13.00   0
  12  -1   1  323.42   17.10   0
 -12   1  -1  302.13   17.87   0
 -12   2   1   10.68   14.02   0
  12   2  -1    5.97    7.95   0
 -12  -2   1   13.44    7.91   0
  12   2  -1    0.62   10.64   0
  12  -2  -1    1.58   12.28   0
  12  -2  -1    3.89   10.70   0
 -11   2   1  164.37   15.40   0
  11   2  -1  150.38   11.65   0
 -11  -2   1  161.39   12.51   0
  11  -2  -1  171.34   14.35   0
  11   2  -1  161.35   12.08   0
  11  -2  -1  165.74   13.87   0
  10  -2  -1  674.22   16.76   0
  10   2  -1  659.46   12.87   0
 -10  -2   1  742.72   13.78   0
  10  -2  -1  714.23   17.33   0
 -10   2   1  674.10   17.61   0
  10   2  -1  707.37   13.46   0
   9  -2  -1  134.63    9.94   0
   9  -2  -1  137.65   11.76   0
   9   2  -1  120.56    9.41   0
  -9  -2   1  142.64    9.63   0
   9   2  -1  128.33    9.63   0
  -9   2   1  136.74   11.69   0
   8   2  -1  309.17   10.88   0
   8  -2  -1  323.00   12.10   0
  -8   2   1  317.86   12.01   0
   8  -2  -1  327.30   12.21   0
   8   2  -1  300.25   10.73   0
  -8  -2   1  304.52    9.15   0
   7   2  -1  410.39    9.73   0
  -7  -2   1  420.60    9.98   0
   7   2  -1  398.50   11.63   0
  -7   2   1  412.06   13.01   0
   7  -2  -1  431.78   13.37   0
  -6   2   1  458.33   13.45   0
   6   2  -1  439.45   12.18   0
  -6  -2   1  481.50   12.52   0
   6  -2  -1  477.93   15.38   0
  -6  -2   1  461.28   12.07   0
   6   2  -1  472.81   12.11   0
  -5  -2   1   17.29    5.20   0
   5   2  -1   17.56    7.53   0
  -5  -2   1   26.53    7.64   0
   5  -2  -1   21.05    7.29   0
   5   2  -1   20.60    7.13   0
  -5   2   1   18.00    6.88   0
  -4  -2   1   -2.19    7.76   0
   4  -2  -1    2.78    7.30   0
  -4  -2   1    2.10    7.09   0
   4   2  -1    2.81    7.61   0
   4   2  -1    2.18    7.16   0
  -4   2   1   -1.00    6.80   0
  -3  -2   1    5.90    8.00   0
  -3   2   1    1.67    4.99   0
  -3  -2   1    6.07    7.27   0
   3  -2  -1    2.14    7.59   0
   3   2  -1    0.88    7.48   0
   3   2  -1    8.52    8.00   0
  -2   2   1 1298.13   21.77   0
  -2  -2   1 1308.21   18.87   0
   2  -2  -1 1267.18   21.98   0
   2   2  -1 1272.72   18.81   0
   2   2  -1 1281.50   18.05   0
  -2  -2   1 1305.35   18.06   0
  -2   2   1 1304.29   22.07   0
  -1   2   1   56.80    7.59   0
  -1  -2   1   58.97    9.59   0
  -1   2   1   54.82    9.31   0
   1   2  -1   59.49   10.07   0
   1  -2  -1   58.95    7.55   0
   1   2  -1   63.24    9.32   0
  -1  -2   1   57.76   10.15   0
   1  -2  -1   59.11    9.36   0
   0  -2   1 1335.93   22.67   0
   0  -2   1 1380.00   22.36   0
   0   2  -1 1395.20   23.17   0
   0   2  -1 1382.34   22.29   0
   0  -2  -1 1319.11   21.63   0
   0   2   1 1325.35   20.52   0
   0  -2  -1 1336.43   20.35   0
   0   2   1 1343.71   21.69   0
  -1  -2  -1  289.98   10.44   0
   1   2   1  274.68   12.46   0
   1   2   1  259.56    9.97   0
  -1   2  -1  263.49   11.60   0
   1  -2   1  280.92   14.16   0
   1  -2   1  266.94   11.86   0
  -1  -2  -1  258.17   12.18   0
  -1   2  -1  282.30   14.16   0
   2  -2   1  860.08   22.09   0
  -2  -2  -1  927.65   17.01   0
  -2   2  -1  887.76   22.31   0
   2  -2   1  920.18   22.22   0
   2   2   1  958.17   17.29   0
  -2   2  -1  930.09   22.12   0
   2   2   1  908.98   16.32   0
  -2  -2  -1  883.77   15.53   0
  -3   2  -1 2117.88   34.65   0
  -3  -2  -1 2195.38   22.71   0
   3   2   1 2126.70   22.66   0
  -3  -2  -1 2107.39   21.82   0
   3  -2   1 2144.22   35.45   0
  -3   2  -1 2153.75   34.88   0
   3   2   1 2203.55   23.01   0
   4   2   1  276.08    9.09   0
  -4   2  -1  286.07   13.99   0
  -4   2  -1  282.57   14.42   0
   4  -2   1  292.57   15.26   0
  -4  -2  -1  289.09    8.97   0
  -4  -2  -1  287.12    9.02   0
   4   2   1  280.22    8.96   0
   5  -2   1 1048.65   24.11   0
  -5   2  -1  990.43   23.89   0
  -5  -2  -1 1003.05   14.14   0
  -5  -2  -1 1014.14   15.01   0
   5   2   1  996.88   15.07   0
   5   2   1  998.01   14.17   0
   6   2   1  765.11   12.67   0
   6   2   1  759.14   12.48   0
   6  -2   1  804.54   21.07   0
  -6   2  -1  746.23   20.59   0
   6  -2   1  761.02   21.06   0
  -6  -2  -1  766.22   12.80   0
  -6  -2  -1  750.49   12.61   0
   7   2   1  429.11   10.03   0
  -7   2  -1  433.85   16.85   0
  -7  -2  -1  448.80   12.18   0
   7   2   1  445.58   12.21   0
  -7  -2  -1  421.58   10.12   0
   7  -2   1  444.49   18.18   0
   7  -2   1  432.80   16.86   0
  -8   2  -1  147.07   14.54   0
   8   2   1  142.25    9.88   0
   8  -2   1  151.97   14.69   0
   8   2   1  136.13   10.08   0
  -8  -2  -1  143.77   10.18   0
   8  -2   1  147.58   12.82   0
  -9   2  -1   64.68   11.93   0
   9  -2   1   66.29   11.38   0
   9   2   1   68.09    9.16   0
   9   2   1   55.39    6.67   0
   9  -2   1   58.05   10.92   0
  -9  -2  -1   54.07    6.73   0
  10  -2   1  486.16   17.12   0
 -10   2  -1  506.67   20.15   0
  10   2   1  495.49   12.10   0
  10   2   1  504.96   12.52   0
 -10  -2  -1  496.53   12.71   0
  10  -2   1  489.89   18.07   0
 -11   2  -1  261.83   19.44   0
  11   2   1  257.18   13.10   0
 -11  -2  -1  253.74   13.34   0
  11  -2   1  254.66   20.09   0
  11   2   1  257.10   12.25   0
  11  -2   1  267.26   18.31   0
  12   2   1   24.12   10.77   0
 -12  -2  -1   15.55   11.60   0
  12   2   1   16.15   11.32   0
  12  -3  -1    1.40   14.41   0
 -12   3   1    2.14   13.08   0
 -12  -3   1   -4.34   11.48   0
  12  -3  -1    2.65   13.23   0
  12   3  -1    2.16   10.75   0
  12   3  -1   19.83   11.20   0
 -12   3   1    2.22   16.43   0
  11   3  -1   92.42   11.28   0
  11   3  -1   86.82   11.56   0
 -11   3   1   93.43   15.36   0
  11  -3  -1   84.07   14.25   0
 -11  -3   1   97.66   11.64   0
  11  -3  -1   91.72   15.37   0
 -10   3   1  337.22   14.92   0
 -10  -3   1  334.00    9.31   0
  10   3  -1  352.19    9.04   0
  10  -3  -1  341.03   14.08   0
  10  -3  -1  354.12   13.22   0
  10   3  -1  322.75    8.83   0
   9   3  -1   33.70    8.77   0
   9  -3  -1   32.49   10.61   0
  -9  -3   1   12.20    8.96   0
  -9   3   1   22.83    8.76   0
   9  -3  -1   18.35   10.30   0
   9   3  -1   19.35    8.62   0
  -8   3   1   35.37    8.59   0
   8   3  -1   27.82    6.38   0
   8   3  -1   45.70    6.15   0
  -8  -3   1   33.49    6.43   0
   8  -3  -1   32.26    8.79   0
   7   3  -1  431.30   11.29   0
  -7   3   1  387.01   12.79   0
   7  -3  -1  391.85   13.06   0
  -7  -3   1  430.94   11.65   0
  -7  -3   1  382.95   11.39   0
   7   3  -1  386.43   11.24   0
  -6  -3   1  257.01    8.73   0
   6   3  -1  263.21    8.66   0
  -6  -3   1  265.85   10.69   0
   6  -3  -1  273.02   11.94   0
  -6   3   1  273.07   11.61   0
   6   3  -1  284.70   10.52   0
  -5  -3   1  163.30    7.97   0
   5   3  -1  157.26    7.74   0
   5   3  -1  175.30   10.39   0
  -5   3   1  164.54   10.43   0
   5  -3  -1  176.20   12.64   0
  -5  -3   1  177.99   10.62   0
   4  -3  -1 5262.60   36.81   0
  -4   3   1 5199.35   35.96   0
   4   3  -1 4973.63   27.58   0
  -4  -3   1 5152.85   28.06   0
   4   3  -1 5068.07   28.32   0
  -4  -3   1 5083.46   28.53   0
  -4   3   1 4950.66   35.68   0
  -3  -3   1  985.75   14.61   0
  -3  -3   1  876.73   13.23   0
   3  -3  -1  912.69   16.77   0
   3   3  -1  960.47   14.46   0
  -3   3   1  945.54   16.53   0
   3   3  -1  879.71   13.22   0
  -3   3   1  913.78   16.92   0
  -2   3   1  100.55    6.81   0
   2   3  -1  100.90    6.68   0
  -2  -3   1   97.61    6.61   0
  -2   3   1   99.00    9.08   0
   2   3  -1   93.73    7.22   0
  -2  -3   1  105.63    7.11   0
   2  -3  -1   98.56    8.88   0
   1   3  -1  945.38   14.34   0
   1  -3  -1  911.53   14.99   0
   1  -3  -1  883.50   14.73   0
  -1   3   1  891.57   14.71   0
  -1   3   1  868.18   15.09   0
  -1  -3   1  903.82   14.40   0
   1   3  -1  883.85   15.59   0
  -1  -3   1  919.30   15.86   0
   0   3  -1 1238.31   18.24   0
   0  -3   1 1236.59   17.65   0
   0  -3  -1 1207.26   16.46   0
   0   3   1 1192.27   16.53   0
   0   3  -1 1201.12   17.36   0
   0  -3   1 1239.18   17.98   0
   0   3   1 1187.84   16.37   0
   0  -3  -1 1169.96   16.59   0
  -1   3  -1    3.29    7.07   0
   1   3   1    4.50    7.31   0
   1  -3   1    5.69    7.28   0
   1  -3   1    5.90    5.79   0
  -1  -3  -1    7.30    7.24   0
   1   3   1    2.37    7.98   0
  -1  -3  -1    1.89    7.81   0
  -1   3  -1    1.39    5.84   0
  -2   3  -1  183.77   10.09   0
   2  -3   1  207.39   10.48   0
  -2  -3  -1  196.68    9.68   0
   2  -3   1  187.21   10.76   0
   2   3   1  192.83    7.99   0
   2   3   1  196.68   10.06   0
  -2   3  -1  193.29   10.83   0
  -2  -3  -1  186.23    7.61   0
  -3  -3  -1  194.64    7.60   0
   3   3   1  187.11    7.79   0
  -3  -3  -1  199.60    7.81   0
  -3   3  -1  196.26   10.44   0
  -3   3  -1  184.49   10.85   0
   3  -3   1  188.69   10.84   0
   3   3   1  203.72    8.03   0
  -4  -3  -1 1842.74   17.62   0
   4  -3   1 1835.67   26.73   0
   4   3   1 1856.29   17.67   0
  -4   3  -1 1861.90   26.93   0
  -4   3  -1 1886.58   26.58   0
   4   3   1 1896.36   18.86   0
  -4  -3  -1 1882.55   18.56   0
   5   3   1   23.01    9.69   0
  -5  -3  -1   28.10    6.92   0
   5  -3   1   28.71   11.14   0
  -5  -3  -1   30.44    9.07   0
  -5   3  -1   34.03   10.84   0
  -5   3  -1   30.38   10.43   0
   5   3   1   33.97    9.35   0
  -6   3  -1 2575.88   34.61   0
  -6   3  -1 2595.99   33.95   0
  -6  -3  -1 2584.43   20.98   0
   6  -3   1 2650.07   35.73   0
   6   3   1 2524.75   19.26   0
  -6  -3  -1 2578.26   19.66   0
   6   3   1 2612.47   21.18   0
  -7  -3  -1  271.17   10.71   0
   7  -3   1  273.18   16.51   0
   7   3   1  266.92   10.49   0
   7   3   1  267.63   10.70   0
   7  -3   1  263.60   16.34   0
  -7   3  -1  262.48   14.55   0
  -7   3  -1  256.07   15.85   0
  -7  -3  -1  269.94   10.52   0
   8  -3   1  373.49   17.00   0
   8  -3   1  392.92   18.83   0
  -8   3  -1  385.85   18.18   0
  -8  -3  -1  412.44   11.26   0
  -8   3  -1  380.70   17.99   0
  -8  -3  -1  401.06   11.64   0
   8   3   1  404.40   11.40   0
   8   3   1  368.96   11.22   0
  -9   3  -1    0.55   12.79   0
  -9   3  -1    4.56   11.92   0
   9   3   1    9.42    8.46   0
  -9  -3  -1    1.24    6.08   0
   9   3   1    8.03    8.40   0
   9  -3   1    1.86   13.02   0
   9  -3   1    2.17   12.95   0
  10   3   1  519.64   10.47   0
 -10  -3  -1  550.36   10.64   0
  10   3   1  526.16   10.99   0
  11   3   1    3.98   10.49   0
  11   3   1   -3.70   10.78   0
 -11  -3  -1   11.81   10.99   0
 -12  -3  -1   70.91    9.06   0
  12   3   1   68.68    8.89   0
  12   3   1   92.14   11.51   0
  11   4  -1  193.94   12.24   0
 -11   4   1  181.32   18.12   0
  11  -4  -1  181.02   15.78   0
 -11  -4   1  206.38   12.34   0
  11  -4  -1  190.42   18.36   0
  11   4  -1  177.67   11.86   0
 -11   4   1  190.75   18.90   0
 -10  -4   1   76.57   10.44   0
  10  -4  -1   82.06   12.98   0
  10   4  -1   83.84    9.21   0
 -10   4   1   75.62   11.75   0
 -10   4   1   83.77   10.24   0
  10  -4  -1   88.25   11.91   0
  10   4  -1  106.93   10.32   0
   9  -4  -1  641.77   17.18   0
  -9   4   1  643.65   17.67   0
  -9  -4   1  682.41   12.73   0
  -9   4   1  630.10   16.08   0
   9   4  -1  637.38   12.39   0
   9   4  -1  550.35   10.30   0
  -8   4   1  473.30   14.04   0
   8   4  -1  501.64   11.58   0
   8  -4  -1  476.00   15.24   0
  -8  -4   1  486.88    9.76   0
  -8   4   1  470.85   13.71   0
   8   4  -1  474.69    9.50   0
  -8  -4   1  476.66   11.62   0
  -7   4   1   76.56    9.86   0
  -7  -4   1   89.39    6.87   0
   7  -4  -1   87.99    9.76   0
   7   4  -1   83.66    9.33   0
  -7   4   1   86.16   10.94   0
  -7  -4   1   85.78    9.59   0
   7   4  -1   62.56    9.28   0
  -6   4   1  480.51   13.31   0
   6   4  -1  514.89   11.65   0
  -6  -4   1  523.39   11.94   0
   6  -4  -1  506.13   13.65   0
  -6  -4   1  528.19   12.08   0
  -6   4   1  503.82   13.71   0
   6   4  -1  472.05   12.02   0
  -5   4   1 3434.08   28.63   0
   5   4  -1 3467.03   22.49   0
   5   4  -1 3279.92   20.83   0
   5  -4  -1 3433.49   28.39   0
  -5  -4   1 3379.89   21.17   0
  -5  -4   1 3557.05   22.65   0
  -5   4   1 3384.55   27.83   0
  -4  -4   1   98.42    7.67   0
   4   4  -1  107.06    9.78   0
   4  -4  -1   91.79   10.19   0
  -4   4   1   96.32   10.35   0
  -4  -4   1   96.38    9.50   0
  -4   4   1   98.05    9.51   0
   4   4  -1   91.46    7.67   0
   3   4  -1  880.48   12.43   0
  -3  -4   1  930.86   14.24   0
   3   4  -1  911.04   13.50   0
   3  -4  -1  809.42   13.52   0
  -3   4   1  879.27   15.31   0
  -3   4   1  828.89   13.80   0
  -3  -4   1  883.55   13.43   0
   2  -4  -1  808.42   13.07   0
  -2  -4   1  837.38   13.15   0
   2   4  -1  845.36   13.74   0
  -2   4   1  833.80   13.30   0
   2   4  -1  817.11   13.14   0
  -2  -4   1  853.02   13.66   0
  -2   4   1  819.84   13.06   0
  -1  -4   1  701.21   11.60   0
  -1   4   1  697.10   13.05   0
  -1   4   1  687.20   12.11   0
  -1  -4   1  713.96   11.89   0
   1   4  -1  689.55   11.91   0
   1  -4  -1  707.21   12.12   0
   1  -4  -1  750.99   13.32   0
   1   4  -1  683.14   11.69   0
   0  -4  -1  592.69   12.04   0
   0  -4  -1  632.07   12.55   0
   0   4   1  583.60   11.98   0
   0   4   1  598.31   12.60   0
   0  -4   1  624.48   12.55   0
   0   4  -1  618.81   12.91   0
   0   4  -1  643.06   12.49   0
   0  -4   1  618.76   12.76   0
   1  -4   1 3080.55   24.53   0
   1  -4   1 3155.87   25.62   0
   1   4   1 3103.22   23.00   0
  -1  -4  -1 2968.33   22.00   0
  -1  -4  -1 3115.10   22.95   0
  -1   4  -1 3067.03   24.19   0
  -1   4  -1 3027.44   25.92   0
   1   4   1 3034.28   22.38   0
  -2   4  -1  855.41   15.01   0
  -2   4  -1  880.56   15.90   0
  -2  -4  -1  866.49   13.67   0
   2  -4   1  880.70   15.53   0
   2   4   1  848.99   12.11   0
   2   4   1  855.84   13.65   0
   2  -4   1  877.89   15.21   0
  -2  -4  -1  843.26   12.00   0
  -3  -4  -1  164.96    8.96   0
  -3   4  -1  159.47   10.52   0
  -3   4  -1  164.71   10.52   0
   3  -4   1  165.08    9.48   0
   3   4   1  159.67    9.26   0
  -3  -4  -1  157.78    7.81   0
   3   4   1  176.36    8.00   0
   4   4   1  602.74   11.11   0
  -4  -4  -1  623.24   11.06   0
  -4  -4  -1  613.63   10.78   0
  -4   4  -1  635.19   15.08   0
  -4   4  -1  604.01   15.72   0
   4  -4   1  618.00   15.53   0
   4   4   1  628.03   11.00   0
   5   4   1 2256.30   19.04   0
  -5  -4  -1 2285.38   18.91   0
   5   4   1 2113.18   17.47   0
  -5   4  -1 2153.67   25.61   0
  -5  -4  -1 2147.90   17.49   0
  -5   4  -1 2112.79   27.40   0
   5  -4   1 2229.86   27.66   0
   6   4   1   -3.72    6.49   0
  -6  -4  -1    2.52    6.47   0
  -6  -4  -1   -2.38    6.05   0
  -6   4  -1    1.69   10.14   0
   6   4   1    0.24    6.19   0
   6  -4   1   -3.38    8.78   0
  -6   4  -1   -0.66    8.65   0
   7   4   1  447.06   11.63   0
  -7  -4  -1  445.54    9.53   0
  -7  -4  -1  461.26    9.78   0
   7  -4   1  465.75   17.20   0
  -7   4  -1  460.39   17.81   0
   7   4   1  448.58    9.67   0
  -7   4  -1  439.93   16.86   0
  -8   4  -1   48.22   12.66   0
   8  -4   1   48.53   13.18   0
   8   4   1   47.37    6.36   0
  -8  -4  -1   42.09    6.68   0
   8  -4   1   51.48   14.41   0
  -8   4  -1   38.97   12.52   0
   8   4   1   44.77    6.76   0
  -8  -4  -1   46.31    9.41   0
   9   4   1  380.40   11.04   0
  -9  -4  -1  394.16    9.25   0
   9   4   1  355.81    9.11   0
  -9  -4  -1  397.26   11.40   0
  10   4   1   86.15    9.12   0
 -10  -4  -1   82.87   10.28   0
  10   4   1   92.35   10.24   0
 -11  -4  -1  740.06   15.45   0
  11   4   1  724.83   15.15   0
  11   4   1  711.31   14.76   0
  11   5  -1   -2.22   11.03   0
 -11   5   1    1.16   19.00   0
  11   5  -1   -1.17    7.86   0
  11  -5  -1    1.81   20.03   0
  11  -5  -1    1.79   18.24   0
 -11   5   1    0.50   19.12   0
 -11  -5   1    1.70   11.12   0
 -10   5   1  125.38   15.29   0
  10  -5  -1  136.24   14.20   0
 -10   5   1  129.83   15.01   0
  10   5  -1  115.02    8.47   0
  10   5  -1  127.11    8.55   0
 -10  -5   1  128.34    8.76   0
  10  -5  -1  139.27   14.28   0
  -9   5   1    5.99   10.04   0
   9   5  -1   -1.14    6.10   0
  -9   5   1    5.60   10.44   0
   9  -5  -1    4.58    9.42   0
  -9  -5   1    7.94    6.06   0
  -9  -5   1   12.50    8.45   0
   9   5  -1    1.85    8.38   0
  -8  -5   1  203.84    9.74   0
  -8   5   1  182.56   12.30   0
   8   5  -1  211.47    9.58   0
  -8   5   1  200.11   12.78   0
  -8  -5   1  204.88    7.83   0
   8   5  -1  220.39    7.61   0
   8  -5  -1  200.10   10.67   0
   7   5  -1   21.61    6.47   0
   7   5  -1   30.07    8.63   0
   7  -5  -1   24.16   10.37   0
  -7  -5   1   26.36    8.53   0
  -7  -5   1   20.92    6.44   0
  -7   5   1   21.36    8.81   0
  -7   5   1   20.89    8.41   0
   6   5  -1 2232.51   18.10   0
  -6   5   1 2295.80   23.58   0
  -6  -5   1 2249.62   16.95   0
   6  -5  -1 2236.36   22.85   0
  -6  -5   1 2217.63   18.05   0
   6   5  -1 2161.42   16.68   0
  -6   5   1 2226.16   22.57   0
  -5   5   1 3840.58   27.89   0
   5  -5  -1 3816.03   28.20   0
  -5   5   1 3833.57   28.46   0
   5   5  -1 3868.80   23.07   0
  -5  -5   1 4006.75   23.11   0
  -5  -5   1 4090.86   23.17   0
   5   5  -1 4082.07   23.03   0
   4  -5  -1 2057.45   20.75   0
   4   5  -1 2070.89   17.75   0
  -4   5   1 2045.91   20.46   0
  -4  -5   1 2012.54   17.47   0
  -4  -5   1 2092.50   17.88   0
   4   5  -1 2033.84   17.83   0
  -4   5   1 2030.12   20.93   0
   3  -5  -1  413.63   12.07   0
  -3   5   1  402.14   12.35   0
  -3  -5   1  392.33    9.07   0
   3   5  -1  422.12   11.72   0
  -3   5   1  410.55   11.62   0
   3   5  -1  414.28    9.26   0
  -3  -5   1  419.22   11.73   0
   2  -5  -1  812.72   14.23   0
   2   5  -1  835.54   13.47   0
  -2  -5   1  801.88   11.95   0
   2  -5  -1  831.72   12.54   0
  -2   5   1  797.60   12.49   0
  -2   5   1  816.42   14.36   0
   2   5  -1  799.04   11.98   0
  -2  -5   1  786.62   13.29   0
  -1  -5   1   29.85    9.65   0
  -1   5   1   24.87    8.96   0
   1   5  -1   37.29    9.63   0
  -1  -5   1   35.75    6.48   0
   1   5  -1   29.62    6.43   0
   1  -5  -1   24.62    9.01   0
   1  -5  -1   34.55    9.51   0
  -1   5   1   28.08    9.80   0
   0  -5   1  623.64   11.56   0
   0   5  -1  639.38   11.65   0
   0   5  -1  679.15   13.12   0
   0  -5  -1  639.50   11.05   0
   0   5   1  619.87   11.05   0
   0   5   1  632.24   13.45   0
   0  -5   1  688.60   13.16   0
   0  -5  -1  634.71   13.25   0
   1  -5   1  458.76   12.25   0
   1  -5   1  454.60   12.47   0
  -1   5  -1  466.01   11.98   0
  -1  -5  -1  488.91   12.30   0
  -1   5  -1  438.08   12.74   0
   1   5   1  447.08    9.83   0
   1   5   1  476.45   12.66   0
  -1  -5  -1  478.91    9.82   0
   2   5   1  425.01    9.91   0
  -2   5  -1  429.64   12.78   0
  -2  -5  -1  433.79   11.35   0
   2   5   1  422.16   11.36   0
   2  -5   1  451.67   12.21   0
  -2  -5  -1  408.67    9.70   0
   2  -5   1  435.50   12.53   0
  -2   5  -1  446.47   12.04   0
  -3   5  -1    2.02    9.43   0
  -3  -5  -1  -13.05    9.44   0
   3  -5   1    8.50    8.81   0
   3  -5   1   -0.50    9.14   0
   3   5   1   -5.22    8.93   0
  -3   5  -1    5.93    8.37   0
   3   5   1   -0.15    9.52   0
  -3  -5  -1    0.81    8.84   0
  -4   5  -1 1412.63   18.77   0
  -4  -5  -1 1451.44   15.49   0
   4   5   1 1406.15   15.90   0
   4   5   1 1468.99   15.81   0
  -4  -5  -1 1428.75   15.90   0
   4  -5   1 1423.60   19.40   0
  -4   5  -1 1393.09   19.59   0
   5   5   1  520.58    9.99   0
  -5   5  -1  501.51   13.49   0
   5   5   1  514.19   11.78   0
  -5  -5  -1  497.38    9.66   0
  -5   5  -1  481.12   14.08   0
   5  -5   1  506.45   15.60   0
  -5  -5  -1  499.08    9.97   0
   6   5   1   55.74    8.98   0
   6  -5   1   42.33    9.32   0
  -6   5  -1   41.52    9.07   0
  -6  -5  -1   48.69    9.36   0
  -6  -5  -1   42.33    8.95   0
   6   5   1   32.23    9.51   0
  -6   5  -1   38.99    9.69   0
  -7  -5  -1   40.07    8.77   0
  -7   5  -1   32.87   11.44   0
   7   5   1   38.29    6.65   0
   7   5   1   27.31    8.89   0
  -7   5  -1   31.63    9.05   0
   7  -5   1   34.53   10.81   0
  -7  -5  -1   44.10    6.75   0
  -8  -5  -1  325.13    8.69   0
  -8   5  -1  344.27   17.76   0
   8  -5   1  348.22   15.77   0
  -8  -5  -1  359.71   10.84   0
   8   5   1  314.30    8.70   0
  -8   5  -1  343.65   17.01   0
   8   5   1  361.54   10.82   0
  -9  -5  -1   54.99    6.71   0
   9   5   1   54.30    6.55   0
  -9  -5  -1   57.74    6.57   0
   9   5   1   49.78    6.73   0
 -10  -5  -1  397.05   13.35   0
 -10  -5  -1  477.56   13.50   0
  10   5   1  404.87   13.19   0
  10   5   1  375.71   13.39   0
  11   5   1    2.85    7.85   0
  11   5   1    5.86   10.93   0
 -11  -5  -1    1.60    8.01   0
 -10  -6   1   -4.48   10.75   0
  10  -6  -1    1.43   12.76   0
  10   6  -1    3.22    7.73   0
 -10   6   1    0.58   15.43   0
 -10   6   1    1.91   15.98   0
  10   6  -1    7.12   10.85   0
   9   6  -1    1.28    7.55   0
  -9   6   1    1.82   13.45   0
  -9  -6   1   16.17    7.26   0
   9   6  -1   -5.37   10.77   0
  -9   6   1    3.30   10.36   0
   9  -6  -1    0.68    9.86   0
  -9  -6   1  -14.91   11.02   0
  -8  -6   1    4.35    6.02   0
  -8  -6   1    2.79    8.56   0
   8  -6  -1    7.63    7.81   0
  -8   6   1   10.60    8.12   0
  -8   6   1    3.21    8.58   0
   8   6  -1   -0.39    6.00   0
   8   6  -1    0.02    8.49   0
  -7  -6   1 1323.09   14.94   0
  -7   6   1 1253.04   18.70   0
   7   6  -1 1319.13   14.68   0
  -7   6   1 1218.30   18.05   0
   7  -6  -1 1315.81   18.45   0
  -7  -6   1 1323.25   14.80   0
   7   6  -1 1245.99   14.72   0
  -6   6   1    6.45    8.67   0
   6   6  -1   -7.87    8.66   0
   6   6  -1    6.09    6.25   0
  -6  -6   1   -8.51    8.46   0
  -6  -6   1    0.83    6.30   0
   6  -6  -1    2.99    8.56   0
  -6   6   1   -0.03    8.35   0
  -5   6   1  231.77    8.50   0
  -5   6   1  216.37   10.88   0
   5   6  -1  238.92   10.40   0
   5  -6  -1  235.07   10.74   0
  -5  -6   1  234.97    7.74   0
  -5  -6   1  240.66   10.38   0
   5   6  -1  237.63    7.83   0
   4   6  -1   30.45    6.74   0
  -4   6   1   30.38    8.61   0
   4   6  -1   39.33    6.39   0
  -4  -6   1   29.35    6.46   0
  -4   6   1   30.29    9.25   0
  -4  -6   1   28.08    6.85   0
   4  -6  -1   48.49    9.17   0
   3   6  -1  943.29   11.93   0
  -3   6   1 1008.64   15.18   0
  -3  -6   1  991.63   13.51   0
   3   6  -1  996.84   13.63   0
  -3   6   1  958.90   14.13   0
  -3  -6   1  936.16   11.79   0
   3  -6  -1  979.60   14.77   0
  -2  -6   1  189.91    7.67   0
   2   6  -1  195.55    7.78   0
  -2  -6   1  199.41   10.23   0
   2  -6  -1  218.44    8.02   0
  -2   6   1  188.46    8.35   0
   2  -6  -1  191.49    8.19   0
   2   6  -1  192.66   10.36   0
  -2   6   1  195.04    7.99   0
  -1   6   1 1352.81   15.61   0
  -1  -6   1 1325.91   13.88   0
   1   6  -1 1306.40   15.59   0
   1   6  -1 1269.45   13.58   0
   1  -6  -1 1319.33   14.11   0
  -1  -6   1 1309.37   15.40   0
  -1   6   1 1267.08   14.34   0
   1  -6  -1 1375.89   15.76   0
   0  -6   1    2.31    6.65   0
   0  -6  -1   18.13    6.22   0
   0  -6  -1    0.86    6.66   0
   0   6   1   -1.82    6.07   0
   0   6  -1    6.06    6.22   0
   0  -6   1    0.30    6.04   0
   0   6  -1    1.82    6.66   0
   0   6   1    6.15    6.71   0
   1  -6   1  439.11   11.99   0
   1  -6   1  438.39   11.65   0
  -1   6  -1  423.81   12.25   0
  -1  -6  -1  439.62   11.59   0
  -1  -6  -1  423.76    9.20   0
   1   6   1  427.68   11.86   0
  -1   6  -1  467.62   11.71   0
   1   6   1  419.48    9.08   0
   2  -6   1  137.15    7.61   0
  -2  -6  -1  141.29    7.64   0
   2   6   1  143.00    7.85   0
  -2   6  -1  138.91    7.91   0
  -2  -6  -1  139.92    9.72   0
   2  -6   1  141.33   10.09   0
   2   6   1  134.72    9.63   0
  -2   6  -1  145.62    7.55   0
  -3   6  -1 1710.99   18.56   0
   3  -6   1 1773.11   18.87   0
   3  -6   1 1782.45   18.80   0
   3   6   1 1834.63   16.77   0
  -3  -6  -1 1736.65   14.79   0
   3   6   1 1697.11   14.67   0
  -3   6  -1 1706.94   19.01   0
  -3  -6  -1 1881.11   16.78   0
  -4  -6  -1   73.33    6.58   0
  -4   6  -1   67.76    9.79   0
  -4   6  -1   64.21    6.73   0
  -4  -6  -1   58.45    9.43   0
   4   6   1   70.08    6.50   0
   4  -6   1   58.79    9.50   0
   4   6   1   63.88    9.30   0
   5   6   1    7.53    8.39   0
  -5   6  -1    8.10    8.24   0
  -5  -6  -1    6.84    6.33   0
  -5   6  -1    8.06    9.10   0
   5   6   1   -3.56    6.28   0
   5  -6   1    6.68    8.68   0
  -5  -6  -1    4.83    8.47   0
  -6  -6  -1   -0.23    5.94   0
  -6   6  -1    4.38   11.08   0
  -6   6  -1   -2.36    8.24   0
  -6  -6  -1    0.85    6.25   0
   6   6   1   -2.76    6.18   0
   6  -6   1    6.96   10.25   0
   6   6   1   -2.48    6.26   0
   7   6   1 1183.31   12.69   0
   7  -6   1 1224.06   21.36   0
   7   6   1 1165.54   14.50   0
  -7  -6  -1 1240.03   12.80   0
  -7   6  -1 1221.37   19.80   0
  -7   6  -1 1214.36   22.47   0
  -7  -6  -1 1269.16   14.80   0
  -8  -6  -1   49.84    8.90   0
  -8  -6  -1   35.64    6.30   0
  -8   6  -1   39.27   10.54   0
  -8   6  -1   43.93   11.54   0
   8   6   1   41.09    6.08   0
   8   6   1   35.54    9.03   0
   8  -6   1   37.30   10.17   0
  -9  -6  -1  590.62   13.85   0
   9  -6   1  595.60   29.19   0
  -9  -6  -1  572.33   11.12   0
  -9   6  -1  535.99   29.31   0
   9   6   1  508.75   11.12   0
   9   6   1  550.07   13.75   0
  -9   6  -1  557.17   27.76   0
  10   6   1   66.80    8.14   0
 -10  -6  -1   61.16   11.59   0
  10   6   1   47.60   11.47   0
 -10  -6  -1   66.93    8.21   0
  -9   7   1   -0.50   14.12   0
  -9  -7   1   15.22    7.95   0
  -9   7   1    7.14   13.02   0
  -9  -7   1    6.81   10.87   0
   9  -7  -1    2.69   12.88   0
   9   7  -1    0.70   11.14   0
   9   7  -1    2.40    7.97   0
  -8  -7   1  671.47   11.47   0
   8   7  -1  635.35   11.11   0
  -8   7   1  639.82   17.31   0
   8   7  -1  673.10   14.10   0
  -8  -7   1  684.59   14.30   0
   8  -7  -1  649.35   16.60   0
  -8   7   1  659.46   16.40   0
   7   7  -1   10.97    8.46   0
  -7  -7   1   14.97    8.60   0
   7  -7  -1   11.19    8.64   0
  -7   7   1   22.58   10.62   0
   7   7  -1   18.08    6.42   0
  -7  -7   1    2.62    6.48   0
  -7   7   1   20.14    8.44   0
   6  -7  -1   68.63    8.92   0
  -6  -7   1   83.22    6.56   0
   6   7  -1   74.92    6.69   0
   6   7  -1   63.98    8.65   0
  -6   7   1   69.07    9.40   0
  -6   7   1   75.28    8.90   0
  -6  -7   1   86.58    8.68   0
  -5  -7   1   87.56    9.47   0
  -5  -7   1  100.41    6.81   0
  -5   7   1  110.27    9.61   0
   5   7  -1   90.02    9.41   0
   5   7  -1   92.27    6.82   0
   5  -7  -1   95.10    9.60   0
  -5   7   1   99.30    9.20   0
   4   7  -1    2.24    8.85   0
   4  -7  -1   -2.55    8.49   0
  -4   7   1    3.88    8.79   0
   4   7  -1   11.25    5.95   0
  -4   7   1   -5.05    8.26   0
  -4  -7   1    5.45    5.91   0
  -4  -7   1   16.19    8.69   0
   3  -7  -1  553.47   10.43   0
  -3   7   1  554.21   12.71   0
  -3   7   1  533.96   11.83   0
   3   7  -1  568.50   11.60   0
  -3  -7   1  577.30   11.43   0
  -3  -7   1  575.17   11.76   0
   3   7  -1  561.71   11.68   0
  -2  -7   1 1050.58   12.05   0
  -2   7   1 1032.09   14.68   0
   2  -7  -1 1016.03   14.33   0
   2   7  -1  967.25   12.04   0
  -2   7   1 1086.44   14.24   0
   2  -7  -1 1071.84   14.37   0
  -2  -7   1 1003.91   12.06   0
   2   7  -1  943.82   11.75   0
  -1  -7   1   10.34    8.95   0
   1  -7  -1   13.05    6.23   0
  -1  -7   1    9.82    6.06   0
   1  -7  -1   16.29    6.29   0
   1   7  -1    9.44    9.17   0
   1   7  -1   15.80    6.06   0
  -1   7   1   12.72    6.73   0
  -1   7   1    4.13    6.08   0
   0   7   1  242.14   10.16   0
   0  -7   1  243.03    8.28   0
   0  -7   1  261.98   10.19   0
   0  -7  -1  247.72   10.43   0
   0   7  -1  241.53    8.31   0
   0   7   1  258.81   10.73   0
   0  -7  -1  239.19   10.18   0
   0   7  -1  248.82   10.26   0
   1  -7   1   10.53    6.61   0
  -1   7  -1   12.37    6.59   0
  -1   7  -1   13.33    8.58   0
  -1  -7  -1   18.14    6.34   0
   1   7   1   19.13    8.69   0
   1  -7   1   10.98    8.73   0
  -1  -7  -1   19.89    8.72   0
   1   7   1   13.24    6.79   0
   2  -7   1 1618.02   15.59   0
   2   7   1 1581.72   14.23   0
  -2   7  -1 1592.01   15.47   0
   2   7   1 1595.11   15.78   0
  -2   7  -1 1631.70   17.47   0
   2  -7   1 1583.24   16.87   0
  -2  -7  -1 1604.24   15.46   0
  -2  -7  -1 1568.59   14.23   0
   3  -7   1   55.79    6.57   0
   3  -7   1   53.16    6.60   0
  -3  -7  -1   57.22    6.27   0
  -3  -7  -1   40.28    6.57   0
   3   7   1   54.51    6.50   0
   3   7   1   61.80    6.62   0
  -3   7  -1   61.42    6.41   0
  -3   7  -1   46.78    6.81   0
   4  -7   1   18.41    8.65   0
  -4  -7  -1   14.00    6.03   0
   4   7   1   14.31    5.98   0
  -4   7  -1   21.29    8.27   0
  -4   7  -1   13.63    8.95   0
   4   7   1   21.83    8.87   0
  -4  -7  -1   15.97    8.75   0
  -5  -7  -1  262.44    7.90   0
  -5  -7  -1  291.78    7.89   0
  -5   7  -1  272.48   10.76   0
  -5   7  -1  290.05   11.66   0
   5  -7   1  276.89   11.13   0
   5   7   1  272.81    8.04   0
   5   7   1  270.94    8.31   0
   6  -7   1  403.70   12.40   0
  -6   7  -1  385.46   12.87   0
  -6  -7  -1  429.21   10.99   0
   6   7   1  424.60   11.03   0
  -6   7  -1  407.43   13.59   0
   6   7   1  435.09   10.84   0
  -6  -7  -1  410.91   10.54   0
  -7   7  -1  112.75   10.38   0
  -7  -7  -1  112.30    6.93   0
   7   7   1  107.79    6.97   0
   7  -7   1  114.50    9.36   0
  -7  -7  -1  101.99    7.09   0
   7   7   1  106.79    7.06   0
  -7   7  -1  104.16   11.38   0
   8   7   1  624.94   11.82   0
  -8   7  -1  628.30   20.71   0
  -8   7  -1  673.73   19.80   0
  -8  -7  -1  645.02   11.67   0
  -8  -7  -1  630.16   11.40   0
   8  -7   1  669.17   17.83   0
   8   7   1  607.74   11.39   0
  -9   7  -1   10.18   15.76   0
  -9  -7  -1   15.05   10.97   0
   9   7   1   11.64   10.99   0
   9  -7   1   11.42   14.72   0
  -9   7  -1   10.91   16.80   0
  -9  -7  -1   10.73   10.90   0
   9   7   1   13.35    7.70   0
  -8  -8   1    9.09   11.09   0
  -8   8   1    1.54   11.68   0
   8   8  -1   10.59   11.07   0
   8   8  -1   -8.89   11.07   0
   8  -8  -1    3.27   10.55   0
  -8  -8   1   13.53   11.20   0
  -8   8   1    0.77   10.82   0
   7   8  -1  263.96   12.50   0
  -7   8   1  268.80   13.01   0
  -7  -8   1  273.42    9.58   0
  -7   8   1  301.66   14.06   0
  -7  -8   1  260.32   12.46   0
   7   8  -1  244.74    9.61   0
   7  -8  -1  309.53   13.03   0
  -6  -8   1  187.25   11.70   0
  -6   8   1  168.53   12.51   0
   6   8  -1  175.99   11.46   0
   6  -8  -1  187.32   12.07   0
  -6  -8   1  166.56   11.40   0
   6   8  -1  176.18   11.40   0
  -6   8   1  181.83   11.74   0
   5   8  -1  267.92   10.06   0
   5   8  -1  269.86    7.64   0
  -5  -8   1  279.57    8.08   0
  -5   8   1  273.18    8.61   0
  -5   8   1  250.45   11.03   0
  -5  -8   1  258.25   10.09   0
   5  -8  -1  271.41   10.68   0
   4   8  -1  116.06    9.42   0
  -4   8   1  111.77    9.02   0
   4   8  -1  122.30    6.69   0
  -4   8   1  120.73   10.01   0
  -4  -8   1   98.51    6.77   0
  -4  -8   1  127.38    9.29   0
   4  -8  -1  119.69    9.43   0
   3  -8  -1  813.91   13.23   0
  -3  -8   1  727.35   10.63   0
  -3   8   1  780.80   13.59   0
   3   8  -1  719.00   10.61   0
  -3   8   1  724.89   12.85   0
   3   8  -1  791.90   12.30   0
  -3  -8   1  792.50   12.25   0
  -2  -8   1  127.99    9.33   0
   2   8  -1  130.18    9.44   0
   2  -8  -1  129.47    7.25   0
   2   8  -1  126.93    9.04   0
  -2  -8   1  119.37    9.14   0
  -2   8   1  134.67    7.49   0
  -2   8   1  134.28    6.98   0
   1   8  -1  246.67   10.22   0
   1  -8  -1  230.30    9.90   0
  -1   8   1  234.75   10.35   0
   1  -8  -1  227.23    7.75   0
  -1  -8   1  231.67    9.70   0
  -1   8   1  224.53    7.74   0
  -1  -8   1  227.90   10.02   0
   1   8  -1  237.14    9.59   0
   0   8   1  316.71   10.81   0
   0  -8   1  290.94    8.20   0
   0   8  -1  279.91    8.09   0
   0   8   1  326.63   10.27   0
   0  -8  -1  326.81   10.55   0
   0  -8   1  303.15   10.51   0
   0   8  -1  287.43   10.54   0
   0  -8  -1  320.83   10.41   0
  -1   8  -1  248.63    8.23   0
   1   8   1  241.72    8.23   0
   1  -8   1  247.74    9.97   0
   1  -8   1  255.50    8.12   0
  -1  -8  -1  242.26    9.90   0
  -1  -8  -1  264.49    7.97   0
   1   8   1  249.44   10.07   0
  -1   8  -1  246.30   10.24   0
   2   8   1  156.28    9.20   0
  -2   8  -1  150.47    9.83   0
   2   8   1  156.34    9.53   0
  -2  -8  -1  157.28    9.11   0
   2  -8   1  161.80    9.36   0
   2  -8   1  153.27    9.53   0
  -2   8  -1  139.53    9.38   0
  -2  -8  -1  140.45    9.46   0
   3  -8   1  329.22   10.68   0
  -3  -8  -1  310.46    8.21   0
  -3   8  -1  310.65   10.59   0
  -3   8  -1  326.41   11.07   0
  -3  -8  -1  306.65    8.27   0
   3   8   1  312.57    8.24   0
   3   8   1  308.66    8.42   0
   4   8   1   40.57    6.20   0
   4   8   1   43.94    8.33   0
  -4  -8  -1   34.68    8.39   0
  -4  -8  -1   33.67    6.28   0
  -4   8  -1   41.04    8.42   0
   4  -8   1   32.04    8.72   0
  -4   8  -1   27.84    9.03   0
  -5  -8  -1  456.43    9.25   0
  -5   8  -1  498.83   12.41   0
  -5  -8  -1  451.34    9.22   0
  -5   8  -1  517.11   12.95   0
   5   8   1  496.06    9.31   0
   5   8   1  442.96   11.17   0
   5  -8   1  516.12   12.64   0
  -6  -8  -1   26.51   10.64   0
  -6  -8  -1    8.43    7.77   0
  -6   8  -1   29.67   10.62   0
   6   8   1   13.47   10.60   0
   6   8   1   27.90   11.20   0
  -6   8  -1   20.69   11.27   0
   6  -8   1   16.48   10.83   0
   7   8   1  455.83   13.58   0
  -7  -8  -1  555.66   13.61   0
   7   8   1  492.29   13.67   0
  -7   8  -1  491.22   15.27   0
  -7  -8  -1  513.25   10.87   0
  -7   8  -1  493.12   16.24   0
   7  -8   1  507.61   17.22   0
  -8  -8  -1    6.66   11.07   0
   8   8   1    3.92   11.05   0
  -8  -8  -1   19.28    8.05   0
  -8   8  -1   14.56   10.67   0
   8   8   1   10.42    8.05   0
   8  -8   1   17.38   12.89   0
  -8   8  -1    9.83   13.95   0
   6   9  -1   18.20    7.86   0
  -6   9   1   24.82   11.59   0
   6   9  -1   12.72    8.07   0
  -6  -9   1   20.35    7.87   0
  -6  -9   1   26.33    8.07   0
   6  -9  -1   20.95    8.00   0
  -6   9   1    7.96   11.21   0
   5   9  -1  112.82   11.56   0
  -5  -9   1  136.31   11.24   0
   5  -9  -1  143.16   11.69   0
  -5  -9   1  156.31   11.36   0
   5   9  -1  123.04   11.49   0
  -5   9   1  129.69   11.82   0
  -5   9   1  122.14   12.15   0
   4   9  -1  210.23    8.94   0
  -4   9   1  191.04    9.18   0
   4  -9  -1  200.31   12.23   0
  -4  -9   1  200.54    9.21   0
  -4  -9   1  203.08    8.74   0
   4   9  -1  184.96    9.07   0
  -4   9   1  208.94   12.51   0
  -3   9   1    4.24    7.61   0
   3   9  -1   10.74   10.85   0
  -3  -9   1  -10.26   10.81   0
   3  -9  -1   16.05    7.45   0
  -3  -9   1    4.34   10.32   0
  -3   9   1    9.11    7.29   0
   3   9  -1    1.19   10.67   0
   2   9  -1   57.71    8.62   0
  -2  -9   1   60.93    8.84   0
   2   9  -1   59.84    9.10   0
  -2   9   1   58.43    8.85   0
   2  -9  -1   55.96    6.57   0
  -2  -9   1   45.68    8.74   0
  -2   9   1   44.62    6.98   0
  -1   9   1   -3.92    8.76   0
  -1  -9   1   -5.78    5.89   0
   1  -9  -1   -3.35    6.10   0
   1  -9  -1   -0.83    8.58   0
  -1   9   1    1.03    6.14   0
  -1  -9   1   12.47    8.39   0
   1   9  -1    8.61    8.79   0
   1   9  -1    5.77    5.99   0
   0   9   1   75.38    6.64   0
   0  -9  -1   61.49    6.36   0
   0   9   1   66.95    8.75   0
   0   9  -1   71.97    6.54   0
   0  -9   1   78.40    6.63   0
   0  -9   1   81.84    8.68   0
   0   9  -1   74.30    6.78   0
   0  -9  -1   74.34    6.46   0
   1  -9   1   54.66    8.81   0
   1   9   1   55.27    6.63   0
  -1   9  -1   47.07    8.93   0
   1   9   1   50.13    6.19   0
   1  -9   1   59.59    6.37   0
  -1  -9  -1   50.45    6.48   0
  -1  -9  -1   68.10    6.37   0
  -1   9  -1   53.19    6.34   0
  -2  -9  -1   11.15    6.25   0
   2  -9   1    2.52    8.47   0
  -2  -9  -1   34.14    8.24   0
   2  -9   1   15.92    8.60   0
   2   9   1   12.86    6.19   0
  -2   9  -1   32.16    8.30   0
   2   9   1   34.09    8.50   0
  -2   9  -1   18.57    8.88   0
   3   9   1   87.17   11.62   0
  -3   9  -1  102.90   10.96   0
  -3  -9  -1   60.17   11.35   0
   3  -9   1   81.42    8.44   0
  -3  -9  -1   66.33   11.26   0
   3   9   1   92.51   11.03   0
  -3   9  -1   95.00    8.42   0
   4  -9   1  108.59    8.57   0
  -4   9  -1  125.66   11.22   0
   4   9   1  112.38   11.40   0
  -4   9  -1  101.92    8.89   0
   4   9   1  112.74    8.34   0
  -4  -9  -1  113.69    8.40   0
  -4  -9  -1  148.85   10.95   0
   5   9   1   54.18   10.94   0
  -5   9  -1   47.00   11.56   0
   5   9   1   55.83   11.50   0
  -5  -9  -1   57.75   11.00   0
  -5  -9  -1   52.36   11.27   0
  -5   9  -1   42.14   11.18   0
   5  -9   1   47.03   11.18   0
  -6  -9  -1   45.10   11.03   0
  -6   9  -1   26.31   11.82   0
  -6  -9  -1   29.36   11.21   0
   6   9   1   58.57   11.40   0
  -6   9  -1   40.56   11.03   0
   6  -9   1   46.52   10.57   0
   6   9   1   31.10    8.14   0
   4  10  -1  103.70   11.67   0
   4 -10  -1   64.61   11.74   0
  -4 -10   1   96.29   11.68   0
  -4  10   1   79.22    8.69   0
   4  10  -1   78.19   11.89   0
  -4  10   1   76.03   12.40   0
  -4 -10   1  115.55   11.53   0
   3  10  -1   92.93   11.60   0
  -3  10   1   95.78    8.89   0
  -3 -10   1   83.79    8.47   0
  -3  10   1  107.75   11.38   0
  -3 -10   1  106.63   11.45   0
   3 -10  -1   86.78    8.52   0
   3  10  -1  102.71    8.48   0
   2 -10  -1   17.67   10.98   0
  -2  10   1    7.18   11.29   0
   2  10  -1   11.99   11.36   0
   2  10  -1    4.62    7.79   0
  -2 -10   1    5.54   10.95   0
  -2  10   1   15.52   10.74   0
  -2 -10   1   10.82    7.93   0
   1  10  -1  234.07    9.58   0
  -1  10   1  250.97   12.30   0
   1  10  -1  216.38   12.18   0
  -1  10   1  291.29   12.58   0
  -1 -10   1  243.30   12.39   0
  -1 -10   1  210.06    9.55   0
   1 -10  -1  257.54   12.58   0
   0 -10  -1    0.99    7.90   0
   0 -10  -1   10.80    7.69   0
   0  10  -1   14.89   10.69   0
   0 -10   1   11.13   10.87   0
   0  10   1   -0.24    8.19   0
   0 -10   1    5.04   11.01   0
   0  10  -1   -0.35   11.36   0
   0  10   1   18.13    7.66   0
  -1  10  -1  178.51    9.12   0
   1  10   1  187.13   12.29   0
   1  10   1  159.64    8.87   0
  -1 -10  -1  193.62   11.90   0
  -1  10  -1  201.75   12.25   0
  -1 -10  -1  166.87    8.97   0
   1 -10   1  203.14    9.26   0
   1 -10   1  189.19   11.87   0
   2 -10   1  220.67    9.67   0
   2  10   1  244.08   12.23   0
  -2  10  -1  229.52   12.56   0
  -2  10  -1  230.78    9.82   0
  -2 -10  -1  257.70   12.05   0
  -2 -10  -1  248.12   12.12   0
   2  10   1  257.31   12.40   0
   3  10   1   32.56   11.20   0
   3 -10   1   51.06   11.36   0
   3  10   1   49.97   11.52   0
  -3 -10  -1   29.28   11.22   0
  -3  10  -1   42.40   11.51   0
  -3  10  -1   58.37   10.99   0
  -3 -10  -1   45.60   11.37   0
  -4  10  -1   29.01   11.49   0
   4 -10   1    4.38   10.92   0
  -4 -10  -1   10.01    8.01   0
   4  10   1    6.97    8.02   0
  -4  10  -1    6.73   11.18   0
   4  10   1   10.02    8.15   0
  -4 -10  -1   20.23    7.81   0
  12   0  -2  175.65   11.65   0
 -12   0   2  137.12   13.13   0
  12   0  -2  161.84   12.27   0
  11   0  -2   -2.59    8.25   0
 -11   0   2    0.87    8.62   0
  11   0  -2   -2.76    8.42   0
  10   0  -2    3.80    8.04   0
 -10   0   2    9.25    8.41   0
  10   0  -2    6.13    8.26   0
  -9   0   2    2.34    8.38   0
   9   0  -2    1.41    8.31   0
   9   0  -2    0.00    8.26   0
   8   0  -2 2048.32   19.19   0
   8   0  -2 2093.29   20.56   0
  -8   0   2 2179.34   21.14   0
   7   0  -2   -2.35    6.60   0
   7   0  -2    4.35    9.07   0
  -7   0   2   -2.56    6.24   0
  -6   0   2 1444.23   18.56   0
   6   0  -2 1481.58   18.70   0
   6   0  -2 1470.22   18.50   0
  -5   0   2   -1.64    4.88   0
   5   0  -2    0.29    5.29   0
   5   0  -2    1.65    5.03   0
  -4   0   2 2255.93   23.95   0
   4   0  -2 2204.15   24.03   0
   3   0  -2    0.36    5.84   0
  -3   0   2    0.54    7.39   0
   2   0  -2  193.16   11.98   0
  -2   0   2  209.21   11.64   0
   1   0  -2   11.14    8.35   0
  -1   0   2    4.97    9.99   0
  -1   0  -2    2.73   11.15   0
   1   0   2    2.01   10.28   0
   2   0   2  942.15   29.35   0
   2   0   2  925.95   27.41   0
  -2   0  -2  917.39   27.26   0
  -2   0  -2  957.64   29.35   0
  -3   0  -2    5.57    8.50   0
   3   0   2    4.93    8.26   0
  -3   0  -2    0.81    7.61   0
   3   0   2    2.19    8.09   0
   4   0   2  199.16   12.06   0
   4   0   2  211.03   11.83   0
  -4   0  -2  210.61   11.69   0
  -4   0  -2  205.32   11.44   0
   5   0   2    1.60    7.56   0
  -5   0  -2    5.83    7.19   0
   5   0   2    2.27    8.82   0
   6   0   2 6320.26   42.10   0
   6   0   2 6573.58   44.50   0
  -6   0  -2 6597.87   45.57   0
  -7   0  -2   -0.87   11.26   0
   7   0   2    2.25    9.07   0
   7   0   2   -0.98   10.72   0
   8   0   2 1286.81   20.15   0
   8   0   2 1285.75   20.56   0
  -8   0  -2 1305.11   20.47   0
  -9   0  -2    1.91    8.82   0
   9   0   2    1.11    8.21   0
   9   0   2   -0.77    8.69   0
  10   0   2  298.81   13.81   0
 -10   0  -2  315.88   14.04   0
  10   0   2  291.73   11.64   0
  11   0   2   -2.63    8.06   0
 -11   0  -2    1.28    8.69   0
  11   0   2    0.81    7.58   0
 -12   0  -2  244.49   16.48   0
  12   0   2  237.82   13.33   0
  12   0   2  243.31   13.46   0
  12  -1  -2  281.40   13.20   0
  12   1  -2  280.58   13.17   0
 -12  -1   2  271.58   14.07   0
 -12   1   2  273.84   14.19   0
  12  -1  -2  296.44   13.93   0
  12   1  -2  281.09   13.73   0
  11   1  -2   39.13    8.68   0
  11  -1  -2   36.01    8.83   0
  11  -1  -2   54.69   10.10   0
 -11   1   2   42.75   10.53   0
 -11  -1   2   45.40    6.89   0
  11   1  -2   44.60    6.65   0
  10   1  -2  137.95    9.69   0
  10  -1  -2  144.22   10.02   0
 -10  -1   2  133.81    7.68   0
  10   1  -2  132.67    9.49   0
  10  -1  -2  135.51    9.75   0
 -10   1   2  133.01    9.88   0
  -9  -1   2  232.54   10.47   0
   9   1  -2  235.09   10.32   0
   9  -1  -2  225.85   10.53   0
   9  -1  -2  231.40   10.64   0
  -9   1   2  224.77   10.76   0
   9   1  -2  224.68    8.20   0
   8  -1  -2  578.12   13.39   0
   8  -1  -2  587.37   13.58   0
  -8  -1   2  586.44   13.02   0
   8   1  -2  581.62   12.71   0
   8   1  -2  554.01   12.88   0
  -8   1   2  570.65   13.60   0
   7   1  -2 1847.88   18.88   0
  -7   1   2 1737.02   20.34   0
  -7  -1   2 1833.42   19.07   0
   7   1  -2 1794.68   18.64   0
   7  -1  -2 1827.79   20.63   0
   7  -1  -2 1815.54   20.57   0
  -6   1   2   10.19    6.01   0
   6   1  -2   10.31    6.26   0
   6   1  -2   21.05    8.65   0
  -6  -1   2   16.08    6.12   0
   6  -1  -2    5.92    9.00   0
   5  -1  -2 3309.80   27.83   0
  -5   1   2 3393.56   28.48   0
   5   1  -2 3369.40   25.38   0
   5   1  -2 3367.93   25.51   0
  -5  -1   2 3380.79   24.80   0
   4   1  -2  197.96    9.42   0
  -4   1   2  179.82    9.62   0
   4   1  -2  191.54    9.72   0
   4  -1  -2  183.55   10.23   0
  -4  -1   2  182.04    9.35   0
  -3  -1   2 1447.04   18.98   0
   3  -1  -2 1535.59   21.58   0
   3   1  -2 1595.12   20.46   0
   3   1  -2 1525.85   19.16   0
  -3   1   2 1493.99   22.16   0
  -1  -1   2 2147.89   28.51   0
   1   1  -2 2244.03   29.37   0
   1   1  -2 2201.92   28.96   0
  -1   1   2 2142.72   29.82   0
   1  -1  -2 2123.86   29.45   0
  -1  -1   2 2362.55   30.25   0
   0   1  -2  467.47   19.09   0
   0   1   2  472.30   15.16   0
   0  -1   2  463.49   16.62   0
   0  -1  -2  490.63   18.14   0
   0   1  -2  469.84   18.50   0
   0  -1   2  489.33   19.46   0
  -1   1  -2  818.64   29.07   0
  -1   1  -2  815.46   28.56   0
  -1  -1  -2  767.35   19.32   0
  -1  -1  -2  772.64   18.15   0
   1   1   2  786.37   18.64   0
   1   1   2  766.71   18.00   0
   1  -1   2  811.66   28.83   0
  -3  -1  -2    7.93    6.08   0
   3   1   2    8.13    5.69   0
   3   1   2    7.23    6.13   0
  -3  -1  -2    5.82    5.47   0
   4  -1   2 1689.45   40.71   0
   4   1   2 1701.84   22.46   0
  -4  -1  -2 1717.93   22.40   0
  -4   1  -2 1767.99   43.16   0
   4   1   2 1703.94   22.54   0
  -4  -1  -2 1650.54   22.02   0
   4  -1   2 1722.03   43.25   0
  -5   1  -2 2990.19   44.16   0
   5   1   2 2853.49   27.50   0
   5  -1   2 2910.23   43.94   0
   5   1   2 2880.72   26.61   0
  -5  -1  -2 2910.56   27.40   0
   5  -1   2 2889.93   41.47   0
  -5  -1  -2 2854.22   26.60   0
  -6   1  -2  662.92   20.68   0
  -6  -1  -2  628.69   14.75   0
  -6  -1  -2  637.50   14.55   0
   6   1   2  626.94   14.41   0
   6  -1   2  640.91   20.68   0
   6  -1   2  627.65   19.33   0
   6   1   2  639.40   14.93   0
   7   1   2 1847.70   20.66   0
   7   1   2 1824.53   19.96   0
   7  -1   2 1902.04   28.25   0
   7  -1   2 1922.19   29.93   0
  -7  -1  -2 1856.32   21.63   0
  -7   1  -2 1962.27   30.46   0
  -8  -1  -2  223.89   11.27   0
   8  -1   2  203.92   13.59   0
   8   1   2  208.98   11.22   0
   8   1   2  197.85   10.74   0
  -8   1  -2  212.16   14.41   0
   8  -1   2  215.74   14.35   0
   9   1   2  293.23   11.64   0
   9  -1   2  283.84   14.12   0
  -9   1  -2  288.38   14.97   0
  -9  -1  -2  300.31   11.56   0
   9   1   2  289.54   11.08   0
   9  -1   2  272.34   14.40   0
  10   1   2   71.42    9.49   0
  10   1   2   77.23    8.97   0
  10  -1   2   77.45   10.50   0
 -10   1  -2   79.46   13.44   0
 -10  -1  -2   75.87    9.55   0
  10  -1   2   71.14   11.29   0
  11  -1   2  202.74   14.35   0
 -11  -1  -2  224.87   12.33   0
 -11   1  -2  210.05   15.68   0
  11  -1   2  213.26   14.51   0
  11   1   2  217.49   12.09   0
  11   1   2  219.07   11.41   0
  12   1   2   94.09   11.65   0
 -12  -1  -2   83.19   12.35   0
  12   1   2   75.04   10.90   0
 -12   1  -2   79.73   16.73   0
  12  -1   2   78.03   15.55   0
  12  -1   2   74.42   13.90   0
  12   2  -2   56.67   11.76   0
 -12   2   2   70.21   14.82   0
 -12  -2   2   53.10    8.70   0
  12   2  -2   68.08   11.13   0
  12  -2  -2   67.26   13.89   0
  12  -2  -2   68.82   11.02   0
  11  -2  -2   81.33   10.76   0
  11   2  -2   87.97   11.49   0
 -11  -2   2  101.31   11.82   0
  11  -2  -2   83.59   13.56   0
 -11   2   2   76.11   11.91   0
  11   2  -2   74.43   11.13   0
 -10  -2   2  179.80   10.30   0
  10   2  -2  173.40    9.82   0
  10   2  -2  197.09   10.01   0
  10  -2  -2  173.10   10.55   0
 -10   2   2  180.60   10.72   0
  10  -2  -2  184.11   10.48   0
  -9  -2   2  227.28   10.35   0
   9   2  -2  224.16   10.28   0
   9  -2  -2  207.62   10.68   0
  -9   2   2  210.89   10.96   0
   9   2  -2  205.36   10.18   0
   9  -2  -2  205.85   10.72   0
   8  -2  -2   10.21    8.66   0
   8  -2  -2   10.53    8.55   0
  -8   2   2   12.62    8.45   0
  -8  -2   2   15.00    8.95   0
   8   2  -2    8.72    8.57   0
   8   2  -2   10.31    8.63   0
  -7   2   2  193.74   10.34   0
  -7  -2   2  193.91    9.98   0
   7   2  -2  199.30   10.11   0
   7  -2  -2  197.21   10.83   0
   7   2  -2  199.21   10.14   0
   6   2  -2 1532.15   17.02   0
   6   2  -2 1511.85   17.00   0
   6  -2  -2 1578.54   20.39   0
  -6   2   2 1474.16   19.61   0
  -6  -2   2 1518.54   17.14   0
  -5   2   2 1078.79   17.04   0
   5   2  -2 1120.95   14.83   0
  -5  -2   2 1113.49   14.67   0
   5  -2  -2 1115.89   17.70   0
  -5  -2   2 1196.59   15.32   0
   5   2  -2 1090.23   14.83   0
   4  -2  -2 1491.29   20.48   0
   4   2  -2 1499.06   17.24   0
  -4  -2   2 1522.17   17.29   0
   4   2  -2 1434.77   17.24   0
  -4   2   2 1472.27   20.10   0
  -4  -2   2 1500.99   17.47   0
   3   2  -2 4207.71   28.64   0
   3   2  -2 4133.18   28.54   0
   3  -2  -2 4349.73   34.15   0
  -3   2   2 4141.24   33.22   0
  -3  -2   2 4175.23   28.59   0
  -3  -2   2 4357.30   29.21   0
   2  -2  -2 5193.70   37.24   0
   2   2  -2 5303.68   34.39   0
   2   2  -2 5034.93   32.97   0
  -2   2   2 5184.19   37.91   0
  -2  -2   2 5487.61   35.01   0
  -2  -2   2 5278.14   33.68   0
  -1  -2   2 2756.50   27.18   0
   1   2  -2 2817.16   27.79   0
  -1   2   2 2720.62   28.11   0
  -1   2   2 2822.96   28.71   0
  -1  -2   2 2791.42   27.85   0
   1   2  -2 2678.02   26.94   0
   1  -2  -2 2765.53   28.73   0
   0  -2   2   17.81    9.42   0
   0  -2   2   19.62    8.73   0
   0   2  -2   13.47    8.66   0
   0   2  -2   18.04    9.46   0
   0  -2  -2   18.58    9.12   0
   0   2   2   22.66    9.29   0
   0  -2  -2   15.15    8.65   0
   0   2   2   23.58    8.37   0
  -1   2  -2 4167.76   42.47   0
   1   2   2 4271.75   32.96   0
   1  -2   2 4366.88   43.62   0
  -1   2  -2 4336.68   43.03   0
  -1  -2  -2 4267.20   33.21   0
   1  -2   2 4128.20   41.95   0
   1   2   2 4075.14   32.30   0
  -1  -2  -2 4111.19   32.14   0
  -2   2  -2  820.84   24.10   0
  -2  -2  -2  842.83   15.70   0
   2   2   2  779.76   14.63   0
   2  -2   2  806.09   22.53   0
   2  -2   2  824.30   24.22   0
  -2  -2  -2  799.34   14.62   0
  -2   2  -2  805.34   21.96   0
   2   2   2  796.54   15.55   0
   3   2   2 7254.30   39.94   0
  -3  -2  -2 7488.97   39.62   0
   3   2   2 7710.29   40.85   0
  -3  -2  -2 7380.37   39.96   0
   4   2   2 1692.17   18.91   0
  -4  -2  -2 1703.55   19.73   0
  -4  -2  -2 1658.93   18.56   0
  -4   2  -2 1697.53   46.50   0
   4   2   2 1742.87   20.04   0
  -4   2  -2 1747.35   45.32   0
   5   2   2   82.49    6.46   0
  -5   2  -2   82.47   14.22   0
  -5   2  -2   83.34   14.22   0
   5   2   2   82.19    8.22   0
  -5  -2  -2   73.47    6.49   0
   5  -2   2   84.12   14.68   0
   5  -2   2   80.58   14.96   0
  -5  -2  -2   71.22    6.42   0
   6  -2   2 1428.05   39.36   0
   6   2   2 1484.24   18.48   0
  -6  -2  -2 1465.41   18.21   0
  -6   2  -2 1455.04   38.89   0
   6   2   2 1434.59   17.86   0
  -6  -2  -2 1401.55   16.36   0
   6  -2   2 1461.55   37.55   0
  -7   2  -2   71.04   14.96   0
   7  -2   2   62.25   15.19   0
  -7  -2  -2   56.64    9.51   0
   7   2   2   57.16    7.23   0
   7   2   2   58.08    9.66   0
  -7  -2  -2   70.84    9.76   0
   7  -2   2   66.18   14.71   0
   8   2   2  450.28   10.18   0
  -8   2  -2  479.11   22.52   0
   8   2   2  443.50   10.41   0
   8  -2   2  469.70   22.15   0
   8  -2   2  458.27   21.78   0
  -8  -2  -2  482.40   10.66   0
  -8  -2  -2  483.55   12.56   0
  -9   2  -2   12.70   12.48   0
   9  -2   2    9.42   12.98   0
  -9  -2  -2   13.38    8.74   0
   9   2   2    8.15    8.59   0
   9  -2   2    9.83   13.70   0
   9   2   2   11.15    5.92   0
  10   2   2  228.71   10.67   0
  10   2   2  246.08   11.01   0
 -10  -2  -2  256.58   11.23   0
  11   2   2   37.38   10.90   0
  11   2   2   45.61   11.32   0
 -11  -2  -2   39.35   11.75   0
  12   2   2   49.84   10.58   0
 -12  -2  -2   53.44   11.83   0
  12   2   2   46.55   11.55   0
 -12   3   2    0.47   11.56   0
  12  -3  -2    1.86   12.59   0
 -12  -3   2    6.47    8.16   0
  12   3  -2    0.99   11.00   0
  12  -3  -2    8.12   13.12   0
  12   3  -2   -0.91    7.67   0
  11   3  -2  436.28   13.43   0
  11  -3  -2  431.07   17.08   0
 -11  -3   2  408.08   11.17   0
 -11   3   2  423.66   15.77   0
  11  -3  -2  414.64   16.69   0
  11   3  -2  398.83   13.73   0
  10  -3  -2   40.22    9.96   0
  10   3  -2   52.30    8.68   0
 -10   3   2   33.17   11.38   0
 -10  -3   2   46.43    8.87   0
  10  -3  -2   38.07    8.85   0
  10   3  -2   42.10    8.75   0
   9   3  -2  298.82    8.31   0
   9   3  -2  293.91   10.34   0
   9  -3  -2  278.87   11.54   0
   9  -3  -2  302.57   11.69   0
  -9  -3   2  282.89    8.78   0
  -9   3   2  274.65   11.70   0
   8   3  -2  115.91    7.21   0
  -8   3   2  113.99    9.81   0
   8  -3  -2  120.78    9.96   0
  -8  -3   2  120.94    7.18   0
   8   3  -2  112.39    7.04   0
  -7  -3   2  108.26    9.54   0
   7  -3  -2  110.92    9.99   0
   7   3  -2  114.70    9.36   0
   7   3  -2  104.41    7.26   0
  -7   3   2  119.48    9.68   0
   6   3  -2  304.64    8.66   0
  -6  -3   2  301.49    8.65   0
  -6  -3   2  305.33    8.86   0
   6   3  -2  291.60    8.72   0
  -6   3   2  292.18   11.34   0
   6  -3  -2  295.62   11.72   0
   5  -3  -2  491.09   13.48   0
  -5  -3   2  491.54   11.97   0
  -5   3   2  455.42   12.58   0
   5   3  -2  456.56    9.94   0
   5   3  -2  462.98   11.79   0
  -5  -3   2  479.11   10.12   0
  -4  -3   2   23.09    5.48   0
  -4   3   2   24.81    5.38   0
   4   3  -2   28.83    5.42   0
   4   3  -2   20.81    5.75   0
  -4  -3   2   27.50    5.78   0
   4  -3  -2   27.84    7.76   0
  -3  -3   2 4240.26   25.95   0
   3   3  -2 4386.47   26.48   0
   3   3  -2 4177.90   25.99   0
  -3   3   2 4547.37   32.07   0
  -3  -3   2 4454.38   26.98   0
   3  -3  -2 4497.97   31.85   0
  -3   3   2 4469.76   31.26   0
  -2  -3   2   77.87    8.06   0
  -2   3   2   60.94    8.52   0
  -2   3   2   58.87    6.14   0
  -2  -3   2   61.86    6.60   0
   2  -3  -2   67.19    8.50   0
   2   3  -2   66.33    8.13   0
   2   3  -2   61.08    6.48   0
  -1   3   2  240.90    9.82   0
   1   3  -2  245.47   10.41   0
  -1   3   2  238.28   10.49   0
  -1  -3   2  234.96    8.75   0
   1   3  -2  242.62    8.69   0
   1  -3  -2  235.93   10.24   0
  -1  -3   2  253.74   10.78   0
   0  -3   2   41.09    7.93   0
   0   3   2   45.65    7.74   0
   0  -3  -2   39.14    8.19   0
   0   3   2   40.25    8.32   0
   0   3  -2   43.50    7.76   0
   0  -3   2   36.28    8.77   0
   0  -3  -2   38.88    7.70   0
   0   3  -2   43.49    8.51   0
   1  -3   2  134.85    9.58   0
   1   3   2  144.42    8.89   0
  -1  -3  -2  134.37    7.34   0
   1  -3   2  139.85    8.41   0
   1   3   2  135.54    9.44   0
  -1  -3  -2  136.02    8.87   0
  -1   3  -2  141.37    8.34   0
  -1   3  -2  145.53    9.59   0
   2  -3   2  255.62   12.00   0
  -2   3  -2  260.17   12.03   0
   2   3   2  258.31    8.69   0
  -2  -3  -2  228.87    8.46   0
  -2   3  -2  241.48   11.06   0
   2   3   2  234.42    8.23   0
   2  -3   2  250.75   11.44   0
  -2  -3  -2  242.86    8.26   0
  -3   3  -2 2257.81   29.18   0
  -3  -3  -2 2122.03   19.25   0
  -3   3  -2 2216.53   30.56   0
  -3  -3  -2 2237.42   20.44   0
   3  -3   2 2310.97   30.52   0
   3   3   2 2128.65   19.81   0
   3   3   2 2255.83   20.55   0
  -4  -3  -2  425.73    9.42   0
  -4   3  -2  436.03   16.07   0
  -4  -3  -2  413.13    9.57   0
   4   3   2  421.94    9.82   0
  -4   3  -2  437.00   16.92   0
   4  -3   2  436.18   16.86   0
   4   3   2  429.66    9.67   0
   5  -3   2  591.64   22.39   0
  -5  -3  -2  586.73   12.85   0
   5   3   2  587.56   12.97   0
  -5   3  -2  565.12   20.80   0
  -5   3  -2  555.09   20.76   0
   5   3   2  607.68   13.26   0
  -5  -3  -2  565.47   13.17   0
   6   3   2  282.44   11.53   0
  -6   3  -2  260.52   19.87   0
  -6  -3  -2  281.63   11.19   0
  -6  -3  -2  288.24   11.06   0
   6  -3   2  269.59   20.66   0
  -6   3  -2  275.74   19.14   0
   6   3   2  280.91   11.26   0
   7   3   2  166.09    9.96   0
  -7  -3  -2  165.94   10.12   0
   7   3   2  177.27   10.05   0
  -7  -3  -2  148.94    9.88   0
   8   3   2  249.57   10.60   0
   8   3   2  248.81   10.55   0
  -8  -3  -2  245.67   10.69   0
  -8  -3  -2  259.64   10.58   0
   9   3   2   70.72    6.75   0
   9   3   2   83.45    9.06   0
  -9  -3  -2   76.25    6.79   0
  -9  -3  -2   74.05    9.14   0
  10   3   2    8.84    8.66   0
 -10  -3  -2    8.44    8.76   0
  10   3   2   11.39    8.79   0
 -11  -3  -2   -0.18   11.19   0
  11   3   2   -8.98    7.44   0
  11   3   2    3.58   10.77   0
  12   3   2   23.96   11.43   0
  12   3   2   19.14   10.92   0
 -12  -3  -2   15.79    8.52   0
  11  -4  -2   -0.76    9.90   0
 -11   4   2    3.34   13.16   0
 -11   4   2   -4.45   13.46   0
  11   4  -2   -1.91   11.00   0
  11   4  -2   -9.02    7.74   0
  11  -4  -2    1.55   12.63   0
 -11  -4   2    4.92   10.81   0
  10   4  -2  399.64   13.05   0
  10  -4  -2  403.78   15.92   0
 -10  -4   2  408.50   13.29   0
  10   4  -2  403.62   11.83   0
 -10   4   2  420.60   16.55   0
 -10   4   2  385.40   16.52   0
  10  -4  -2  416.65   14.77   0
   9   4  -2  170.06    9.41   0
   9  -4  -2  157.05   10.08   0
  -9  -4   2  178.13    9.83   0
   9   4  -2  159.46    9.49   0
  -9   4   2  158.92   10.47   0
  -9   4   2  152.18   11.77   0
  -8  -4   2  136.50    9.15   0
   8   4  -2  105.21    7.03   0
  -8   4   2  119.48    9.90   0
   8  -4  -2  111.17    9.68   0
   8   4  -2  116.59    6.94   0
  -8   4   2  109.97    9.53   0
  -7   4   2   78.96    9.63   0
   7   4  -2   74.53    6.84   0
  -7  -4   2   92.03    6.99   0
  -7   4   2   73.20    9.12   0
   7   4  -2   91.01    9.01   0
  -7  -4   2   96.21    9.37   0
   7  -4  -2   83.67    9.54   0
   6   4  -2    0.03    6.20   0
  -6  -4   2   12.71    8.60   0
  -6  -4   2    5.39    6.22   0
  -6   4   2    6.14    8.76   0
  -6   4   2    2.80    8.33   0
   6  -4  -2    7.05    8.73   0
   6   4  -2    5.45    6.32   0
  -5   4   2    2.48    9.11   0
   5   4  -2   -0.11    9.00   0
   5  -4  -2   -3.84    9.16   0
  -5  -4   2   -0.66    9.11   0
  -5  -4   2   -4.46    6.83   0
  -5   4   2   -0.02    8.55   0
   5   4  -2    1.17    6.82   0
  -4   4   2 1608.29   19.40   0
   4  -4  -2 1590.58   19.11   0
   4   4  -2 1520.41   15.14   0
  -4  -4   2 1605.08   15.50   0
  -4   4   2 1563.50   18.71   0
  -4  -4   2 1675.79   17.32   0
   4   4  -2 1616.08   17.05   0
  -3   4   2 2121.67   20.09   0
  -3  -4   2 2189.56   18.12   0
  -3   4   2 2188.58   21.00   0
   3  -4  -2 2149.09   19.98   0
  -3  -4   2 2158.99   19.51   0
   3   4  -2 2092.66   17.59   0
   3   4  -2 2206.74   19.44   0
   2   4  -2 1708.49   16.74   0
   2   4  -2 1689.56   16.65   0
  -2   4   2 1748.39   17.59   0
  -2   4   2 1723.55   18.81   0
  -2  -4   2 1747.21   16.67   0
  -2  -4   2 1715.45   16.76   0
   2  -4  -2 1672.73   18.47   0
   1   4  -2  306.61    9.92   0
  -1   4   2  279.66    8.33   0
  -1   4   2  277.48    8.67   0
  -1  -4   2  301.54    9.91   0
   1  -4  -2  283.89    8.42   0
  -1  -4   2  295.04   10.37   0
   1   4  -2  307.20   10.47   0
   1  -4  -2  284.62    8.45   0
   0  -4  -2  582.26   12.00   0
   0  -4   2  595.44   12.24   0
   0   4   2  579.70   11.72   0
   0   4  -2  575.05   12.32   0
   0  -4   2  589.31   12.70   0
   0   4  -2  563.01   12.91   0
   0  -4  -2  596.45   11.85   0
   0   4   2  559.63   12.03   0
   1  -4   2  249.42   10.59   0
  -1  -4  -2  234.45    9.76   0
  -1   4  -2  246.21   10.71   0
  -1  -4  -2  254.36    9.21   0
   1   4   2  251.47    9.85   0
  -1   4  -2  252.94    9.97   0
   1   4   2  240.85    9.24   0
   1  -4   2  252.07    9.95   0
   2  -4   2  966.55   16.09   0
   2   4   2  970.21   12.95   0
  -2   4  -2  941.75   15.89   0
  -2  -4  -2  915.24   12.52   0
  -2  -4  -2  972.96   13.74   0
  -2   4  -2  910.87   15.40   0
   2   4   2  922.53   13.66   0
   2  -4   2  905.25   15.14   0
   3   4   2 1121.14   13.93   0
   3   4   2 1034.14   13.19   0
  -3  -4  -2 1026.94   13.24   0
  -3   4  -2 1096.24   18.23   0
  -3  -4  -2 1071.47   13.31   0
   3  -4   2 1126.09   18.59   0
   3  -4   2 1094.53   18.81   0
  -3   4  -2 1061.46   19.00   0
   4   4   2 3995.25   24.54   0
   4   4   2 3697.57   22.57   0
   4  -4   2 3884.42   34.65   0
  -4  -4  -2 3788.62   23.72   0
  -4  -4  -2 3974.71   24.37   0
  -4   4  -2 3787.35   34.83   0
  -4   4  -2 3822.81   34.20   0
  -5   4  -2  143.38   13.55   0
  -5  -4  -2  145.50    8.00   0
   5   4   2  153.23    7.98   0
   5   4   2  154.32   10.17   0
   5  -4   2  159.47   13.38   0
  -5  -4  -2  162.11    9.95   0
  -5   4  -2  146.99   12.58   0
   6   4   2  315.80   11.33   0
  -6   4  -2  327.76   16.45   0
  -6   4  -2  321.05   16.31   0
   6   4   2  348.97   11.06   0
  -6  -4  -2  336.49   10.85   0
  -6  -4  -2  329.14   10.98   0
   6  -4   2  325.62   17.75   0
  -7  -4  -2  159.62    9.73   0
  -7   4  -2  163.27   18.45   0
   7   4   2  167.14   10.01   0
   7  -4   2  161.17   18.06   0
   7   4   2  197.72    9.78   0
  -7   4  -2  159.97   17.28   0
  -7  -4  -2  164.51    9.99   0
   8   4   2  657.84   10.83   0
   8   4   2  652.44   12.87   0
  -8  -4  -2  690.10   11.06   0
  -8  -4  -2  721.47   12.95   0
   9   4   2   73.19    6.98   0
  -9  -4  -2   85.79    6.91   0
   9   4   2   80.79    6.74   0
  -9  -4  -2   83.37    7.12   0
  10   4   2   28.75   10.54   0
 -10  -4  -2    9.53   10.78   0
 -10  -4  -2   12.39    7.70   0
  10   4   2    6.97    7.44   0
  11   4   2    7.33   11.06   0
 -11  -4  -2   12.90    8.10   0
  11   4   2   16.12   10.82   0
 -11  -5   2  260.54   10.11   0
  11  -5  -2  261.81   16.83   0
  11   5  -2  266.53   12.55   0
 -11   5   2  241.31   17.46   0
 -11   5   2  258.95   17.58   0
  11  -5  -2  270.98   17.00   0
  11   5  -2  225.91    9.90   0
 -10   5   2   24.84   13.74   0
  10   5  -2   38.21    7.98   0
  10   5  -2   36.50   10.93   0
 -10   5   2   32.70   13.37   0
 -10  -5   2   29.52    7.99   0
  10  -5  -2   34.50   12.43   0
   9  -5  -2  205.44   12.10   0
   9   5  -2  208.61    9.72   0
  -9   5   2  200.07   10.85   0
   9   5  -2  216.17    9.80   0
  -9  -5   2  233.58   10.00   0
  -9   5   2  214.24   11.26   0
  -8   5   2    5.23    7.95   0
   8  -5  -2    5.75    8.17   0
  -8   5   2    7.71    8.35   0
  -8  -5   2   -5.57    6.30   0
  -8  -5   2   10.29    6.07   0
   8   5  -2    9.22    5.72   0
   8   5  -2    9.52    6.15   0
   7  -5  -2   29.13    8.52   0
  -7  -5   2   28.75    6.29   0
  -7   5   2   20.69    8.54   0
   7   5  -2   19.58    8.54   0
  -7  -5   2   29.15    8.42   0
   7   5  -2   20.29    6.21   0
  -7   5   2   23.59    8.22   0
  -6   5   2  739.53   14.52   0
   6   5  -2  761.32   12.84   0
   6   5  -2  727.17   10.69   0
  -6   5   2  673.35   14.02   0
  -6  -5   2  709.49   10.85   0
   6  -5  -2  723.16   14.53   0
  -6  -5   2  775.09   13.19   0
  -5   5   2  426.75   10.38   0
   5  -5  -2  457.90   12.68   0
  -5  -5   2  415.00    9.35   0
  -5  -5   2  439.00    9.64   0
   5   5  -2  445.45    9.49   0
   5   5  -2  447.80    9.55   0
  -5   5   2  446.59   12.80   0
  -4  -5   2   17.02    8.86   0
  -4   5   2    4.02    9.19   0
  -4   5   2    6.72    8.53   0
   4   5  -2   10.50    9.49   0
   4   5  -2   23.78    8.90   0
  -4  -5   2   17.62    9.39   0
   4  -5  -2    9.67    8.88   0
  -3   5   2  300.33    8.72   0
   3  -5  -2  291.64    9.07   0
  -3  -5   2  294.54    8.42   0
   3   5  -2  301.77    8.82   0
  -3   5   2  298.43    9.38   0
   3   5  -2  283.50    8.55   0
  -3  -5   2  324.28    8.95   0
  -2  -5   2 1228.29   13.54   0
   2  -5  -2 1267.27   16.02   0
  -2   5   2 1275.32   15.70   0
  -2  -5   2 1270.05   13.87   0
  -2   5   2 1264.13   16.26   0
   2   5  -2 1235.99   13.81   0
   2   5  -2 1227.68   13.83   0
  -1  -5   2 1068.42   15.25   0
  -1  -5   2 1004.19   14.48   0
   1  -5  -2 1108.41   13.47   0
  -1   5   2 1056.99   13.39   0
  -1   5   2 1083.57   15.26   0
   1   5  -2 1063.18   14.93   0
   1  -5  -2 1067.27   15.11   0
   1   5  -2 1051.48   15.16   0
   0   5  -2  713.92   13.90   0
   0   5   2  745.11   13.63   0
   0  -5  -2  721.93   11.40   0
   0  -5   2  731.09   13.37   0
   0  -5   2  729.82   13.92   0
   0   5  -2  715.53   13.36   0
   0  -5  -2  741.18   13.42   0
   0   5   2  710.16   11.41   0
  -1  -5  -2  841.77   12.10   0
  -1  -5  -2  864.23   11.80   0
  -1   5  -2  830.49   13.21   0
   1  -5   2  881.69   14.66   0
   1  -5   2  848.60   13.09   0
   1   5   2  849.32   12.33   0
   1   5   2  869.67   11.97   0
  -1   5  -2  870.22   14.46   0
  -2  -5  -2  299.41   11.09   0
   2   5   2  264.12    8.49   0
   2  -5   2  289.30   11.20   0
  -2   5  -2  277.43   11.71   0
  -2  -5  -2  269.22    8.35   0
   2  -5   2  271.88   11.37   0
   2   5   2  299.21   11.21   0
  -2   5  -2  288.29   10.94   0
   3  -5   2 1311.30   18.09   0
  -3   5  -2 1297.44   17.67   0
   3  -5   2 1263.04   18.06   0
   3   5   2 1224.87   13.48   0
  -3  -5  -2 1257.55   15.41   0
   3   5   2 1300.06   15.64   0
  -3  -5  -2 1217.67   13.27   0
  -3   5  -2 1277.34   18.31   0
  -4  -5  -2   14.56    6.73   0
   4  -5   2   13.41    9.37   0
  -4  -5  -2   13.79    8.91   0
   4   5   2    6.75    9.12   0
  -4   5  -2   11.88    9.69   0
  -4   5  -2   15.84    8.65   0
   4   5   2   14.10    6.78   0
   5  -5   2  654.35   15.74   0
  -5   5  -2  642.18   16.42   0
  -5   5  -2  635.52   16.04   0
   5   5   2  630.62   10.29   0
  -5  -5  -2  667.37   12.63   0
  -5  -5  -2  633.06   10.47   0
   5   5   2  665.17   12.69   0
  -6  -5  -2 1522.87   15.67   0
  -6  -5  -2 1476.46   15.61   0
  -6   5  -2 1480.89   25.27   0
   6  -5   2 1458.18   24.34   0
   6   5   2 1549.02   15.89   0
   6   5   2 1513.41   15.99   0
  -6   5  -2 1457.42   23.68   0
  -7   5  -2  529.85   17.85   0
   7   5   2  533.14   11.55   0
   7  -5   2  539.89   18.96   0
  -7  -5  -2  544.92   11.50   0
  -7   5  -2  521.43   18.85   0
  -7  -5  -2  521.20   10.02   0
   7   5   2  518.63    9.77   0
  -8  -5  -2    8.15    8.57   0
   8   5   2   -1.11    8.68   0
   8   5   2    5.03    8.26   0
  -8  -5  -2    7.81    8.62   0
   9   5   2  472.87   11.51   0
  -9  -5  -2  484.51   11.67   0
   9   5   2  503.83   11.66   0
  -9  -5  -2  513.28   11.73   0
 -10  -5  -2   10.84   11.06   0
 -10  -5  -2    5.99   10.99   0
  10   5   2   20.42   10.77   0
  10   5   2    0.99   11.02   0
 -11  -5  -2   27.54    8.57   0
  11   5   2   20.66    8.38   0
  11   5   2   24.64    7.97   0
 -10  -6   2   31.65   11.17   0
 -10   6   2   34.17   11.43   0
 -10   6   2   40.22   14.19   0
  10  -6  -2   41.71   13.25   0
  10   6  -2   32.85   11.30   0
  10   6  -2   25.91   11.17   0
   9   6  -2   10.82   10.74   0
   9   6  -2   -4.99   10.96   0
  -9   6   2   -3.62   13.22   0
   9  -6  -2    4.21   11.95   0
  -9  -6   2   -4.87   11.09   0
  -9  -6   2    3.66   10.69   0
  -9   6   2   -0.40   10.49   0
   8   6  -2  121.43    9.34   0
   8  -6  -2  143.53    9.73   0
  -8   6   2  134.97   10.23   0
   8   6  -2  119.69    7.01   0
  -8  -6   2  126.36    7.36   0
  -8   6   2  133.86    9.68   0
  -8  -6   2  128.64    9.30   0
   7  -6  -2   -3.39    8.16   0
   7   6  -2    2.34    8.60   0
  -7   6   2   -2.20    8.67   0
  -7  -6   2   16.67    8.83   0
  -7   6   2   -3.99    8.25   0
  -7  -6   2   -3.02    8.43   0
   7   6  -2    6.00    8.44   0
   6  -6  -2  770.13   12.73   0
  -6   6   2  792.22   14.35   0
  -6  -6   2  864.37   12.80   0
  -6   6   2  791.90   12.99   0
  -6  -6   2  830.88   11.08   0
   6   6  -2  847.10   12.77   0
   6   6  -2  802.09   11.09   0
  -5   6   2   39.34    6.69   0
   5  -6  -2   40.18    8.91   0
   5   6  -2   37.59    6.70   0
  -5  -6   2   27.40    6.50   0
  -5   6   2   30.43    8.63   0
   5   6  -2   44.38    6.39   0
  -5  -6   2   36.98    6.81   0
   4  -6  -2  714.50   13.50   0
   4   6  -2  669.85   12.56   0
  -4  -6   2  738.55   12.73   0
  -4   6   2  685.20   11.42   0
   4   6  -2  750.33   12.43   0
  -4   6   2  729.07   13.77   0
  -4  -6   2  752.34   12.41   0
  -3   6   2 1327.95   14.31   0
   3   6  -2 1338.29   13.49   0
  -3  -6   2 1356.45   15.23   0
  -3  -6   2 1328.41   13.25   0
   3   6  -2 1326.80   15.11   0
  -3   6   2 1249.14   14.45   0
   3  -6  -2 1313.74   14.61   0
  -2   6   2  334.93   10.77   0
   2   6  -2  304.77    8.77   0
   2  -6  -2  345.58   11.15   0
  -2   6   2  332.64   11.28   0
   2   6  -2  332.45    8.73   0
  -2  -6   2  298.13    8.53   0
  -2  -6   2  338.75    8.70   0
   1  -6  -2   18.67    9.11   0
   1  -6  -2    3.75    8.71   0
  -1  -6   2    5.37    6.65   0
  -1  -6   2    5.00    6.24   0
  -1   6   2   10.75    9.21   0
  -1   6   2    4.43    8.54   0
   1   6  -2    9.88    6.52   0
   1   6  -2    9.32    6.03   0
   0   6   2 1029.47   12.51   0
   0   6   2 1052.08   12.76   0
   0  -6   2 1048.00   14.78   0
   0   6  -2 1013.05   14.31   0
   0  -6  -2 1026.72   12.60   0
   0  -6  -2 1024.48   12.60   0
   0   6  -2 1059.11   15.01   0
   0  -6   2 1003.41   14.44   0
  -1   6  -2  833.41   14.21   0
  -1  -6  -2  835.56   13.45   0
  -1   6  -2  827.03   13.65   0
   1  -6   2  847.86   13.82   0
   1   6   2  822.41   13.64   0
  -1  -6  -2  870.87   13.20   0
   1   6   2  848.73   13.22   0
   1  -6   2  841.56   14.01   0
   2  -6   2 2376.08   20.90   0
  -2  -6  -2 2299.25   17.09   0
  -2   6  -2 2359.77   19.38   0
  -2   6  -2 2349.62   21.37   0
   2  -6   2 2360.89   19.63   0
  -2  -6  -2 2264.57   18.28   0
   2   6   2 2364.04   17.32   0
   2   6   2 2280.93   17.26   0
  -3  -6  -2   77.46    7.04   0
   3  -6   2   88.68    9.38   0
   3   6   2   84.65    7.20   0
   3   6   2   73.33    9.25   0
  -3   6  -2   91.53    9.98   0
  -3   6  -2   81.92    9.14   0
   3  -6   2   85.23    9.72   0
  -3  -6  -2   81.35    9.00   0
  -4   6  -2   75.69    9.87   0
   4   6   2   72.68    9.16   0
  -4  -6  -2   92.77    9.16   0
  -4  -6  -2   63.34    7.08   0
  -4   6  -2   78.70    9.10   0
   4  -6   2   85.84    9.44   0
   4   6   2   78.35    7.12   0
  -5   6  -2   79.67   11.90   0
  -5   6  -2   88.52    9.19   0
  -5  -6  -2   74.62    6.69   0
  -5  -6  -2   67.43    7.07   0
   5   6   2   72.43    6.96   0
   5   6   2   83.86    6.66   0
   5  -6   2   88.56    9.53   0
   6   6   2  601.19   11.98   0
  -6  -6  -2  611.18   11.63   0
   6   6   2  580.96   11.60   0
  -6   6  -2  581.34   14.44   0
   6  -6   2  588.56   14.78   0
  -6   6  -2  576.02   15.33   0
  -6  -6  -2  609.69   11.71   0
  -7   6  -2   86.04   12.34   0
   7   6   2   86.95    9.34   0
  -7   6  -2   89.69   11.55   0
  -7  -6  -2  103.49    6.86   0
  -7  -6  -2   94.32    9.24   0
   7   6   2   75.00    6.68   0
   7  -6   2   92.44   11.07   0
  -8  -6  -2  150.26    9.36   0
  -8   6  -2  142.82   14.32   0
  -8  -6  -2  150.63    7.46   0
   8   6   2  132.99    7.27   0
   8   6   2  133.02    9.32   0
  -8   6  -2  138.44   16.15   0
   8  -6   2  146.17   14.80   0
  -9  -6  -2   49.67    8.06   0
  -9  -6  -2   37.80    7.85   0
   9   6   2   33.97    8.04   0
   9   6   2   53.77    7.79   0
  10   6   2  280.11   12.50   0
 -10  -6  -2  227.96    9.81   0
  10   6   2  220.07    9.76   0
 -10  -6  -2  253.74   12.87   0
   9   7  -2   -4.40    7.79   0
  -9  -7   2   -8.29    7.89   0
  -9  -7   2    8.00   11.13   0
  -9   7   2    0.79   13.84   0
   9  -7  -2   -4.44   12.75   0
  -9   7   2   -2.86   10.75   0
   9   7  -2    8.89   10.96   0
  -8  -7   2   11.97    7.98   0
   8  -7  -2   11.98   10.26   0
  -8   7   2    7.11   10.88   0
   8   7  -2   24.98   10.60   0
  -8   7   2   13.16   11.16   0
  -8  -7   2   13.03   10.97   0
   8   7  -2   20.37    7.89   0
  -7  -7   2  256.34    8.16   0
  -7  -7   2  284.61    8.35   0
  -7   7   2  264.10   11.54   0
  -7   7   2  270.65   11.28   0
   7  -7  -2  271.15   11.39   0
   7   7  -2  285.43    8.16   0
   7   7  -2  262.27    8.30   0
   6   7  -2   82.76    6.64   0
   6   7  -2   91.58    9.00   0
  -6  -7   2   93.80    9.15   0
  -6  -7   2   92.41    6.49   0
   6  -7  -2   90.48    9.26   0
  -6   7   2   91.32    8.81   0
  -6   7   2   83.58    9.27   0
   5   7  -2  470.44   10.99   0
   5  -7  -2  456.60   11.95   0
  -5   7   2  474.33   11.64   0
  -5  -7   2  466.88   10.93   0
  -5   7   2  444.44   10.26   0
  -5  -7   2  475.54   11.11   0
   5   7  -2  468.87   11.24   0
  -4   7   2   74.98    7.01   0
   4   7  -2   90.47    6.61   0
   4   7  -2   90.35    6.72   0
  -4  -7   2   86.11    6.54   0
  -4   7   2   71.80    8.95   0
   4  -7  -2   84.75    9.14   0
  -4  -7   2   93.27    9.13   0
   3   7  -2 1059.37   13.57   0
  -3  -7   2  980.56   11.87   0
   3   7  -2  987.82   11.93   0
  -3   7   2  973.32   12.53   0
  -3   7   2 1000.71   14.65   0
  -3  -7   2 1090.50   13.45   0
   3  -7  -2 1003.65   14.27   0
  -2   7   2   53.07    8.69   0
   2   7  -2   53.70    8.85   0
  -2  -7   2   51.29    8.84   0
  -2   7   2   43.89    9.36   0
   2   7  -2   62.76    9.16   0
  -2  -7   2   58.08    8.99   0
   2  -7  -2   56.17    9.15   0
   1  -7  -2  370.10    9.12   0
   1   7  -2  388.67   10.78   0
   1   7  -2  355.82    8.91   0
  -1   7   2  377.78   10.71   0
   1  -7  -2  394.67   11.04   0
  -1  -7   2  417.49   10.75   0
  -1  -7   2  387.80   11.00   0
  -1   7   2  368.38    9.11   0
   0  -7  -2  133.15    9.48   0
   0   7   2  137.92    9.45   0
   0  -7  -2  127.39    9.73   0
   0   7  -2  142.38    7.63   0
   0  -7   2  135.65    7.36   0
   0  -7   2  137.49    9.53   0
   0   7   2  124.75    9.95   0
   0   7  -2  125.37    9.31   0
  -1  -7  -2 2317.30   18.14   0
   1   7   2 2351.30   16.80   0
   1  -7   2 2330.37   17.98   0
   1  -7   2 2427.68   19.49   0
  -1  -7  -2 2329.98   16.76   0
  -1   7  -2 2388.93   19.67   0
   1   7   2 2418.47   18.64   0
  -1   7  -2 2224.79   17.88   0
  -2  -7  -2   31.52    8.50   0
  -2  -7  -2   15.57    6.46   0
   2   7   2   22.94    6.57   0
   2  -7   2   28.78    6.31   0
   2   7   2   21.64    8.70   0
  -2   7  -2   21.81    6.76   0
  -2   7  -2   25.63    8.78   0
   2  -7   2   20.19    8.57   0
  -3  -7  -2  135.27    8.94   0
   3  -7   2  123.00    9.32   0
   3   7   2   95.85    7.16   0
   3   7   2  128.55    8.98   0
   3  -7   2  104.42    9.64   0
  -3   7  -2  109.21    9.27   0
  -3  -7  -2  111.03    7.21   0
  -3   7  -2  118.44    9.81   0
   4   7   2  292.21    9.96   0
   4   7   2  262.24   10.32   0
  -4  -7  -2  264.05    9.91   0
  -4   7  -2  250.31    9.04   0
  -4   7  -2  260.60   10.33   0
  -4  -7  -2  273.09   10.02   0
   4  -7   2  269.93    8.84   0
  -5   7  -2  107.12   10.01   0
  -5  -7  -2  104.50    6.80   0
  -5  -7  -2   90.82    6.80   0
   5   7   2  108.66    6.83   0
   5  -7   2  112.61    9.55   0
  -5   7  -2  109.66    9.18   0
   5   7   2  107.32    6.74   0
  -6   7  -2   12.39    8.81   0
  -6  -7  -2   17.37    8.38   0
   6  -7   2   12.61    8.46   0
  -6   7  -2   12.32    8.12   0
   6   7   2   -3.61    8.42   0
  -6  -7  -2   12.75    6.11   0
   6   7   2    7.33    6.15   0
  -7   7  -2  288.00   13.00   0
  -7  -7  -2  289.85   10.43   0
  -7   7  -2  284.61   13.72   0
  -7  -7  -2  275.61    8.28   0
   7   7   2  275.28    8.31   0
   7  -7   2  309.35   12.28   0
   7   7   2  295.80   10.42   0
  -8  -7  -2   13.12    7.70   0
   8   7   2   11.44    7.79   0
   8   7   2   21.25   10.87   0
  -8  -7  -2   17.71   11.08   0
  -8   7  -2   11.05   13.17   0
  -8   7  -2   15.49   13.98   0
   8  -7   2    8.00   14.70   0
  -9  -7  -2   37.13   11.05   0
  -9  -7  -2   61.13   11.24   0
   9   7   2   43.50   11.13   0
   9   7   2   42.03   11.30   0
   8  -8  -2  201.93   12.66   0
  -8   8   2  171.32   13.69   0
   8   8  -2  189.88   12.26   0
  -8   8   2  179.17   12.87   0
  -8  -8   2  190.43   12.36   0
   8   8  -2  182.34    9.19   0
  -8  -8   2  182.83    9.42   0
   7   8  -2   31.34   11.24   0
   7   8  -2   20.83    8.01   0
  -7   8   2   32.62   11.39   0
   7  -8  -2   38.49   10.83   0
  -7  -8   2   41.84   11.05   0
  -7  -8   2   19.51    7.88   0
  -7   8   2   22.32   10.78   0
   6   8  -2  123.22    8.66   0
   6   8  -2  132.02    8.83   0
  -6   8   2  126.23    8.95   0
  -6   8   2  127.88   11.43   0
  -6  -8   2  145.55    8.33   0
  -6  -8   2  150.39    8.41   0
   6  -8  -2  132.51   11.75   0
  -5  -8   2   70.98    8.75   0
   5   8  -2   69.98    8.86   0
  -5   8   2   62.81    7.03   0
   5  -8  -2   63.05    9.15   0
   5   8  -2   55.35    6.83   0
  -5  -8   2   65.23    6.51   0
  -5   8   2   54.54    6.57   0
   4  -8  -2  350.82   10.97   0
  -4   8   2  344.49   10.77   0
   4   8  -2  354.21   10.46   0
  -4  -8   2  344.66   10.16   0
  -4   8   2  362.84   11.44   0
   4   8  -2  341.63   10.15   0
  -4  -8   2  376.10   10.48   0
   3  -8  -2  456.66    9.71   0
  -3  -8   2  449.30    9.17   0
  -3   8   2  490.25   11.35   0
  -3   8   2  442.63   11.95   0
  -3  -8   2  480.97    8.93   0
   3   8  -2  486.56    9.38   0
   3   8  -2  433.49    8.95   0
  -2   8   2  535.86   11.39   0
  -2  -8   2  503.73    9.44   0
  -2   8   2  537.19   12.24   0
   2   8  -2  528.48    9.41   0
  -2  -8   2  528.26    9.36   0
   2  -8  -2  553.96   11.93   0
   2   8  -2  513.62    9.72   0
   1   8  -2   62.49    8.71   0
  -1   8   2   53.64    9.25   0
  -1  -8   2   56.01    6.57   0
  -1  -8   2   58.75    8.57   0
   1   8  -2   72.58    8.98   0
   1  -8  -2   49.63    9.02   0
  -1   8   2   65.78    8.61   0
   1  -8  -2   72.90    8.66   0
   0   8   2  772.04   12.31   0
   0  -8   2  698.47   10.63   0
   0  -8  -2  750.49   12.30   0
   0  -8   2  713.82   10.88   0
   0   8  -2  713.77   11.02   0
   0  -8  -2  727.99   12.32   0
   0   8  -2  706.22   10.62   0
   0   8   2  767.34   12.85   0
  -1  -8  -2  171.37    7.25   0
   1  -8   2  185.18    9.44   0
  -1   8  -2  153.24    9.46   0
   1   8   2  148.15    7.46   0
  -1  -8  -2  177.61    7.08   0
   1   8   2  173.97    7.40   0
   1  -8   2  151.97    9.60   0
  -1   8  -2  173.84    9.78   0
   2   8   2   12.57    8.42   0
   2  -8   2    6.35    8.36   0
  -2  -8  -2    7.63    8.27   0
  -2   8  -2    8.24    8.26   0
   2   8   2   26.91    8.86   0
  -2  -8  -2   38.93    8.48   0
  -2   8  -2    8.62    8.77   0
   2  -8   2    0.61    8.39   0
  -3   8  -2  678.29   12.65   0
   3   8   2  625.40   10.02   0
  -3  -8  -2  647.72    9.89   0
   3  -8   2  608.97   10.93   0
   3   8   2  628.66   11.93   0
  -3   8  -2  594.83   11.10   0
  -3  -8  -2  654.72   12.03   0
   3  -8   2  686.23   12.86   0
   4  -8   2   27.84    8.49   0
   4   8   2   40.63    8.39   0
   4   8   2   24.31    8.81   0
  -4   8  -2   30.53    6.02   0
  -4  -8  -2   23.19    8.56   0
  -4   8  -2   22.57    6.40   0
  -4  -8  -2   35.57    8.26   0
   5  -8   2   40.62    8.82   0
   5   8   2   27.21    6.25   0
   5   8   2   43.22    8.96   0
  -5  -8  -2   44.50    8.92   0
  -5  -8  -2   38.48    6.31   0
  -5   8  -2   43.05    8.67   0
  -5   8  -2   41.94    9.26   0
  -6   8  -2   39.09   11.59   0
   6  -8   2   38.37   10.45   0
   6   8   2   23.42    7.91   0
  -6   8  -2   28.14   11.07   0
  -6  -8  -2   41.27    7.80   0
   6   8   2   35.88    7.95   0
  -6  -8  -2   43.95    8.03   0
  -7  -8  -2   -1.31   11.11   0
   7  -8   2   -1.54   12.63   0
  -7  -8  -2    3.80    7.69   0
   7   8   2    7.89   11.07   0
  -7   8  -2   -0.63   10.79   0
   7   8   2  -18.54    7.85   0
  -7   8  -2   -9.63   14.13   0
  -8  -8  -2   13.73    7.87   0
   8   8   2   15.36    7.90   0
  -8  -8  -2    3.32    7.78   0
   8   8   2   -5.77    8.02   0
  -8   8  -2    3.24   13.16   0
  -8   8  -2    2.41   14.10   0
   8  -8   2    5.12   12.75   0
  -6   9   2   10.81   11.64   0
  -6  -9   2    1.75    7.69   0
   6  -9  -2    4.27   11.15   0
   6   9  -2    9.94   11.00   0
  -6   9   2    5.47   10.89   0
  -6  -9   2   18.64   11.04   0
   6   9  -2   13.01    7.54   0
  -5   9   2   53.76   11.09   0
  -5  -9   2   51.74   10.77   0
   5   9  -2   55.30   11.07   0
  -5  -9   2   51.00    8.11   0
  -5   9   2   37.84   11.79   0
   5   9  -2   39.16    8.22   0
   5  -9  -2   60.55   11.11   0
  -4   9   2   11.96    7.62   0
   4   9  -2    8.27   10.71   0
  -4   9   2    1.23   11.43   0
   4   9  -2   12.45   11.13   0
  -4  -9   2   36.96   10.63   0
  -4  -9   2   25.17   10.73   0
   4  -9  -2   32.92   10.96   0
  -3  -9   2   58.86   11.11   0
  -3   9   2   74.21   11.49   0
  -3   9   2   63.89   10.99   0
   3   9  -2   63.97   11.22   0
  -3  -9   2   69.29    7.92   0
   3  -9  -2   73.80   11.12   0
   3   9  -2   69.55    7.70   0
  -2   9   2  162.97    7.27   0
  -2   9   2  147.82   10.02   0
   2   9  -2  152.46    9.70   0
  -2  -9   2  168.99    9.49   0
  -2  -9   2  134.48    7.14   0
   2   9  -2  157.85    7.24   0
   2  -9  -2  152.50    9.76   0
  -1   9   2  985.14   13.67   0
  -1   9   2  915.69   12.22   0
  -1  -9   2 1037.39   13.31   0
  -1  -9   2  949.53   13.43   0
   1  -9  -2 1007.99   13.82   0
   1   9  -2 1007.59   13.43   0
   1   9  -2  897.14   13.60   0
   0   9   2   37.21    6.56   0
   0  -9   2   37.89    8.70   0
   0  -9  -2   33.33    6.40   0
   0   9  -2   24.68    9.15   0
   0   9   2   22.58    6.23   0
   0  -9   2   26.64    8.71   0
   0   9  -2   38.10    8.65   0
   0  -9  -2   26.23    6.27   0
  -1  -9  -2    8.61    6.10   0
   1   9   2    4.33    8.40   0
   1   9   2    0.22    6.27   0
  -1   9  -2    6.59    6.17   0
  -1   9  -2    6.28    8.36   0
   1  -9   2    9.77    8.17   0
  -1  -9  -2   14.77    8.36   0
   1  -9   2    0.94    5.96   0
   2   9   2  221.37    7.70   0
  -2   9  -2  199.50   10.00   0
   2  -9   2  221.73    9.98   0
  -2   9  -2  197.57   10.08   0
   2   9   2  192.31    9.84   0
  -2  -9  -2  197.09    7.55   0
   2  -9   2  193.13    9.91   0
  -2  -9  -2  217.57    9.89   0
  -3   9  -2  281.57    9.94   0
  -3  -9  -2  277.72    9.23   0
  -3   9  -2  249.92    9.69   0
   3   9   2  264.73    9.38   0
   3  -9   2  265.73    9.64   0
  -3  -9  -2  271.09    9.26   0
   3   9   2  263.02    9.27   0
  -4  -9  -2   22.74   10.88   0
   4   9   2   13.93   10.95   0
   4   9   2   24.04    7.57   0
  -4  -9  -2   18.96    7.42   0
  -4   9  -2   15.94   11.32   0
  -4   9  -2   28.45   10.79   0
   4  -9   2   10.64   10.64   0
   5   9   2  586.73   14.25   0
  -5  -9  -2  565.74   11.31   0
  -5   9  -2  569.98   15.68   0
   5   9   2  576.93   11.27   0
   5  -9   2  618.05   15.06   0
  -5   9  -2  592.62   14.98   0
  -5  -9  -2  568.68   14.21   0
   6   9   2  102.46    9.14   0
  -6   9  -2  133.76   12.02   0
  -6  -9  -2   67.40   11.90   0
  -6  -9  -2  148.48    8.69   0
  -6   9  -2  105.14   12.72   0
   6  -9   2  125.76   11.44   0
   6   9   2  110.43   11.92   0
   4  10  -2   10.15   10.95   0
  -4 -10   2   -0.40   11.00   0
  -4 -10   2    7.40    7.86   0
  -4  10   2    7.28   11.56   0
  -4  10   2    7.66    7.75   0
   4  10  -2    5.94    7.98   0
   4 -10  -2   12.42   11.15   0
   3 -10  -2    9.58    7.88   0
   3  10  -2   12.63    7.71   0
  -3  10   2   -2.79    8.14   0
  -3 -10   2   21.33    7.78   0
   3  10  -2   10.53    7.94   0
  -3 -10   2   11.96   10.91   0
  -3  10   2   11.77   10.79   0
   2  10  -2  310.34   12.54   0
  -2  10   2  284.61    9.92   0
  -2 -10   2  293.01    9.71   0
  -2 -10   2  325.14   12.78   0
  -2  10   2  309.62   13.26   0
   2 -10  -2  292.13   10.08   0
   2  10  -2  313.55   13.01   0
  -1 -10   2   19.73    7.87   0
   1  10  -2   25.31    7.92   0
  -1  10   2   21.23    8.09   0
  -1  10   2   23.22   10.96   0
   1 -10  -2   17.99    7.72   0
  -1 -10   2   19.09    7.94   0
   1  10  -2    3.59    8.07   0
   0  10   2   64.13   11.46   0
   0  10  -2   35.91   11.21   0
   0  10  -2   61.92   11.35   0
   0  10   2   63.66   11.10   0
   0 -10   2   58.16   11.30   0
   0 -10  -2   68.60   11.16   0
   0 -10  -2   53.58   11.24   0
   0 -10   2   43.27   11.13   0
  -1  10  -2   26.24    7.59   0
   1  10   2    7.61    7.97   0
   1 -10   2    5.41    7.76   0
  -1  10  -2   -0.16   11.33   0
   1 -10   2    5.05    7.68   0
  -1 -10  -2    4.04    7.82   0
  -1 -10  -2   12.03    7.83   0
   1  10   2   13.82    7.71   0
   2 -10   2  100.03   11.72   0
  -2 -10  -2   97.93   11.30   0
   2 -10   2  113.95   11.53   0
  -2  10  -2  102.67   11.86   0
   2  10   2  110.24   11.86   0
  -2 -10  -2  106.67    8.35   0
  -2  10  -2   76.90   11.82   0
   2  10   2   96.88    8.55   0
  -3 -10  -2   81.31   11.37   0
  -3  10  -2   61.48   11.43   0
   3 -10   2   63.84   11.48   0
  -3 -10  -2   49.55   11.40   0
   3  10   2   74.25    8.28   0
  -3  10  -2   68.71   11.78   0
   3  10   2   63.76   11.67   0
   4  10   2  202.77   12.42   0
  -4  10  -2  205.12   13.18   0
   4 -10   2  224.22   12.52   0
  -4  10  -2  216.63   12.53   0
   4  10   2  158.02    9.61   0
  -4 -10  -2  211.36    9.27   0
  -4 -10  -2  174.40   12.27   0
 -12   0   3    2.78   11.36   0
  12   0  -3   -4.67    7.91   0
  12   0  -3    1.36   10.63   0
  11   0  -3  189.78   11.35   0
 -11   0   3  238.20   11.52   0
  11   0  -3  219.52   10.61   0
 -10   0   3   -1.51    8.20   0
  10   0  -3   -0.09    5.65   0
  10   0  -3   -9.37    8.24   0
  -9   0   3    6.82    5.89   0
   9   0  -3    2.84    8.11   0
   9   0  -3    2.29    8.30   0
   8   0  -3   -6.77    8.95   0
  -8   0   3    3.96    8.74   0
   8   0  -3    4.67    8.59   0
   7   0  -3   79.55    9.39   0
  -7   0   3   62.93    9.35   0
   7   0  -3   67.53    9.44   0
  -6   0   3    3.68    8.46   0
   6   0  -3   -0.19    8.98   0
   6   0  -3    0.19    8.67   0
  -5   0   3 2069.94   20.93   0
   5   0  -3 2144.21   20.25   0
   5   0  -3 2220.07   21.14   0
   4   0  -3   -0.83    5.27   0
  -4   0   3    0.08    4.99   0
   3   0  -3 1010.17   16.53   0
  -3   0   3 1038.77   17.16   0
  -2   0   3    1.18    7.87   0
   2   0  -3   -2.42    6.14   0
  -1   0   3 7083.52   49.95   0
   0   0   3    1.27    6.98   0
   0   0  -3    1.22   11.41   0
  -2   0  -3    1.46    8.80   0
   2   0   3    1.86   10.75   0
   2   0   3    3.62   10.14   0
   3   0   3  857.42   24.00   0
   3   0   3  817.24   21.67   0
  -3   0  -3  851.44   21.76   0
  -3   0  -3  861.19   23.69   0
   4   0   3    1.63    7.62   0
  -4   0  -3   -2.76    7.01   0
   4   0   3    1.35    7.25   0
  -4   0  -3    2.89    7.77   0
  -5   0  -3   11.20    6.78   0
   5   0   3    9.35    9.01   0
  -5   0  -3    9.63    8.56   0
   5   0   3    6.57    7.30   0
  -6   0  -3    3.42    8.84   0
   6   0   3    0.86    8.99   0
   6   0   3    0.10    8.92   0
   7   0   3  205.13   11.55   0
   7   0   3  199.42   11.20   0
  -7   0  -3  208.33   13.16   0
  -8   0  -3   -0.18    9.18   0
   8   0   3   -0.67    8.68   0
   8   0   3    3.45    8.83   0
   9   0   3  847.62   17.29   0
   9   0   3  892.60   17.25   0
  -9   0  -3  893.77   17.93   0
  10   0   3   -4.18    7.68   0
  10   0   3    2.84    9.71   0
 -10   0  -3   -0.99    8.32   0
  11   0   3   20.45   11.13   0
 -11   0  -3   17.18   10.93   0
  11   0   3   18.23   11.47   0
  12   0   3    0.28   12.50   0
 -12   0  -3    0.64   13.51   0
  12   0   3    2.66    9.94   0
 -12   1   3   22.71   11.58   0
 -12  -1   3   27.71   11.52   0
  12   1  -3   13.03   11.04   0
  12  -1  -3   35.26   11.05   0
  12  -1  -3   31.30   10.34   0
  12   1  -3   28.20   11.27   0
 -11  -1   3  366.59   10.91   0
  11  -1  -3  384.07   13.59   0
  11   1  -3  391.64   13.50   0
  11  -1  -3  397.99   13.50   0
  11   1  -3  380.48   12.96   0
 -11   1   3  369.67   13.88   0
  10   1  -3  174.09    7.83   0
  10   1  -3  170.43    9.75   0
  10  -1  -3  193.26    9.92   0
 -10  -1   3  158.34    7.79   0
  10  -1  -3  173.44   10.00   0
 -10   1   3  174.80   10.20   0
  -9  -1   3    7.25    6.29   0
  -9   1   3    3.36    8.28   0
   9   1  -3    9.69    8.33   0
   9  -1  -3    8.59    8.42   0
   9   1  -3   -2.19    8.46   0
   9  -1  -3   12.28    8.27   0
  -8   1   3    0.32    5.96   0
   8  -1  -3    4.05    8.82   0
   8   1  -3    4.99    8.37   0
  -8  -1   3    3.33    8.54   0
   8   1  -3    0.29    6.05   0
   8  -1  -3    0.03    8.52   0
   7   1  -3   12.55    6.28   0
   7   1  -3    5.87    6.60   0
   7  -1  -3    1.63    9.05   0
   7  -1  -3    2.49    6.61   0
  -7   1   3    4.12    8.77   0
  -7  -1   3   11.38    8.90   0
   6   1  -3  972.57   14.76   0
   6   1  -3  924.27   13.20   0
  -6   1   3  985.15   15.57   0
   6  -1  -3  988.48   16.14   0
  -6  -1   3  981.62   14.85   0
   5  -1  -3 2595.14   23.78   0
   5   1  -3 2428.57   20.67   0
  -5   1   3 2526.79   23.29   0
  -5  -1   3 2488.14   20.97   0
   5   1  -3 2544.10   21.59   0
  -4  -1   3 1435.53   17.57   0
  -4   1   3 1364.34   17.77   0
   4   1  -3 1420.34   17.66   0
   4   1  -3 1369.40   16.40   0
   4  -1  -3 1394.69   19.07   0
  -3  -1   3 5337.82   33.72   0
  -3   1   3 5332.38   36.24   0
   3  -1  -3 5293.95   36.30   0
   3   1  -3 5442.94   33.73   0
   3   1  -3 5150.18   33.35   0
  -2   1   3 2454.75   26.98   0
   2   1  -3 2420.00   25.55   0
   2  -1  -3 2376.83   26.22   0
  -2  -1   3 2531.28   25.91   0
   2   1  -3 2583.97   26.25   0
  -1  -1   3  862.63   16.92   0
   1   1  -3  903.25   17.35   0
   1   1  -3  918.84   18.68   0
   1  -1  -3  919.35   18.93   0
  -1   1   3  879.53   17.19   0
   1   1   3  488.37   15.47   0
   1   1   3  434.52   13.36   0
   1  -1   3  473.31   18.75   0
  -1   1  -3  461.92   18.63   0
  -1  -1  -3  450.28   15.11   0
   2  -1   3  179.26   19.58   0
   2   1   3  175.22    9.79   0
  -2  -1  -3  175.16   11.26   0
  -2  -1  -3  177.20   11.10   0
  -2   1  -3  175.25   18.26   0
   2   1   3  175.77   11.16   0
   3   1   3  119.43   10.23   0
  -3  -1  -3  113.03    9.29   0
   3   1   3  112.35    9.39   0
  -3  -1  -3  111.13    9.94   0
  -4  -1  -3  731.69   16.00   0
  -4  -1  -3  695.63   15.49   0
   4   1   3  708.41   15.32   0
   4   1   3  774.53   16.17   0
   5  -1   3 1978.02   45.43   0
  -5  -1  -3 1977.75   22.98   0
   5   1   3 2080.10   23.33   0
   5   1   3 2038.80   23.30   0
  -5  -1  -3 1955.23   22.88   0
  -5   1  -3 2028.08   45.37   0
   5  -1   3 2041.90   45.87   0
  -6   1  -3  568.99   21.68   0
   6   1   3  575.59   14.40   0
  -6  -1  -3  588.64   14.33   0
  -6  -1  -3  559.13   14.02   0
   6  -1   3  578.99   22.37   0
   6   1   3  577.83   14.36   0
   6  -1   3  545.95   21.11   0
   7  -1   3  114.60   14.52   0
   7   1   3  109.45   10.14   0
   7   1   3  122.10   10.12   0
  -7  -1  -3  112.13   10.15   0
  -7  -1  -3  126.22   10.15   0
  -7   1  -3  119.26   13.55   0
   7  -1   3  119.29   14.38   0
   8   1   3  706.97   14.76   0
   8  -1   3  674.54   20.24   0
   8  -1   3  716.61   21.55   0
  -8  -1  -3  713.43   15.39   0
   8   1   3  710.73   14.58   0
  -8   1  -3  722.13   21.75   0
  -9  -1  -3   41.63    8.90   0
   9   1   3   31.86    8.58   0
   9   1   3   41.85    8.77   0
  -9   1  -3   35.96   12.10   0
   9  -1   3   32.49   11.94   0
   9  -1   3   38.25   10.53   0
  10   1   3  499.37   14.68   0
 -10  -1  -3  520.02   13.89   0
  10  -1   3  506.74   18.20   0
  10  -1   3  547.57   19.37   0
  10   1   3  528.31   15.22   0
 -10   1  -3  510.31   19.94   0
  11   1   3  184.39   11.69   0
 -11   1  -3  174.31   17.59   0
  11   1   3  178.48   14.50   0
 -11  -1  -3  167.92   12.97   0
  11  -1   3  186.58   20.15   0
  11  -1   3  184.04   18.65   0
 -12  -1  -3   27.56   11.75   0
  12   1   3   24.68   10.38   0
  12   1   3   23.56   13.09   0
  12   2  -3    2.80   10.70   0
 -12  -2   3    9.34   11.30   0
 -12   2   3   -2.13   11.23   0
  12   2  -3   -7.17   11.19   0
  12  -2  -3    9.49   12.87   0
  12  -2  -3    1.12   10.17   0
  11   2  -3  229.20   12.01   0
 -11  -2   3  226.99    9.84   0
 -11   2   3  263.61   13.17   0
  11  -2  -3  251.91   14.27   0
  11   2  -3  221.18    9.79   0
  11  -2  -3  245.88   12.98   0
  10  -2  -3  568.13   13.49   0
 -10  -2   3  586.72   12.79   0
  10   2  -3  513.49   10.34   0
  10  -2  -3  561.82   13.62   0
  10   2  -3  535.91   10.43   0
 -10   2   3  541.11   13.70   0
  -9  -2   3 1329.39   16.08   0
   9   2  -3 1320.81   16.03   0
  -9   2   3 1273.31   17.78   0
   9  -2  -3 1308.78   17.99   0
   9   2  -3 1221.81   15.28   0
   9  -2  -3 1311.03   18.06   0
  -8  -2   3   23.42    8.62   0
   8   2  -3   12.26    8.65   0
   8  -2  -3   10.46    8.68   0
  -8   2   3   10.12    8.54   0
   8   2  -3    7.81    8.55   0
   7   2  -3  795.02   11.71   0
   7  -2  -3  881.55   15.43   0
  -7   2   3  838.46   14.97   0
   7   2  -3  812.94   11.94   0
  -7  -2   3  844.13   12.14   0
  -6  -2   3   86.30    7.02   0
   6   2  -3   99.07    9.70   0
   6  -2  -3   91.36   10.03   0
   6   2  -3   86.97    7.17   0
  -6   2   3   92.03    9.41   0
   5  -2  -3  680.31   14.59   0
   5   2  -3  641.15   11.16   0
   5   2  -3  651.13   13.25   0
  -5  -2   3  642.79   13.11   0
  -5   2   3  625.86   12.35   0
   4   2  -3 2023.83   18.40   0
  -4   2   3 2047.42   22.05   0
   4   2  -3 2017.07   18.32   0
   4  -2  -3 2094.49   21.37   0
  -4  -2   3 2032.88   18.70   0
  -3   2   3 6536.36   38.34   0
   3   2  -3 6386.23   33.30   0
   3  -2  -3 6732.35   39.48   0
  -3  -2   3 6782.38   34.52   0
   3   2  -3 6430.53   33.80   0
  -3  -2   3 6567.44   34.00   0
  -2  -2   3  375.18   11.76   0
   2   2  -3  352.58   11.51   0
   2  -2  -3  367.63   11.92   0
  -2   2   3  350.38   11.41   0
  -2  -2   3  350.07    9.90   0
   2   2  -3  359.80    9.82   0
   1   2  -3 5152.17   34.62   0
   1   2  -3 5053.03   34.34   0
   1  -2  -3 5078.51   34.75   0
  -1   2   3 5114.86   35.18   0
  -1  -2   3 5203.46   35.22   0
  -1  -2   3 5106.77   35.10   0
   0   2   3  584.02   13.97   0
   0  -2  -3  596.18   14.55   0
   0   2  -3  634.56   15.60   0
   0   2  -3  584.64   15.45   0
   0  -2   3  617.57   15.47   0
   0   2   3  592.95   14.74   0
   0  -2   3  608.38   15.89   0
   1  -2   3 1032.19   21.51   0
   1   2   3  976.65   16.02   0
   1  -2   3 1044.77   21.59   0
  -1  -2  -3  991.79   16.03   0
   1   2   3 1033.93   16.37   0
  -1   2  -3 1001.18   21.29   0
  -1  -2  -3 1018.50   16.18   0
  -1   2  -3 1043.41   21.37   0
  -2  -2  -3 1008.59   15.68   0
   2   2   3  972.28   15.35   0
  -2   2  -3 1071.42   25.58   0
   2   2   3 1012.39   15.89   0
  -2   2  -3 1045.65   25.70   0
   2  -2   3 1075.66   25.84   0
  -2  -2  -3 1042.32   16.63   0
   2  -2   3 1060.89   25.86   0
   3   2   3   10.04    5.38   0
  -3  -2  -3   13.00    7.46   0
  -3   2  -3   10.50    9.81   0
  -3  -2  -3   12.51    8.03   0
   3   2   3   11.71    8.37   0
  -3   2  -3    9.35   10.43   0
  -4  -2  -3 1582.94   19.26   0
  -4  -2  -3 1614.94   18.11   0
   4   2   3 1554.72   17.96   0
   4   2   3 1696.12   19.69   0
  -5  -2  -3 1213.35   17.17   0
   5   2   3 1207.80   17.23   0
   5   2   3 1211.85   17.40   0
  -5  -2  -3 1199.78   17.33   0
   6   2   3 1206.57   17.21   0
  -6  -2  -3 1172.52   17.10   0
   6   2   3 1185.55   17.02   0
  -6  -2  -3 1158.32   16.95   0
   7   2   3 1793.61   19.20   0
   7   2   3 1651.54   19.38   0
  -7  -2  -3 1750.46   19.14   0
  -7  -2  -3 1728.56   18.19   0
   8   2   3  588.27   13.23   0
  -8  -2  -3  585.68   13.23   0
  -8  -2  -3  607.03   13.78   0
   8   2   3  589.68   12.96   0
  -9  -2  -3  249.65    9.18   0
   9   2   3  253.06    8.83   0
   9   2   3  236.96   10.75   0
  10   2   3  330.65    9.88   0
  10   2   3  362.04   11.57   0
 -10  -2  -3  376.02   12.31   0
  11   2   3  548.36   15.12   0
  11   2   3  535.54   14.54   0
 -11  -2  -3  563.44   15.56   0
  12   2   3   13.06   11.11   0
 -12  -2  -3    5.85   11.52   0
  12   2   3    4.29   10.23   0
 -12   3   3  187.43   13.66   0
  12   3  -3  158.92    9.85   0
  12   3  -3  154.03   12.59   0
  12  -3  -3  189.38   12.79   0
 -12  -3   3  161.22    9.98   0
  12  -3  -3  185.40   13.21   0
  11   3  -3   44.22   10.75   0
  11   3  -3   37.01    8.07   0
 -11   3   3   39.64   11.23   0
  11  -3  -3   36.05   10.79   0
  11  -3  -3   37.48   10.46   0
 -11  -3   3   32.87    8.13   0
  10   3  -3  268.68   10.33   0
 -10   3   3  257.48   11.50   0
 -10  -3   3  245.00    8.55   0
  10  -3  -3  252.39   11.36   0
  10   3  -3  256.24   10.45   0
  10  -3  -3  243.92   11.13   0
   9  -3  -3  114.74    9.39   0
   9   3  -3  108.91    8.98   0
   9   3  -3  107.99    6.82   0
  -9   3   3   87.01    9.34   0
  -9  -3   3  115.06    9.24   0
  -8   3   3 2021.27   21.56   0
  -8  -3   3 2168.92   18.56   0
   8   3  -3 2158.93   18.10   0
   8   3  -3 2055.26   18.02   0
   8  -3  -3 2019.51   21.73   0
   7   3  -3  322.03   10.51   0
  -7  -3   3  330.03   10.61   0
   7  -3  -3  315.31   11.48   0
   7   3  -3  297.95   10.50   0
  -7   3   3  290.21   11.05   0
  -6  -3   3   43.50    6.61   0
   6  -3  -3   46.43    6.83   0
   6   3  -3   36.85    6.81   0
   6   3  -3   47.31    6.46   0
  -6   3   3   46.11    6.41   0
   5  -3  -3  120.76   10.16   0
  -5   3   3  116.15    9.72   0
  -5  -3   3  130.47   10.35   0
   5   3  -3  116.17   10.10   0
   5   3  -3  108.51    7.32   0
  -5  -3   3  119.58    7.28   0
  -4  -3   3   87.29    7.76   0
   4  -3  -3  101.05    8.26   0
   4   3  -3   84.85    6.24   0
  -4  -3   3   91.73    6.38   0
  -4   3   3   84.09    7.74   0
   4   3  -3   85.23    7.88   0
   3  -3  -3  824.72   14.50   0
   3   3  -3  812.31   13.14   0
  -3  -3   3  849.66   13.40   0
  -3  -3   3  819.08   12.40   0
   3   3  -3  776.80   12.13   0
  -3   3   3  793.38   13.93   0
  -2  -3   3 5177.66   30.35   0
  -2   3   3 4931.81   30.73   0
   2  -3  -3 5016.53   31.73   0
  -2   3   3 5298.62   32.17   0
   2   3  -3 5056.95   29.99   0
   2   3  -3 5099.10   29.77   0
  -2  -3   3 5041.29   29.82   0
   1   3  -3  815.99   13.43   0
  -1   3   3  846.29   14.67   0
  -1  -3   3  895.82   15.15   0
   1  -3  -3  805.22   14.24   0
  -1   3   3  843.30   14.21   0
   1   3  -3  858.22   14.80   0
  -1  -3   3  815.47   13.41   0
   0   3  -3  138.70    9.06   0
   0  -3  -3  126.50    6.88   0
   0  -3   3  139.93    9.62   0
   0  -3  -3  124.82    7.16   0
   0  -3   3  127.59    9.28   0
   0   3   3  133.48    8.42   0
   0   3  -3  130.78    9.62   0
   0   3   3  122.93    7.41   0
   1   3   3 2926.97   23.31   0
  -1   3  -3 2953.92   28.63   0
   1   3   3 2899.70   23.48   0
   1  -3   3 3123.31   30.00   0
  -1  -3  -3 3047.95   23.81   0
   1  -3   3 3039.98   29.19   0
  -1  -3  -3 2755.01   22.63   0
  -1   3  -3 3016.23   28.37   0
  -2   3  -3 1160.93   20.49   0
   2   3   3 1111.53   15.41   0
  -2  -3  -3 1048.12   14.25   0
  -2  -3  -3 1147.76   15.48   0
  -2   3  -3 1143.62   20.90   0
   2  -3   3 1149.17   20.44   0
   2  -3   3 1188.36   21.47   0
   2   3   3 1083.92   14.57   0
  -3  -3  -3 1178.79   14.54   0
  -3   3  -3 1219.15   23.00   0
   3   3   3 1196.66   14.65   0
  -3   3  -3 1219.36   24.00   0
   3  -3   3 1245.52   23.55   0
  -3  -3  -3 1254.06   16.08   0
   3  -3   3 1263.42   24.23   0
   3   3   3 1315.28   16.43   0
  -4  -3  -3   13.56    4.98   0
  -4   3  -3   12.17    7.80   0
   4   3   3   12.63    5.13   0
   4   3   3   13.67    5.50   0
   4  -3   3   12.64   10.51   0
  -4  -3  -3   12.59    7.71   0
  -4   3  -3   11.04    8.01   0
  -5  -3  -3  335.89   11.94   0
   5   3   3  337.31    9.70   0
   5   3   3  369.91    9.81   0
  -5  -3  -3  352.12    9.56   0
  -6  -3  -3  974.43   13.40   0
   6   3   3  974.26   13.38   0
   6   3   3 1024.64   15.25   0
  -6  -3  -3 1003.88   15.17   0
   7   3   3   -3.61    9.00   0
   7   3   3    3.86    8.91   0
  -7  -3  -3    0.31    9.07   0
  -7  -3  -3    4.12    8.84   0
   8   3   3  636.69   13.20   0
  -8  -3  -3  640.77   11.22   0
   8   3   3  623.36   11.11   0
  -8  -3  -3  666.45   13.30   0
   9   3   3    1.17    8.52   0
  -9  -3  -3    1.37    5.86   0
   9   3   3    7.31    6.01   0
  -9  -3  -3    9.07    8.63   0
  10   3   3  213.03   10.35   0
  10   3   3  207.11    8.47   0
 -10  -3  -3  228.48   10.88   0
  11   3   3    6.36   10.57   0
 -11  -3  -3    5.54   11.03   0
  11   3   3   10.79    7.57   0
  12   3   3  389.19   14.62   0
  12   3   3  394.79   14.50   0
 -12  -3  -3  415.41   14.90   0
  11   4  -3   59.96   11.61   0
 -11   4   3   79.23   11.82   0
  11  -4  -3   63.65   11.38   0
  11  -4  -3   71.86   11.06   0
  11   4  -3   74.35    8.23   0
 -11   4   3   75.86   11.86   0
 -11  -4   3   89.21   11.69   0
  10   4  -3   37.35   10.92   0
  10  -4  -3   42.95   10.24   0
  10  -4  -3   31.99   10.85   0
 -10  -4   3   56.58   11.12   0
 -10   4   3   35.52   13.74   0
 -10   4   3   43.88   13.45   0
  10   4  -3   51.23   10.72   0
   9   4  -3  219.45    9.86   0
   9  -4  -3  220.71   10.88   0
  -9  -4   3  218.62   10.11   0
  -9   4   3  219.87   12.09   0
   9   4  -3  217.10   10.03   0
   8   4  -3   19.64    8.18   0
  -8  -4   3    3.86    8.45   0
   8   4  -3    5.39    8.49   0
  -8   4   3    8.71    8.09   0
   8  -4  -3   13.50    8.11   0
   7   4  -3  916.56   11.64   0
   7   4  -3  898.39   11.57   0
  -7  -4   3  913.83   11.76   0
  -7   4   3  914.27   15.16   0
  -7  -4   3  898.29   11.90   0
   7  -4  -3  961.90   15.93   0
  -6  -4   3  122.10    7.20   0
   6   4  -3  109.71    9.37   0
  -6  -4   3  132.35    9.87   0
   6   4  -3  122.74    9.77   0
  -6   4   3  127.21    9.91   0
   6  -4  -3  129.37    9.82   0
  -6   4   3  122.12    9.46   0
  -5   4   3  213.58   10.89   0
  -5  -4   3  214.36   10.19   0
  -5  -4   3  217.84   10.61   0
   5   4  -3  230.85   10.11   0
   5   4  -3  199.24   10.44   0
   5  -4  -3  217.09   10.83   0
  -5   4   3  199.13    8.06   0
  -4   4   3  584.06   11.70   0
  -4  -4   3  588.03   10.45   0
  -4  -4   3  597.15   10.88   0
   4   4  -3  549.43   10.62   0
   4   4  -3  598.67   10.45   0
  -4   4   3  618.01   13.04   0
   4  -4  -3  589.33   11.59   0
   3   4  -3 3870.17   24.05   0
  -3  -4   3 3836.37   23.97   0
   3  -4  -3 3615.54   24.67   0
  -3  -4   3 3871.16   24.49   0
  -3   4   3 3638.00   24.83   0
  -3   4   3 3578.17   25.44   0
   3   4  -3 3601.21   23.66   0
   2   4  -3   36.42    5.61   0
  -2  -4   3   46.92    5.74   0
  -2   4   3   52.15    7.85   0
  -2   4   3   39.46    7.13   0
   2   4  -3   41.12    8.09   0
   2  -4  -3   39.96    7.86   0
  -2  -4   3   44.09    8.07   0
   1   4  -3  502.74   10.16   0
  -1   4   3  488.50   10.17   0
  -1  -4   3  484.92   10.00   0
   1  -4  -3  489.21   10.15   0
  -1  -4   3  518.66   11.91   0
   1   4  -3  514.33   11.88   0
  -1   4   3  466.15    9.79   0
   0   4   3   39.96    5.70   0
   0  -4   3   41.58    7.63   0
   0   4  -3   45.17    7.68   0
   0  -4  -3   42.03    5.45   0
   0  -4  -3   47.66    7.91   0
   0   4  -3   45.37    8.45   0
   0   4   3   40.27    8.12   0
   0  -4   3   43.62    6.33   0
  -1  -4  -3  232.30    9.64   0
   1   4   3  227.26    9.67   0
  -1  -4  -3  231.78    7.64   0
   1   4   3  223.05    7.60   0
   1  -4   3  249.70   10.44   0
  -1   4  -3  236.84   10.59   0
  -1   4  -3  236.05    8.55   0
   1  -4   3  232.35    8.44   0
   2  -4   3  930.09   15.90   0
   2  -4   3  957.85   16.55   0
   2   4   3  872.39   13.40   0
  -2   4  -3  870.63   15.39   0
  -2  -4  -3  870.09   11.94   0
  -2  -4  -3  873.13   13.48   0
  -2   4  -3  903.73   16.40   0
   2   4   3  852.93   11.96   0
  -3   4  -3 1367.76   21.48   0
   3  -4   3 1391.55   21.75   0
   3  -4   3 1427.54   21.81   0
   3   4   3 1416.37   16.21   0
  -3   4  -3 1350.47   20.15   0
   3   4   3 1398.04   16.81   0
  -3  -4  -3 1336.77   16.41   0
  -3  -4  -3 1394.96   16.07   0
  -4  -4  -3   62.22    7.37   0
   4   4   3   62.75    6.95   0
  -4   4  -3   65.21    9.73   0
  -4  -4  -3   64.41    7.10   0
  -4   4  -3   70.68   10.57   0
   4  -4   3   68.81   10.59   0
   4   4   3   69.13    7.43   0
  -5  -4  -3   40.59    6.94   0
   5  -4   3   34.97   11.96   0
  -5   4  -3   32.55   10.46   0
   5   4   3   30.00    6.65   0
  -5   4  -3   34.74   11.25   0
  -5  -4  -3   34.31    6.52   0
   5   4   3   35.43    6.92   0
  -6   4  -3   12.15   13.15   0
   6   4   3   14.27    6.36   0
  -6  -4  -3    5.50    6.43   0
  -6   4  -3   14.34   13.96   0
   6  -4   3   16.64   15.25   0
   6   4   3   27.52    9.05   0
  -6  -4  -3   16.06    8.98   0
  -7  -4  -3 1049.42   12.93   0
   7   4   3 1110.14   14.65   0
   7   4   3 1065.15   13.17   0
  -7  -4  -3 1125.84   14.75   0
  -8  -4  -3  787.68   13.40   0
   8   4   3  754.82   11.38   0
   8   4   3  748.62   11.47   0
  -8  -4  -3  716.67   11.40   0
   9   4   3  390.12   11.41   0
   9   4   3  392.26    9.70   0
  -9  -4  -3  430.86   11.66   0
  -9  -4  -3  395.53    9.44   0
 -10  -4  -3    6.91   10.94   0
  10   4   3    7.83   10.66   0
  10   4   3    4.93   10.67   0
 -10  -4  -3   14.00   10.96   0
 -11  -4  -3   30.77    8.36   0
  11   4   3   22.72    8.08   0
  11   4   3   17.24   11.08   0
  11  -5  -3    0.71   10.37   0
 -11  -5   3   -3.20   11.03   0
 -11   5   3   -5.01   13.50   0
  11  -5  -3    3.61   10.50   0
  11   5  -3    0.44   10.98   0
 -11   5   3    6.45   11.07   0
  11   5  -3   -2.78   11.05   0
 -10   5   3  165.66   12.25   0
  10   5  -3  147.55    8.94   0
 -10   5   3  153.74   14.93   0
  10  -5  -3  165.23   11.97   0
  10   5  -3  148.56   11.99   0
 -10  -5   3  156.54   12.25   0
   9  -5  -3  108.91    9.22   0
  -9  -5   3  108.47    9.24   0
  -9   5   3  103.62    9.38   0
  -9   5   3  104.52    9.79   0
   9   5  -3   94.68    6.90   0
   9   5  -3  109.53    8.93   0
  -8   5   3   80.02    8.89   0
   8   5  -3   77.82    8.88   0
  -8  -5   3   67.42    9.04   0
  -8   5   3   84.74    9.38   0
   8   5  -3   85.76    8.74   0
   8  -5  -3   83.12    9.15   0
  -7  -5   3  692.68   12.34   0
  -7   5   3  642.04   13.82   0
   7   5  -3  662.11   11.92   0
  -7  -5   3  668.64   12.23   0
  -7   5   3  632.88   13.24   0
   7   5  -3  612.90   12.06   0
   7  -5  -3  612.65   11.91   0
   6  -5  -3  669.38   11.95   0
  -6   5   3  656.65   12.13   0
  -6   5   3  639.72   11.69   0
  -6  -5   3  698.78   12.55   0
  -6  -5   3  655.03   10.49   0
   6   5  -3  630.77   10.37   0
   6   5  -3  669.76   12.27   0
   5  -5  -3  526.71   12.92   0
   5   5  -3  570.24   12.02   0
  -5  -5   3  592.37   12.51   0
  -5   5   3  526.76   10.65   0
  -5   5   3  529.25   13.09   0
   5   5  -3  578.84   12.30   0
  -5  -5   3  579.88   12.04   0
  -4   5   3  574.22   12.50   0
   4  -5  -3  572.22   12.98   0
  -4  -5   3  591.27   10.12   0
  -4  -5   3  631.78   12.56   0
  -4   5   3  567.14   13.04   0
   4   5  -3  602.99   12.49   0
   4   5  -3  587.29   10.25   0
   3   5  -3   29.13    6.57   0
   3  -5  -3   28.22    9.29   0
  -3   5   3   30.09    8.67   0
  -3  -5   3   31.81    6.54   0
  -3   5   3   36.44    9.36   0
   3   5  -3   28.17    9.71   0
  -3  -5   3   34.38    9.66   0
   2   5  -3    6.72    9.65   0
   2   5  -3   15.17    6.23   0
  -2  -5   3    4.49    6.27   0
  -2   5   3   12.58    8.32   0
   2  -5  -3    7.27    6.38   0
  -2   5   3   11.25    6.57   0
  -2  -5   3    6.56    9.48   0
  -1   5   3   10.79    6.61   0
   1   5  -3    8.92    6.76   0
  -1  -5   3    8.14    6.34   0
   1  -5  -3    6.72    6.52   0
   1   5  -3   19.49    6.23   0
  -1  -5   3    4.93    6.82   0
  -1   5   3   -0.28    8.55   0
   0  -5  -3 1699.92   15.91   0
   0   5  -3 1885.93   18.88   0
   0   5   3 1750.92   17.00   0
   0  -5  -3 1806.47   17.33   0
   0  -5   3 1774.86   16.91   0
   0   5   3 1719.25   15.88   0
   0  -5   3 1832.62   18.74   0
   0   5  -3 1790.45   16.82   0
  -1   5  -3  486.56   12.84   0
   1   5   3  495.49   11.69   0
   1  -5   3  529.04   13.08   0
  -1  -5  -3  494.99    9.98   0
  -1  -5  -3  491.70   11.54   0
   1   5   3  476.20    9.99   0
  -1   5  -3  513.96   12.35   0
   1  -5   3  496.66   12.47   0
  -2  -5  -3 2342.89   18.94   0
   2  -5   3 2553.17   22.89   0
   2   5   3 2442.52   19.17   0
  -2   5  -3 2372.07   22.59   0
   2   5   3 2500.25   19.59   0
   2  -5   3 2485.58   22.98   0
  -2   5  -3 2436.71   22.33   0
  -2  -5  -3 2516.53   19.55   0
   3   5   3   59.05    9.73   0
  -3   5  -3   35.03    9.14   0
  -3   5  -3   39.53    9.90   0
   3  -5   3   33.41    9.44   0
   3   5   3   40.41    6.68   0
  -3  -5  -3   41.74    6.64   0
   3  -5   3   35.55    9.79   0
  -3  -5  -3   30.98    9.66   0
  -4   5  -3 1339.01   20.65   0
  -4  -5  -3 1371.87   15.57   0
   4   5   3 1371.01   15.99   0
   4   5   3 1358.50   13.89   0
  -4  -5  -3 1356.63   13.76   0
  -4   5  -3 1347.09   19.49   0
   4  -5   3 1395.40   20.26   0
  -5  -5  -3  762.18   12.99   0
  -5   5  -3  773.67   18.01   0
   5  -5   3  818.43   17.62   0
   5   5   3  765.28   13.02   0
   5   5   3  808.79   13.04   0
  -5  -5  -3  787.41   13.11   0
  -5   5  -3  773.56   19.52   0
   6   5   3   17.23    6.52   0
   6  -5   3   28.70   11.38   0
  -6  -5  -3   35.72    8.93   0
  -6   5  -3   26.77   11.17   0
  -6   5  -3   26.60   10.52   0
  -6  -5  -3   26.54    6.61   0
   6   5   3   33.64    9.03   0
  -7   5  -3    2.75   15.47   0
  -7   5  -3    3.10   14.91   0
  -7  -5  -3    3.10    6.21   0
   7   5   3   -4.92    6.40   0
   7   5   3    3.54    6.06   0
  -7  -5  -3    5.60    5.90   0
  -8  -5  -3  464.59   11.61   0
   8   5   3  460.55   11.35   0
   8   5   3  448.54    9.61   0
  -8  -5  -3  456.91    9.53   0
  -9  -5  -3    2.15    5.99   0
   9   5   3   -4.62    6.10   0
   9   5   3    4.50    6.20   0
  -9  -5  -3   -0.66    6.23   0
  10   5   3  267.14   10.17   0
 -10  -5  -3  276.55    9.93   0
  10   5   3  251.76    9.78   0
 -10  -5  -3  277.73    9.87   0
 -11  -5  -3  183.03    9.54   0
 -11  -5  -3  200.07   12.79   0
  11   5   3  172.67    9.71   0
  11   5   3  202.98   12.63   0
  10   6  -3  224.69   12.04   0
  10   6  -3  194.26    9.57   0
 -10  -6   3  195.93    9.45   0
  10  -6  -3  222.76   13.10   0
 -10   6   3  227.04   13.91   0
 -10   6   3  210.77   13.41   0
   9   6  -3  133.24    8.88   0
   9   6  -3  155.94   11.22   0
  -9   6   3  143.19   12.20   0
  -9  -6   3  160.04   11.41   0
  -9   6   3  148.91   11.78   0
   9  -6  -3  148.39   11.34   0
  -8  -6   3   25.83    8.50   0
   8   6  -3   25.08    8.35   0
  -8   6   3   27.46    8.23   0
   8  -6  -3   17.46    8.46   0
  -8   6   3   30.25    8.63   0
   8   6  -3   22.44    8.67   0
  -8  -6   3   17.32    8.93   0
   7   6  -3   46.57    6.48   0
   7  -6  -3   44.44    8.76   0
  -7   6   3   50.95    8.94   0
  -7  -6   3   48.46    8.98   0
  -7   6   3   56.18    8.71   0
  -7  -6   3   53.94    6.43   0
   7   6  -3   48.70    8.91   0
  -6  -6   3  114.17    7.22   0
  -6  -6   3   88.89    9.27   0
   6   6  -3  104.80    6.99   0
  -6   6   3   99.18    9.72   0
  -6   6   3  100.58    9.04   0
   6  -6  -3  104.63    9.58   0
   6   6  -3   92.30    9.31   0
  -5   6   3  818.81   14.34   0
   5   6  -3  812.53   10.79   0
  -5  -6   3  821.49   11.16   0
  -5  -6   3  778.81   10.73   0
  -5   6   3  777.38   13.64   0
   5  -6  -3  765.99   13.90   0
   5   6  -3  760.57   10.96   0
  -4  -6   3  614.31   12.04   0
   4   6  -3  638.10   12.12   0
   4  -6  -3  629.49   12.77   0
  -4   6   3  604.14   12.87   0
  -4   6   3  619.30   12.64   0
   4   6  -3  591.88   12.37   0
  -4  -6   3  632.68   12.38   0
   3  -6  -3   12.96    8.75   0
  -3   6   3   -0.63    5.88   0
  -3   6   3    3.63    9.13   0
  -3  -6   3    0.67    8.61   0
   3   6  -3    0.05    9.36   0
  -3  -6   3    4.95    9.19   0
   3   6  -3    6.49    8.58   0
  -2   6   3  749.66   11.15   0
   2   6  -3  795.87   12.81   0
  -2  -6   3  791.27   12.57   0
   2   6  -3  766.56   11.36   0
  -2   6   3  823.63   13.55   0
  -2  -6   3  798.43   11.51   0
   2  -6  -3  795.62   13.29   0
   1   6  -3  753.63   12.70   0
   1   6  -3  712.26   13.21   0
  -1   6   3  696.96   10.84   0
  -1  -6   3  727.33   12.69   0
   1  -6  -3  676.88   12.75   0
   1  -6  -3  723.88   10.97   0
  -1   6   3  693.83   12.88   0
  -1  -6   3  712.64   12.93   0
   0  -6   3  821.24   13.55   0
   0   6   3  802.85   11.35   0
   0  -6   3  850.50   13.90   0
   0  -6  -3  852.81   11.51   0
   0  -6  -3  816.03   11.51   0
   0   6   3  828.79   11.64   0
   0   6  -3  817.96   13.50   0
   0   6  -3  825.03   13.89   0
  -1  -6  -3 2139.64   16.56   0
   1   6   3 2174.83   16.72   0
  -1   6  -3 2145.87   18.23   0
   1   6   3 2310.33   18.34   0
  -1   6  -3 2191.79   19.35   0
  -1  -6  -3 2363.93   18.46   0
   1  -6   3 2187.40   18.37   0
   1  -6   3 2319.08   19.81   0
  -2  -6  -3    6.14    6.17   0
   2  -6   3    5.63    9.00   0
   2   6   3    7.23    6.28   0
   2   6   3    8.07    9.45   0
   2  -6   3    5.96    6.30   0
  -2   6  -3    5.75    9.28   0
  -2  -6  -3   -2.82    9.25   0
  -2   6  -3    6.50    6.11   0
  -3  -6  -3 1212.86   14.55   0
  -3  -6  -3 1208.92   14.35   0
   3   6   3 1212.47   14.63   0
   3   6   3 1203.97   14.83   0
  -3   6  -3 1178.71   16.38   0
   3  -6   3 1231.07   16.77   0
   3  -6   3 1214.04   16.97   0
  -3   6  -3 1181.74   17.19   0
   4   6   3  384.69    8.96   0
  -4   6  -3  386.00   12.07   0
  -4  -6  -3  401.35    9.01   0
  -4   6  -3  398.87   14.55   0
   4  -6   3  383.99   12.36   0
  -4  -6  -3  389.84    8.86   0
   4   6   3  388.83    9.13   0
  -5   6  -3  680.73   15.62   0
   5  -6   3  704.84   15.20   0
   5   6   3  711.79   12.37   0
   5   6   3  659.92   10.31   0
  -5   6  -3  668.55   14.83   0
  -5  -6  -3  707.66   12.30   0
  -5  -6  -3  684.83   10.37   0
  -6  -6  -3   16.09    6.05   0
   6   6   3   15.55    8.85   0
  -6   6  -3   21.75   10.24   0
  -6   6  -3   25.57    9.27   0
  -6  -6  -3   26.30    8.79   0
   6   6   3   23.76    6.11   0
   6  -6   3   23.77    8.66   0
  -7  -6  -3  148.20    9.44   0
   7   6   3  154.27    9.36   0
   7   6   3  140.66    7.07   0
  -7   6  -3  146.83   13.95   0
   7  -6   3  158.48   14.06   0
  -7  -6  -3  149.45    7.24   0
  -7   6  -3  146.13   12.99   0
   8   6   3   48.96    8.96   0
  -8  -6  -3   47.03    8.99   0
   8   6   3   81.14    9.12   0
  -8  -6  -3   66.35    9.34   0
   9   6   3  440.43   10.71   0
  -9  -6  -3  478.83   10.60   0
   9   6   3  412.92   10.89   0
  -9  -6  -3  472.02   10.80   0
 -10  -6  -3  110.79   11.95   0
  10   6   3   78.07    9.00   0
  10   6   3   91.84   11.87   0
 -10  -6  -3  113.99    8.73   0
  -9  -7   3   -8.73   10.95   0
   9  -7  -3    6.54   10.38   0
  -9   7   3    2.34   11.00   0
   9   7  -3  -19.94   11.15   0
  -9   7   3    1.31   10.52   0
   9   7  -3  -15.59   11.16   0
   8   7  -3  105.97    8.55   0
  -8   7   3  112.74   11.57   0
   8   7  -3  124.65   11.65   0
   8  -7  -3  108.26   13.48   0
  -8   7   3  116.73   11.80   0
  -8  -7   3  114.42    8.39   0
  -8  -7   3  128.11   11.58   0
  -7   7   3  107.10    7.24   0
   7  -7  -3  116.70    9.43   0
  -7  -7   3  120.06    9.54   0
   7   7  -3   97.97    9.57   0
  -7   7   3  121.08    9.87   0
   7   7  -3  111.04   10.46   0
  -7  -7   3   96.49   10.32   0
   6   7  -3  352.94   10.58   0
   6  -7  -3  379.74   11.53   0
  -6   7   3  365.27   11.22   0
   6   7  -3  383.54   10.66   0
  -6  -7   3  361.46   10.54   0
  -6   7   3  364.75   11.54   0
  -6  -7   3  400.95   10.83   0
  -5   7   3   50.96    8.60   0
  -5   7   3   54.19    6.58   0
   5   7  -3   68.73    9.00   0
  -5  -7   3   81.91    8.53   0
   5  -7  -3   59.79    6.58   0
  -5  -7   3   47.29    9.08   0
   5   7  -3   65.10    8.60   0
   4   7  -3  306.41   10.40   0
   4  -7  -3  333.24   10.87   0
  -4   7   3  321.56   10.42   0
  -4  -7   3  310.00    8.38   0
   4   7  -3  299.07    8.36   0
  -4   7   3  319.45   11.02   0
  -4  -7   3  307.71   10.20   0
   3   7  -3  129.66    9.25   0
   3  -7  -3  107.53    7.07   0
  -3  -7   3  114.84    9.26   0
  -3   7   3  105.86    6.72   0
  -3  -7   3  123.76    9.66   0
   3   7  -3  116.98    9.44   0
  -3   7   3  114.87    7.21   0
   2  -7  -3  293.62    8.44   0
   2   7  -3  287.05   10.18   0
  -2   7   3  298.97    8.55   0
  -2   7   3  280.18    8.14   0
   2   7  -3  283.80    8.46   0
  -2  -7   3  281.58    8.35   0
  -2  -7   3  290.48   10.06   0
   1   7  -3    7.77    8.28   0
  -1   7   3    6.90    8.37   0
  -1  -7   3  -12.72    8.53   0
   1  -7  -3    6.26    8.74   0
  -1  -7   3   -2.87    6.15   0
  -1   7   3   -1.41    8.96   0
   1   7  -3   -0.62    6.31   0
   0  -7   3  767.40   12.90   0
   0   7   3  702.09   10.62   0
   0  -7  -3  731.01   10.69   0
   0   7   3  711.26   12.78   0
   0   7  -3  700.11   10.92   0
   0  -7   3  725.87   11.05   0
   0  -7  -3  764.79   12.72   0
   0   7  -3  688.06   12.98   0
  -1   7  -3   42.90    8.85   0
   1  -7   3   60.73    8.94   0
   1  -7   3   42.06    6.77   0
   1   7   3   62.45    9.33   0
  -1  -7  -3   52.90    6.43   0
  -1   7  -3   48.10    6.95   0
  -1  -7  -3   54.35    9.20   0
   1   7   3   44.62    6.54   0
   2   7   3  347.91    8.54   0
  -2   7  -3  329.96    9.16   0
   2   7   3  351.41   10.89   0
  -2   7  -3  344.30   10.84   0
  -2  -7  -3  337.04    8.43   0
  -2  -7  -3  322.18   10.65   0
   2  -7   3  331.94   11.07   0
   2  -7   3  325.87    8.96   0
  -3   7  -3   38.38    9.02   0
   3   7   3   36.13    8.52   0
  -3   7  -3   23.34    8.50   0
  -3  -7  -3   25.19    6.53   0
   3   7   3   29.17    6.48   0
   3  -7   3   27.31    8.76   0
  -3  -7  -3   28.53    8.48   0
   3  -7   3   22.02    8.56   0
   4   7   3  251.61    8.14   0
  -4   7  -3  261.38   10.60   0
   4   7   3  289.03    9.98   0
  -4  -7  -3  242.35    7.93   0
  -4  -7  -3  297.34    9.76   0
   4  -7   3  255.84   10.90   0
  -4   7  -3  248.74   11.12   0
   5   7   3    6.43    8.58   0
  -5   7  -3    1.46    8.58   0
   5   7   3    3.70    8.09   0
  -5  -7  -3    1.02    8.23   0
  -5   7  -3    2.76    7.87   0
   5  -7   3    1.71    8.04   0
  -5  -7  -3   12.70    8.43   0
   6  -7   3  435.72   14.80   0
   6   7   3  456.59   10.95   0
  -6  -7  -3  484.64   11.21   0
  -6   7  -3  431.95   14.58   0
  -6  -7  -3  428.90   10.81   0
  -6   7  -3  467.16   14.06   0
   6   7   3  459.67   11.30   0
   7   7   3   75.22    6.81   0
  -7  -7  -3   69.68    9.48   0
   7   7   3   73.57    9.30   0
  -7  -7  -3   85.17    6.59   0
  -7   7  -3   75.28   12.35   0
   7  -7   3   93.70   11.43   0
  -7   7  -3   87.50   11.45   0
   8   7   3   63.19    7.80   0
  -8   7  -3   46.95   17.58   0
  -8  -7  -3   49.03   11.30   0
  -8   7  -3   48.38   16.76   0
   8  -7   3   57.73   18.66   0
  -8  -7  -3   44.57    8.03   0
   8   7   3   47.21   11.29   0
   9   7   3   35.18   11.35   0
  -9  -7  -3   47.90   11.63   0
   9   7   3   72.09   11.62   0
  -9  -7  -3   44.13   11.17   0
   8   8  -3   24.51    8.15   0
   8   8  -3   21.91    8.04   0
  -8   8   3   20.21   11.64   0
  -8  -8   3   25.39    7.95   0
  -8   8   3   17.56   11.15   0
   8  -8  -3   25.73   10.87   0
  -8  -8   3   17.26    8.25   0
   7   8  -3   59.00   11.18   0
   7   8  -3   61.71    8.20   0
  -7   8   3   43.09   11.59   0
  -7   8   3   38.79   11.10   0
  -7  -8   3   47.80    8.15   0
   7  -8  -3   55.48   11.32   0
  -7  -8   3   75.26   10.96   0
   6   8  -3   -9.52   10.70   0
  -6   8   3    4.92   10.52   0
  -6   8   3   -2.58    7.98   0
   6  -8  -3   13.63   10.42   0
  -6  -8   3    1.70   10.49   0
  -6  -8   3    2.59   10.86   0
   6   8  -3    1.48   10.68   0
   5   8  -3    3.96    5.88   0
   5  -8  -3    4.08    8.38   0
  -5  -8   3    2.42    5.97   0
   5   8  -3    9.42    6.04   0
  -5   8   3    2.67    5.73   0
  -5   8   3  -10.14    8.71   0
  -5  -8   3   16.00    5.69   0
  -4   8   3   68.19    9.18   0
   4   8  -3   67.22    6.33   0
  -4   8   3   71.44    6.54   0
  -4  -8   3   78.38    8.98   0
   4   8  -3   57.88    9.05   0
  -4  -8   3   55.07    6.38   0
   4  -8  -3   72.43    9.00   0
  -3  -8   3    9.16    8.11   0
  -3  -8   3    4.77    6.18   0
   3  -8  -3   -4.71    8.54   0
   3   8  -3   -8.28    8.30   0
  -3   8   3    4.43    5.81   0
  -3   8   3   18.55    8.62   0
   3   8  -3   14.75    5.96   0
  -2  -8   3   83.70    6.77   0
  -2  -8   3   90.78    8.89   0
   2   8  -3   86.44    6.55   0
  -2   8   3   84.67    7.04   0
  -2   8   3   84.73    8.66   0
   2   8  -3   79.34    6.81   0
   2  -8  -3   96.21    6.80   0
  -1   8   3  299.54    9.95   0
   1  -8  -3  283.53    8.22   0
  -1  -8   3  270.42    8.07   0
  -1  -8   3  269.83   10.17   0
  -1   8   3  267.79    8.31   0
   1   8  -3  270.81   10.37   0
   1   8  -3  275.74    8.18   0
   0  -8   3  364.08    8.62   0
   0  -8  -3  415.81   10.81   0
   0   8  -3  362.45    8.87   0
   0   8  -3  354.07    8.98   0
   0   8   3  379.55   11.12   0
   0  -8  -3  419.03   10.93   0
   0  -8   3  393.95    8.92   0
   0   8   3  413.30   10.81   0
  -1  -8  -3  321.15    8.35   0
   1   8   3  350.32    8.45   0
  -1   8  -3  338.85   10.77   0
   1  -8   3  355.77   10.68   0
  -1  -8  -3  356.35    8.39   0
  -1   8  -3  344.66   10.93   0
   1  -8   3  329.24   10.66   0
   1   8   3  319.37    8.71   0
  -2  -8  -3   -9.57    6.12   0
  -2   8  -3    2.10    8.21   0
   2   8   3   11.68    5.95   0
   2   8   3    6.44    6.01   0
   2  -8   3   -0.83    8.34   0
  -2  -8  -3   -1.06    5.99   0
   2  -8   3   -0.68    6.07   0
  -2   8  -3   11.73    6.17   0
  -3  -8  -3   60.22    9.04   0
  -3  -8  -3   81.10    6.34   0
   3   8   3   73.84    6.34   0
  -3   8  -3   75.16    8.74   0
   3   8   3   78.65    8.93   0
  -3   8  -3   70.23    9.29   0
   3  -8   3   66.00    8.82   0
   3  -8   3   72.22    8.94   0
  -4   8  -3   92.24    8.89   0
  -4  -8  -3   91.45    6.65   0
   4   8   3   87.92    6.45   0
  -4  -8  -3   79.05    6.69   0
   4  -8   3   80.80    9.16   0
  -4   8  -3   78.09    9.47   0
   4   8   3   77.99    6.84   0
   5   8   3  251.27    8.38   0
   5   8   3  276.89    8.47   0
  -5  -8  -3  288.52    8.02   0
  -5   8  -3  317.59   11.34   0
  -5  -8  -3  286.45    8.36   0
  -5   8  -3  293.97   11.78   0
   5  -8   3  326.64   11.21   0
  -6  -8  -3  169.51   11.76   0
  -6   8  -3  161.68   12.92   0
   6  -8   3  157.42   14.11   0
   6   8   3  137.42    8.89   0
  -6   8  -3  168.42   12.24   0
   6   8   3  178.45   11.98   0
  -6  -8  -3  164.31    8.63   0
   7  -8   3   46.18   11.06   0
   7   8   3   75.09   11.04   0
  -7  -8  -3   41.82   11.00   0
  -7  -8  -3   39.87    8.18   0
  -7   8  -3   50.16   12.06   0
  -7   8  -3   38.50   11.30   0
   7   8   3   36.54    8.20   0
   8  -8   3    4.08   14.89   0
   8   8   3    1.89   11.14   0
  -8   8  -3    1.27   15.69   0
   8   8   3   -6.55    8.02   0
  -8  -8  -3    3.40    7.74   0
  -8  -8  -3   -4.75   10.95   0
  -8   8  -3    4.72   15.19   0
  -6  -9   3  131.68   11.75   0
   6   9  -3  141.69   12.01   0
  -6   9   3  135.20   12.56   0
  -6  -9   3  131.78    9.01   0
   6   9  -3  134.17    8.88   0
   6  -9  -3  141.34   12.17   0
  -6   9   3  149.87   12.05   0
  -5   9   3   29.61    8.10   0
  -5  -9   3   25.17    8.00   0
  -5   9   3   34.78   10.75   0
   5   9  -3   26.44   11.03   0
   5  -9  -3   28.06   11.04   0
  -5  -9   3   28.66   11.02   0
   5   9  -3    8.76    8.02   0
  -4  -9   3  193.37    8.82   0
   4   9  -3  189.51    8.72   0
   4  -9  -3  199.64   12.02   0
  -4   9   3  179.94    8.91   0
   4   9  -3  196.55    8.80   0
  -4   9   3  205.24   12.69   0
  -4  -9   3  171.64    9.22   0
   3  -9  -3    7.25   10.83   0
  -3  -9   3   10.43   10.79   0
  -3  -9   3    5.92   10.42   0
   3   9  -3    7.10    7.82   0
  -3   9   3   16.72   11.08   0
  -3   9   3   17.37   10.56   0
   3   9  -3   21.85   10.38   0
  -2   9   3  621.16   13.42   0
  -2  -9   3  617.77   12.54   0
  -2   9   3  633.36   12.75   0
   2  -9  -3  599.19   13.06   0
   2   9  -3  628.00   12.74   0
   2   9  -3  589.55   12.86   0
  -2  -9   3  588.08   12.64   0
   1   9  -3   -7.62    6.08   0
  -1  -9   3    7.33    5.94   0
  -1  -9   3    8.47    6.01   0
   1   9  -3    6.52    6.24   0
   1  -9  -3   -5.74    8.62   0
  -1   9   3   -8.25    8.91   0
  -1   9   3    7.45    6.01   0
   0  -9  -3  837.10   13.03   0
   0   9   3  797.87   13.01   0
   0   9   3  823.46   13.39   0
   0  -9  -3  884.62   12.88   0
   0  -9   3  828.38   13.13   0
   0   9  -3  847.55   13.39   0
   0   9  -3  786.83   11.36   0
   0  -9   3  808.27   13.08   0
  -1   9  -3   -3.42    8.79   0
   1   9   3    2.62    5.98   0
   1   9   3   16.42    8.71   0
  -1  -9  -3   -5.64    5.91   0
   1  -9   3    0.26    5.92   0
  -1   9  -3    4.25    5.77   0
  -1  -9  -3    8.19    8.53   0
   1  -9   3   -3.88    8.56   0
  -2  -9  -3  175.32    7.41   0
   2  -9   3  215.15    8.92   0
  -2   9  -3  168.94   11.02   0
  -2  -9  -3  193.45   10.31   0
   2   9   3  191.87   11.67   0
  -2   9  -3  185.71   10.61   0
   2  -9   3  156.23   10.76   0
   2   9   3  199.26    8.93   0
   3   9   3  107.23   11.69   0
  -3  -9  -3  121.20   11.50   0
   3  -9   3  122.61   11.35   0
  -3  -9  -3  132.15   10.79   0
  -3   9  -3   98.81   11.40   0
  -3   9  -3  130.88   11.46   0
   3   9   3   93.58   11.20   0
   3  -9   3  115.96   11.32   0
   4   9   3  437.63   10.03   0
   4  -9   3  432.18   13.58   0
  -4   9  -3  454.25   13.84   0
  -4   9  -3  449.25   14.18   0
  -4  -9  -3  402.94   10.39   0
  -4  -9  -3  447.80   12.71   0
   4   9   3  447.32   10.41   0
   5  -9   3  159.55   12.07   0
  -5  -9  -3  167.19   11.82   0
   5   9   3  174.04   11.84   0
  -5   9  -3  156.69   12.21   0
  -5  -9  -3  150.14    8.96   0
  -5   9  -3  150.70   12.71   0
   5   9   3   99.63    9.20   0
  -6  -9  -3  206.85   12.31   0
   6   9   3  184.67   12.39   0
  -6  -9  -3  185.46   12.23   0
  -6   9  -3  192.95   13.28   0
   6  -9   3  198.98   12.74   0
   6   9   3  169.79   12.54   0
  -6   9  -3  182.07   13.08   0
  -4  10   3   66.36    8.56   0
  -4 -10   3   47.91   11.45   0
  -4  10   3   61.33   11.93   0
   4 -10  -3   70.15   11.64   0
   4  10  -3   85.05   11.57   0
   4  10  -3   62.07   11.47   0
  -4 -10   3   58.58   11.55   0
   3 -10  -3  147.31   12.65   0
  -3  10   3  213.73   12.13   0
  -3 -10   3  204.84   12.33   0
   3  10  -3  189.84   12.27   0
  -3  10   3  186.44    9.82   0
   3  10  -3  202.19   12.12   0
  -3 -10   3  202.70   12.16   0
  -2  10   3    2.84    8.11   0
   2  10  -3   -1.44   10.99   0
   2 -10  -3    4.65    7.62   0
   2  10  -3   -8.80    8.05   0
  -2  10   3    4.14    7.69   0
  -2 -10   3   14.05   10.70   0
  -2 -10   3    4.06    7.67   0
   1  10  -3  147.21    8.67   0
  -1  10   3  152.37   12.42   0
  -1 -10   3  153.49    8.98   0
  -1  10   3  118.65    9.07   0
   1  10  -3  135.05    8.73   0
  -1 -10   3  128.53    8.98   0
   1 -10  -3  148.99   11.83   0
   0  10  -3   -5.57   11.30   0
   0  10  -3    0.04    7.55   0
   0 -10   3   -1.78    7.71   0
   0  10   3   -4.15    7.99   0
   0 -10  -3   -3.79    7.75   0
   0 -10   3    2.50   10.77   0
   0  10   3   15.01   10.70   0
   1  10   3   32.30    8.08   0
   1 -10   3   39.06    7.89   0
  -1  10  -3   44.87   11.04   0
  -1 -10  -3   39.70    7.94   0
  -1  10  -3   27.93    8.24   0
   1 -10   3   23.06   11.04   0
   1  10   3   47.87   11.05   0
  -1 -10  -3   40.29   10.99   0
  -2 -10  -3  -15.58    7.88   0
   2  10   3    0.83    7.77   0
  -2  10  -3   -3.72   11.13   0
  -2  10  -3    1.41    7.78   0
   2 -10   3    3.58    7.66   0
  -2 -10  -3   -1.79    7.61   0
   2  10   3   -5.05    7.97   0
   2 -10   3   -7.54   10.98   0
   3  10   3  307.08   10.14   0
  -3 -10  -3  290.88   10.17   0
  -3  10  -3  313.68   13.25   0
   3  10   3  279.70   10.50   0
  -3 -10  -3  289.14    9.97   0
  -3  10  -3  288.57   13.52   0
   3 -10   3  271.11   13.51   0
  -4 -10  -3   -7.75   11.06   0
   4  10   3  -10.11   11.15   0
  -4  10  -3   -3.02   11.43   0
  -4 -10  -3   -0.41   10.98   0
  -4  10  -3   -0.33   10.92   0
   4 -10   3    9.17   10.75   0
   4  10   3   -3.81   11.33   0
  12   0  -4  391.27   12.03   0
 -12   0   4  377.67   11.88   0
  12   0  -4  449.64   13.97   0
 -11   0   4    4.60   10.77   0
  11   0  -4    5.39   10.21   0
  11   0  -4    1.16    7.61   0
 -10   0   4  171.74    9.86   0
  10   0  -4  181.15    9.83   0
  10   0  -4  176.93    7.85   0
   9   0  -4    4.98    8.13   0
  -9   0   4    6.59    7.97   0
   9   0  -4    4.86    8.07   0
   8   0  -4  347.39   11.14   0
  -8   0   4  350.48   11.08   0
   8   0  -4  345.60   11.02   0
  -7   0   4   -1.70    8.50   0
   7   0  -4    2.83    8.47   0
   7   0  -4   -1.12    6.11   0
  -6   0   4  130.71    9.59   0
   6   0  -4  146.69    9.70   0
   6   0  -4  136.08    9.91   0
  -5   0   4    2.19    4.89   0
   5   0  -4    4.24    7.33   0
   4   0  -4  399.37   11.29   0
  -4   0   4  403.34    9.84   0
  -3   0   4    2.73    6.88   0
   3   0  -4   -0.96    5.34   0
  -2   0   4 6027.17   38.26   0
   2   0  -4 5970.12   38.04   0
   1   0  -4    3.58    6.26   0
  -1   0   4    3.56    5.79   0
   0   0  -4 7482.16   50.18   0
   1   0   4    3.92    8.29   0
  -1   0  -4    5.72    6.20   0
   2   0   4   11.61    8.78   0
   2   0   4   14.78    8.24   0
  -2   0  -4   13.12    8.60   0
   3   0   4    1.61    9.29   0
  -3   0  -4    0.69    8.71   0
   3   0   4    1.39    7.01   0
   4   0   4 2198.24   30.80   0
   4   0   4 2339.08   32.57   0
  -4   0  -4 2259.91   30.85   0
  -4   0  -4 2202.22   31.61   0
   5   0   4   -1.15    8.69   0
  -5   0  -4   -1.04    7.02   0
   5   0   4    1.42    7.33   0
  -5   0  -4    0.00    7.90   0
  -6   0  -4  184.71   12.69   0
  -6   0  -4  188.60   11.58   0
   6   0   4  192.44   13.30   0
   6   0   4  189.91   13.22   0
   7   0   4    7.05    8.34   0
   7   0   4    3.99    8.32   0
  -7   0  -4   -0.17   10.41   0
   8   0   4 1458.23   23.19   0
   8   0   4 1413.69   21.74   0
  -8   0  -4 1444.05   23.54   0
   9   0   4   -1.87    9.87   0
   9   0   4   -1.17    9.99   0
  -9   0  -4    5.48   10.34   0
  10   0   4   16.66    9.87   0
 -10   0  -4   20.99    8.53   0
  10   0   4   23.19    9.26   0
  11   0   4    1.66   11.74   0
  11   0   4    3.15   11.59   0
 -11   0  -4   -1.03   12.82   0
  12   0   4  546.06   21.66   0
 -12   0  -4  521.70   20.33   0
  12   0   4  541.94   19.81   0
  12   1  -4   -2.74    7.97   0
 -12  -1   4    2.29   11.22   0
  12  -1  -4   -7.58   10.27   0
  12  -1  -4    1.41   10.94   0
  12   1  -4   -9.36   10.54   0
 -12   1   4   -4.61    8.04   0
 -11   1   4  190.31   12.24   0
  11  -1  -4  189.72   11.94   0
  11   1  -4  191.81   11.99   0
 -11  -1   4  200.82   12.12   0
  11  -1  -4  198.52   12.04   0
  11   1  -4  162.69    9.00   0
 -10   1   4  196.55   10.29   0
  10  -1  -4  201.60   10.15   0
  10   1  -4  197.19    9.98   0
  10   1  -4  215.68    9.92   0
  10  -1  -4  207.32   10.33   0
 -10  -1   4  214.97   10.08   0
  -9   1   4  510.72   12.32   0
   9   1  -4  515.36   11.84   0
   9   1  -4  543.96   11.84   0
   9  -1  -4  495.62   12.37   0
   9  -1  -4  523.03   12.38   0
  -9  -1   4  495.94   11.89   0
   8  -1  -4   52.10    8.87   0
  -8   1   4   49.08    8.86   0
   8   1  -4   53.30    8.85   0
  -8  -1   4   62.35    8.82   0
   8  -1  -4   53.15    8.99   0
   8   1  -4   46.13    8.92   0
   7   1  -4 2353.35   18.71   0
  -7   1   4 2290.85   19.85   0
  -7  -1   4 2403.53   18.98   0
   7   1  -4 2402.72   18.83   0
   7  -1  -4 2421.38   21.73   0
   6   1  -4    2.25    8.59   0
   6  -1  -4    7.04    8.99   0
  -6  -1   4   12.33    5.99   0
   6   1  -4   15.67    8.71   0
  -6   1   4   12.44    8.38   0
   5   1  -4   13.37    7.21   0
  -5  -1   4   13.73    6.88   0
   5   1  -4   14.27    6.99   0
   5  -1  -4   20.17    7.37   0
  -5   1   4   15.86    4.95   0
  -4  -1   4   27.69    5.26   0
   4   1  -4   24.10    5.39   0
  -4   1   4   26.95    7.23   0
   4   1  -4   28.19    5.80   0
   4  -1  -4   22.45    7.91   0
  -3  -1   4 1635.15   18.96   0
   3   1  -4 1562.99   17.77   0
  -3   1   4 1696.59   19.92   0
   3   1  -4 1668.15   18.85   0
   3  -1  -4 1570.47   18.68   0
   2   1  -4 1674.67   20.64   0
  -2   1   4 1726.59   21.02   0
   2  -1  -4 1712.05   21.34   0
  -2  -1   4 1650.16   19.56   0
   1   1  -4 1670.32   21.84   0
  -1  -1   4 1711.29   22.45   0
   1  -1  -4 1755.58   21.77   0
  -1   1   4 1687.15   21.59   0
   0   1   4 2121.29   25.05   0
   0  -1   4 1928.86   25.63   0
   0  -1  -4 2020.46   24.10   0
   0   1  -4 2065.60   27.01   0
   1   1   4 3047.08   29.54   0
   1  -1   4 3272.92   38.11   0
  -1  -1  -4 3136.93   31.08   0
  -1   1  -4 3178.03   37.61   0
   1   1   4 3334.96   32.17   0
   2  -1   4 2266.55   39.64   0
   2   1   4 2124.97   24.67   0
  -2   1  -4 2183.01   39.35   0
   2   1   4 2189.35   26.40   0
  -2  -1  -4 2148.96   25.87   0
  -3  -1  -4 8618.25   47.58   0
   3   1   4 8418.59   47.04   0
   3   1   4 8886.30   49.26   0
  -3  -1  -4 8580.31   48.62   0
  -4  -1  -4  183.40   10.51   0
   4   1   4  179.93    9.86   0
  -4  -1  -4  193.83    9.80   0
   4   1   4  205.00   10.68   0
   5   1   4   80.68    8.72   0
   5   1   4   78.09    8.09   0
  -5  -1  -4   76.50    8.13   0
  -5  -1  -4   73.02    6.82   0
   6   1   4   16.94    9.02   0
   6  -1   4   20.32   15.62   0
  -6  -1  -4   24.64    8.92   0
   6   1   4   29.00    9.45   0
  -6  -1  -4   19.37    9.47   0
   7  -1   4  194.07   18.60   0
   7   1   4  205.39   10.81   0
  -7  -1  -4  209.74   10.95   0
   7   1   4  200.44   10.94   0
   7  -1   4  205.54   18.49   0
  -7  -1  -4  195.90   11.03   0
  -8  -1  -4  100.06    9.74   0
   8  -1   4   89.19   16.60   0
  -8   1  -4   92.50   14.19   0
   8  -1   4   96.18   15.39   0
   8   1   4   86.86    9.63   0
   8   1   4   87.22    9.50   0
  -8  -1  -4   95.81    9.79   0
  -9  -1  -4   63.57    9.14   0
   9   1   4   53.55   10.83   0
   9   1   4   58.07    8.85   0
   9  -1   4   64.64   15.46   0
  -9   1  -4   62.46   12.39   0
   9  -1   4   61.65   14.53   0
 -10  -1  -4  167.86   12.31   0
  10   1   4  164.42   10.19   0
  10   1   4  177.03   10.23   0
  11   1   4  237.64   14.39   0
  11   1   4  246.60   14.94   0
 -11  -1  -4  259.12   13.52   0
  12   1   4    4.76   10.11   0
 -12  -1  -4    7.79   11.15   0
  12   1   4    5.25   10.19   0
  12   2  -4    9.06   10.58   0
 -12  -2   4   11.85   11.26   0
  12  -2  -4    6.47   10.23   0
  12  -2  -4    5.55   10.69   0
 -12   2   4    5.32   11.30   0
  12   2  -4   10.56   11.05   0
  11   2  -4   43.04   10.89   0
 -11  -2   4   60.06    8.17   0
  11   2  -4   55.27    8.24   0
  11  -2  -4   60.35   10.59   0
  11  -2  -4   55.86   11.03   0
 -11   2   4   55.32   11.38   0
  10  -2  -4  387.31   11.98   0
  10  -2  -4  401.91   11.88   0
  10   2  -4  349.14   10.94   0
 -10   2   4  353.43   11.81   0
 -10  -2   4  384.23   11.36   0
  10   2  -4  405.74   11.31   0
   9   2  -4   19.75    8.84   0
  -9   2   4   21.18    6.27   0
  -9  -2   4   24.61    8.96   0
   9   2  -4   25.71    8.79   0
   9  -2  -4   23.04    8.78   0
   9  -2  -4   13.93    8.96   0
   8  -2  -4  785.30   14.27   0
   8   2  -4  758.94   12.96   0
  -8   2   4  769.35   13.95   0
   8   2  -4  796.65   13.13   0
  -8  -2   4  740.50   11.43   0
   7   2  -4    2.37    8.93   0
  -7   2   4    6.40    6.10   0
   7   2  -4   14.31    8.63   0
   7  -2  -4    9.37    9.02   0
  -7  -2   4   22.63    8.57   0
  -6  -2   4  463.38    9.80   0
   6   2  -4  474.62   11.82   0
   6  -2  -4  503.42   12.75   0
  -6   2   4  465.92   12.16   0
   6   2  -4  468.47    9.83   0
   5   2  -4   96.99    9.54   0
   5   2  -4  100.72    9.87   0
   5  -2  -4   95.96   10.16   0
  -5   2   4  102.03    7.27   0
  -5  -2   4  120.12    9.42   0
   4   2  -4  630.14   10.80   0
   4  -2  -4  656.48   13.20   0
  -4  -2   4  662.12   12.11   0
  -4   2   4  645.57   12.86   0
   4   2  -4  655.54   12.18   0
   3   2  -4 5369.35   29.88   0
   3   2  -4 5509.26   30.40   0
  -3   2   4 5446.68   32.65   0
   3  -2  -4 5456.93   32.94   0
  -3  -2   4 5307.39   30.11   0
   2   2  -4   50.60    8.27   0
   2  -2  -4   50.07    8.23   0
   2   2  -4   49.00    6.01   0
  -2  -2   4   50.38    5.79   0
  -2   2   4   45.85    5.83   0
   1  -2  -4 1399.37   18.79   0
  -1   2   4 1353.56   17.54   0
   1   2  -4 1404.15   17.81   0
  -1  -2   4 1319.24   17.93   0
   1   2  -4 1393.45   18.85   0
   0  -2   4 7590.07   45.24   0
   0   2  -4 8017.93   46.14   0
   0  -2  -4 8008.29   40.96   0
   0   2  -4 8164.36   46.53   0
   0   2   4 7995.52   40.90   0
   0   2   4 7891.35   40.97   0
  -1   2  -4 2778.08   31.17   0
  -1  -2  -4 2710.37   24.94   0
   1   2   4 2688.29   24.35   0
   1   2   4 2822.08   25.58   0
   1  -2   4 2828.13   31.46   0
  -1   2  -4 2802.41   31.24   0
  -2  -2  -4 6650.43   37.01   0
   2   2   4 6702.01   37.07   0
  -2  -2  -4 6472.70   36.42   0
   2   2   4 6567.11   36.40   0
  -3  -2  -4  367.36    9.79   0
  -3   2  -4  381.78   22.24   0
   3  -2   4  372.51   22.96   0
  -3   2  -4  361.67   21.82   0
  -3  -2  -4  374.94   11.70   0
   3   2   4  334.59    9.57   0
   3   2   4  386.60   11.75   0
   4   2   4  552.09   12.87   0
  -4  -2  -4  532.19   12.72   0
  -4  -2  -4  508.65   12.00   0
   4   2   4  511.69   12.15   0
  -5  -2  -4   35.13    9.88   0
   5   2   4   41.41   10.09   0
  -5  -2  -4   32.17    9.21   0
   5   2   4   37.20    9.27   0
  -6  -2  -4 2389.72   20.84   0
   6   2   4 2402.97   22.35   0
   6   2   4 2480.31   22.63   0
  -6  -2  -4 2442.61   22.53   0
   7   2   4   54.26    9.54   0
  -7  -2  -4   67.46    9.84   0
  -7  -2  -4   67.79    9.39   0
   7   2   4   62.49    9.60   0
   8   2   4   24.55    8.89   0
   8   2   4   37.03    8.92   0
  -8  -2  -4   33.77    9.02   0
  -8  -2  -4   27.52    9.15   0
   9   2   4  350.57    9.69   0
  -9  -2  -4  367.30   11.99   0
   9   2   4  367.85   11.54   0
  -9  -2  -4  391.11   11.72   0
 -10  -2  -4  768.19   14.84   0
  10   2   4  729.33   14.31   0
  10   2   4  710.83   14.19   0
  11   2   4   14.64   10.76   0
  11   2   4   12.36   10.51   0
 -11  -2  -4   14.51   11.27   0
 -12  -2  -4   52.45   12.13   0
  12   2   4   53.37   13.94   0
  12   2   4   68.41   10.85   0
  12   3  -4   28.51   11.09   0
  12  -3  -4   36.85   10.81   0
 -12  -3   4   14.31    8.57   0
 -12   3   4   25.05   11.79   0
  12   3  -4   31.17    8.26   0
  12  -3  -4   21.44   10.58   0
  11   3  -4   61.10   10.92   0
  11   3  -4   57.92    7.83   0
 -11  -3   4   55.67    8.12   0
 -11   3   4   50.38   11.32   0
  11  -3  -4   64.25   13.24   0
  11  -3  -4   55.63   10.49   0
  10   3  -4    0.87    5.95   0
 -10  -3   4   -0.88    6.29   0
  10  -3  -4    2.25    8.37   0
 -10   3   4    1.95    8.25   0
  10  -3  -4    1.05    8.27   0
  10   3  -4    9.07    5.89   0
   9   3  -4  425.21   11.23   0
  -9   3   4  409.86   11.83   0
   9   3  -4  422.88   10.90   0
  -9  -3   4  416.79   11.26   0
   9  -3  -4  410.39   12.02   0
  -8   3   4   97.93    9.24   0
   8   3  -4   90.50    9.40   0
   8   3  -4   85.50    6.88   0
   8  -3  -4   92.71    9.50   0
  -8  -3   4   98.73    6.95   0
  -7  -3   4    7.20    6.04   0
   7   3  -4    4.95    6.17   0
   7  -3  -4    3.13    8.76   0
  -7   3   4    8.96    8.21   0
   7   3  -4    5.76    6.04   0
   6   3  -4   24.16    6.17   0
   6  -3  -4   19.62    8.76   0
  -6  -3   4   19.20    8.77   0
   6   3  -4    4.52    8.83   0
  -6   3   4    9.19    8.26   0
   5   3  -4 3636.14   21.82   0
  -5   3   4 3799.37   26.27   0
   5  -3  -4 3881.49   26.72   0
   5   3  -4 3773.20   22.10   0
  -5  -3   4 3720.19   22.25   0
  -4  -3   4  359.54    9.62   0
   4   3  -4  347.21    9.02   0
   4  -3  -4  366.40   11.87   0
   4   3  -4  359.45    9.43   0
  -4  -3   4  334.77    9.02   0
  -4   3   4  339.86   11.38   0
   3   3  -4  421.80   10.95   0
   3  -3  -4  434.62   11.43   0
  -3   3   4  424.76   11.01   0
   3   3  -4  415.64    9.14   0
  -3  -3   4  424.94   11.02   0
  -3  -3   4  425.90    9.34   0
   2   3  -4  489.77   11.35   0
  -2  -3   4  478.13   11.28   0
  -2   3   4  489.84   12.11   0
   2   3  -4  461.65   10.13   0
  -2   3   4  479.94   11.48   0
   2  -3  -4  500.92   11.94   0
  -2  -3   4  475.86   10.35   0
   1  -3  -4 3654.68   26.01   0
   1   3  -4 3640.63   25.87   0
  -1  -3   4 3595.27   25.78   0
   1   3  -4 3520.91   25.77   0
  -1   3   4 3700.23   26.47   0
  -1  -3   4 3713.61   26.39   0
  -1   3   4 3506.44   24.85   0
   0  -3   4  237.04   10.08   0
   0   3  -4  228.06   10.30   0
   0  -3  -4  212.88    8.16   0
   0  -3   4  229.73   10.55   0
   0   3   4  204.27    9.33   0
   0   3  -4  228.73   10.01   0
   0   3   4  220.81    8.25   0
   1  -3   4 8016.92   45.09   0
  -1  -3  -4 7736.81   35.85   0
  -1   3  -4 7954.42   44.63   0
   1   3   4 7530.92   35.07   0
   1   3   4 7750.74   36.40   0
  -1   3  -4 7819.38   44.34   0
  -1  -3  -4 7634.35   35.88   0
   1  -3   4 7939.06   44.85   0
  -2   3  -4   -1.34    7.12   0
  -2  -3  -4    0.62    7.60   0
   2  -3   4   -1.15    7.36   0
  -2  -3  -4   -2.62    4.81   0
  -2   3  -4    0.11    7.49   0
   2   3   4   -0.32    5.07   0
   2  -3   4    1.75    7.53   0
   2   3   4   -3.00    7.87   0
   3   3   4   52.17    7.79   0
   3  -3   4   55.98   10.29   0
   3  -3   4   46.90    8.69   0
  -3  -3  -4   52.60    7.73   0
   3   3   4   47.66    8.42   0
  -3   3  -4   50.39    8.08   0
  -3   3  -4   48.65    9.28   0
  -3  -3  -4   58.27    8.07   0
  -4  -3  -4    8.69    7.07   0
   4   3   4   15.85    9.04   0
  -4   3  -4   15.81   12.38   0
   4   3   4    7.94    7.26   0
  -4  -3  -4   15.15    9.09   0
  -4   3  -4   11.17   11.19   0
   5   3   4 3608.26   25.01   0
   5   3   4 3466.05   23.06   0
  -5  -3  -4 3434.33   22.93   0
  -5  -3  -4 3468.06   24.42   0
   6   3   4  688.47   13.40   0
  -6  -3  -4  717.91   13.46   0
   6   3   4  691.96   13.69   0
  -6  -3  -4  696.57   13.50   0
   7   3   4  429.29   10.00   0
  -7  -3  -4  439.82   10.04   0
   7   3   4  414.15    9.92   0
  -7  -3  -4  429.50    9.90   0
   8   3   4  141.81    9.98   0
  -8  -3  -4  141.38   10.05   0
  -8  -3  -4  153.10   10.04   0
   8   3   4  154.44   10.09   0
   9   3   4  442.44   12.25   0
  -9  -3  -4  483.46   12.51   0
   9   3   4  464.84   10.01   0
  -9  -3  -4  471.94   10.13   0
  10   3   4   68.56    9.05   0
 -10  -3  -4   67.81    9.01   0
 -10  -3  -4   62.61    9.34   0
  10   3   4   56.56    9.03   0
  11   3   4  218.66   12.36   0
  11   3   4  214.94   12.58   0
 -11  -3  -4  228.16   12.89   0
  12   3   4   25.76   11.74   0
  12   3   4   25.54   11.12   0
 -12  -3  -4   28.91    8.70   0
  11   4  -4   29.48    8.10   0
  11  -4  -4   48.33   10.71   0
 -11  -4   4   42.21    8.36   0
 -11   4   4   47.41   11.57   0
  11   4  -4   29.09    8.21   0
  11  -4  -4   36.04   11.21   0
  10   4  -4  632.41   14.18   0
  10   4  -4  654.39   13.65   0
 -10  -4   4  673.70   14.54   0
 -10   4   4  591.96   15.31   0
  10  -4  -4  628.55   15.12   0
  -9   4   4   17.48    8.01   0
   9  -4  -4   12.92    8.19   0
  -9  -4   4    5.93    8.49   0
   9   4  -4   17.17    5.92   0
   9   4  -4   16.64    8.15   0
   8  -4  -4   49.35    8.74   0
   8   4  -4   43.47    8.74   0
   8   4  -4   52.56    8.50   0
  -8   4   4   53.22    8.62   0
  -8  -4   4   54.29    8.62   0
   7   4  -4   70.81    6.41   0
  -7  -4   4   57.79    6.75   0
   7   4  -4   43.10    9.19   0
   7  -4  -4   67.72    8.91   0
  -7   4   4   42.74    8.94   0
   6   4  -4  755.72   11.07   0
   6  -4  -4  805.87   14.38   0
  -6  -4   4  815.10   11.25   0
  -6   4   4  759.95   12.24   0
  -6  -4   4  811.37   11.36   0
   6   4  -4  768.38   11.11   0
   5  -4  -4  156.04    7.99   0
   5   4  -4  142.59    7.31   0
  -5  -4   4  164.67    7.35   0
   5   4  -4  142.07    7.56   0
  -5   4   4  153.46    7.92   0
  -5   4   4  144.65    9.63   0
  -5  -4   4  170.48    7.72   0
   4   4  -4 1070.48   12.98   0
  -4  -4   4 1077.45   12.87   0
   4  -4  -4 1062.82   14.04   0
  -4   4   4 1070.25   14.24   0
   4   4  -4 1032.07   14.42   0
  -4   4   4 1056.66   15.04   0
  -4  -4   4 1083.62   14.91   0
  -3  -4   4   94.83    9.71   0
   3   4  -4   98.18   10.10   0
  -3   4   4   94.63    7.68   0
   3  -4  -4   83.86    7.51   0
  -3   4   4   91.54    9.37   0
  -3  -4   4  111.64   10.08   0
   3   4  -4   94.40    9.55   0
   2   4  -4   28.22    7.35   0
  -2  -4   4   40.37    7.52   0
  -2  -4   4   35.40    5.99   0
   2  -4  -4   31.53    7.51   0
  -2   4   4   36.76    7.86   0
  -2   4   4   32.38    5.10   0
   2   4  -4   33.73    5.69   0
   1   4  -4    1.61    4.93   0
  -1  -4   4    2.71    4.99   0
  -1   4   4    2.72    4.76   0
   1  -4  -4    1.77    7.41   0
  -1   4   4    8.06    7.44   0
   1   4  -4   -4.15    7.60   0
  -1  -4   4   -1.04    7.75   0
   0   4  -4 3524.18   24.84   0
   0   4  -4 3414.88   24.84   0
   0   4   4 3611.74   23.07   0
   0  -4  -4 3326.15   22.27   0
   0  -4   4 3541.13   25.18   0
   0   4   4 3466.41   22.79   0
   0  -4   4 3664.30   25.71   0
   0  -4  -4 3498.84   22.52   0
  -1   4  -4  345.78   10.80   0
   1   4   4  350.23    8.66   0
  -1  -4  -4  331.94    8.52   0
   1   4   4  350.31    8.42   0
  -1  -4  -4  330.92    8.44   0
   1  -4   4  380.20   11.58   0
   1  -4   4  372.56   11.13   0
  -1   4  -4  363.34   11.35   0
   2   4   4  241.41    9.00   0
  -2   4  -4  246.83   10.19   0
  -2  -4  -4  226.77    7.69   0
   2  -4   4  254.29    9.42   0
  -2   4  -4  233.55   10.53   0
  -2  -4  -4  242.44    9.54   0
   2   4   4  223.47    7.54   0
   2  -4   4  243.60   10.34   0
  -3  -4  -4  374.50    9.70   0
  -3   4  -4  377.01   13.14   0
  -3  -4  -4  394.63   11.22   0
   3   4   4  359.01   11.20   0
   3  -4   4  380.42   13.55   0
   3   4   4  367.04    9.59   0
  -3   4  -4  368.37   13.80   0
   3  -4   4  386.91   13.89   0
   4   4   4 1414.99   14.72   0
   4   4   4 1478.85   17.05   0
  -4  -4  -4 1447.40   14.77   0
   4  -4   4 1559.22   25.87   0
  -4  -4  -4 1424.35   14.77   0
  -4   4  -4 1499.47   24.88   0
  -4   4  -4 1445.07   24.24   0
   5   4   4  423.60    9.51   0
  -5   4  -4  424.16   18.86   0
  -5   4  -4  412.37   19.05   0
  -5  -4  -4  432.48    9.65   0
  -5  -4  -4  403.71    9.66   0
   5   4   4  448.46   11.98   0
   5  -4   4  444.42   20.23   0
   6   4   4    4.92    6.15   0
  -6  -4  -4   13.26    8.58   0
   6   4   4    7.54    9.10   0
  -6  -4  -4    5.33    9.04   0
  -7  -4  -4  131.08    9.86   0
   7   4   4  120.96   10.00   0
   7   4   4  116.54    7.53   0
  -7  -4  -4  128.77    7.37   0
  -8  -4  -4   12.34    8.93   0
   8   4   4   12.30    6.17   0
   8   4   4   16.26    8.60   0
  -8  -4  -4   18.03    8.87   0
  -9  -4  -4   78.65    7.09   0
   9   4   4   75.25    9.20   0
   9   4   4   71.49    9.25   0
  -9  -4  -4   80.64    9.40   0
  10   4   4  165.91   11.86   0
  10   4   4  134.52   11.75   0
 -10  -4  -4  132.30   12.23   0
 -10  -4  -4  152.53   11.98   0
  11   4   4   -2.61    7.85   0
 -11  -4  -4   -3.69    7.91   0
  11   4   4    3.19    7.66   0
 -11  -4  -4   -6.39    8.22   0
  11  -5  -4  107.02   13.97   0
 -11   5   4   85.84   14.97   0
 -11   5   4   90.59   12.41   0
  11   5  -4   89.18   11.67   0
 -11  -5   4   87.63   11.97   0
  11  -5  -4  106.56   12.13   0
  11   5  -4   88.06    8.99   0
  10   5  -4   39.80   10.92   0
  10   5  -4   59.80   10.88   0
 -10   5   4   37.96   11.04   0
  10  -5  -4   41.62   10.62   0
 -10   5   4   54.47   11.16   0
 -10  -5   4   48.44   11.18   0
   9   5  -4   20.22    8.36   0
   9  -5  -4   21.42    8.38   0
  -9   5   4   17.45    8.67   0
   9   5  -4   23.41    6.08   0
  -9  -5   4   22.13    6.25   0
  -9   5   4   17.94    8.29   0
  -8   5   4   -0.26    8.06   0
   8   5  -4    8.53    8.47   0
  -8  -5   4   -7.39    8.57   0
  -8   5   4    0.28    8.25   0
   8  -5  -4   -0.16    8.13   0
   8   5  -4   12.27    8.13   0
   7   5  -4  307.94   10.16   0
   7   5  -4  279.95    8.19   0
  -7  -5   4  321.92   10.48   0
   7  -5  -4  307.57   10.89   0
  -7   5   4  313.38   11.17   0
  -7  -5   4  308.40    8.30   0
  -7   5   4  283.00   10.62   0
  -6   5   4   41.16    9.10   0
   6  -5  -4   52.19    8.87   0
  -6  -5   4   35.46    6.74   0
   6   5  -4   47.45    6.66   0
  -6  -5   4   53.85    8.88   0
  -6   5   4   41.31    8.59   0
   6   5  -4   41.00    8.76   0
  -5  -5   4 1878.96   16.96   0
   5  -5  -4 1775.86   17.06   0
  -5   5   4 1814.41   18.67   0
   5   5  -4 1747.85   14.87   0
  -5  -5   4 1733.35   15.25   0
  -5   5   4 1757.99   18.04   0
   5   5  -4 1796.74   16.54   0
   4   5  -4   32.96    9.00   0
  -4   5   4   24.48    9.46   0
   4   5  -4   39.38    9.32   0
  -4  -5   4   23.72    9.15   0
   4  -5  -4   27.61    9.05   0
  -4  -5   4   41.50    9.52   0
  -4   5   4   30.11    6.19   0
  -3  -5   4 1280.41   15.07   0
   3  -5  -4 1220.69   15.58   0
  -3   5   4 1185.25   15.33   0
   3   5  -4 1186.41   13.19   0
  -3  -5   4 1258.78   15.47   0
  -3   5   4 1233.01   15.80   0
   3   5  -4 1254.27   14.87   0
   2  -5  -4   65.61    6.98   0
  -2  -5   4   68.40    6.75   0
  -2   5   4   63.55    8.89   0
  -2   5   4   65.57    6.87   0
   2   5  -4   64.60    9.77   0
   2   5  -4   68.46    6.87   0
  -2  -5   4   52.29    9.96   0
   1   5  -4  286.88   11.33   0
   1   5  -4  292.79   10.69   0
  -1  -5   4  318.04   10.96   0
  -1   5   4  292.73    8.81   0
  -1  -5   4  315.62   11.39   0
   1  -5  -4  280.28    8.69   0
  -1   5   4  308.18   10.49   0
   0   5   4  957.53   14.26   0
   0   5  -4  973.07   14.60   0
   0  -5  -4  954.92   14.11   0
   0   5   4  977.51   13.70   0
   0  -5   4  991.92   14.72   0
   0   5  -4  951.13   15.11   0
   0  -5   4 1007.92   15.31   0
   0  -5  -4  988.54   13.90   0
  -1  -5  -4   49.01    6.52   0
   1   5   4   41.69    6.94   0
   1   5   4   48.87    6.21   0
  -1  -5  -4   51.88    6.85   0
   1  -5   4   49.31    6.69   0
  -1   5  -4   49.17    7.13   0
  -1   5  -4   45.61    6.68   0
   1  -5   4   51.03    7.21   0
   2   5   4   62.73    6.79   0
  -2  -5  -4   59.76    7.30   0
  -2   5  -4   65.51    9.21   0
   2   5   4   65.56    7.16   0
   2  -5   4   65.41   10.36   0
   2  -5   4   67.29    9.63   0
  -2  -5  -4   60.90    6.87   0
  -2   5  -4   60.60   10.34   0
   3   5   4  821.41   11.91   0
   3   5   4  838.61   13.32   0
  -3  -5  -4  795.54   11.41   0
  -3   5  -4  782.10   15.34   0
   3  -5   4  878.72   16.45   0
  -3   5  -4  831.85   16.73   0
  -3  -5  -4  868.89   13.29   0
   3  -5   4  824.01   15.74   0
  -4  -5  -4 1495.82   14.42   0
   4   5   4 1519.23   14.43   0
   4   5   4 1558.33   14.80   0
  -4   5  -4 1529.00   21.17   0
   4  -5   4 1621.00   22.64   0
  -4   5  -4 1620.03   22.74   0
  -4  -5  -4 1514.68   14.38   0
   4  -5   4 1612.54   22.21   0
   5   5   4  547.18   11.77   0
  -5  -5  -4  521.80   11.61   0
  -5   5  -4  505.34   14.95   0
  -5   5  -4  523.78   16.06   0
   5   5   4  502.00   10.03   0
  -5  -5  -4  510.53    9.91   0
   5  -5   4  545.09   17.28   0
   6  -5   4  315.91   17.88   0
   6   5   4  304.06   10.85   0
  -6   5  -4  287.09   17.90   0
  -6   5  -4  288.71   16.58   0
  -6  -5  -4  303.87   10.54   0
   6   5   4  294.26    8.75   0
  -6  -5  -4  302.35    8.52   0
  -7  -5  -4  142.24    7.01   0
   7   5   4  143.43    7.36   0
   7   5   4  148.93    9.67   0
  -7  -5  -4  136.18    9.51   0
   8   5   4   48.67    6.47   0
  -8  -5  -4   47.87    6.34   0
  -8  -5  -4   44.25    9.15   0
   8   5   4   46.94    9.20   0
   9   5   4  318.27   10.61   0
   9   5   4  285.11   10.71   0
  -9  -5  -4  321.60   10.93   0
  -9  -5  -4  318.09   10.79   0
 -10  -5  -4   -1.38   11.05   0
  10   5   4    1.95    7.67   0
  10   5   4   -2.50   10.92   0
 -10  -5  -4  -11.24   11.24   0
 -11  -5  -4  128.49    9.35   0
 -11  -5  -4  120.63    9.76   0
  11   5   4  126.23    9.07   0
  11   5   4  119.79    9.34   0
  10   6  -4   -9.89   11.06   0
  10  -6  -4   -1.65   10.34   0
 -10   6   4    5.15   13.14   0
 -10   6   4   -1.30   11.21   0
  10   6  -4   -0.21   10.88   0
 -10  -6   4  -11.27   11.09   0
  -9   6   4   28.91   10.68   0
   9   6  -4   21.36   10.64   0
   9  -6  -4   14.05   10.16   0
  -9  -6   4   38.66   11.05   0
  -9   6   4   23.61   10.75   0
   9   6  -4    2.21   10.84   0
   8   6  -4  250.41    8.19   0
   8  -6  -4  261.82    9.14   0
  -8   6   4  261.43    9.28   0
   8   6  -4  247.45   10.41   0
  -8   6   4  257.33   10.73   0
  -8  -6   4  258.98    8.20   0
   7   6  -4   39.36    8.54   0
   7  -6  -4   46.87    6.19   0
  -7  -6   4   57.08    8.47   0
   7   6  -4   48.12    6.25   0
  -7   6   4   47.30    8.47   0
  -7   6   4   42.78    6.36   0
  -7  -6   4   55.34    6.47   0
   6   6  -4 1075.08   14.03   0
   6  -6  -4 1130.83   15.61   0
   6   6  -4 1140.16   12.33   0
  -6  -6   4 1110.38   12.44   0
  -6   6   4 1156.72   15.75   0
  -6   6   4 1135.88   15.34   0
  -6  -6   4 1208.18   14.39   0
   5  -6  -4  466.40   10.13   0
   5   6  -4  511.29   11.61   0
  -5   6   4  470.93   11.84   0
   5   6  -4  502.30    9.28   0
  -5   6   4  487.97   12.23   0
  -5  -6   4  528.59   11.89   0
  -5  -6   4  517.47    9.54   0
   4   6  -4  587.43   11.93   0
   4  -6  -4  587.36   12.42   0
  -4   6   4  624.87   12.60   0
   4   6  -4  612.41   10.35   0
  -4   6   4  593.25   12.41   0
  -4  -6   4  645.85   12.09   0
  -4  -6   4  600.92   10.23   0
  -3   6   4   66.76    7.13   0
  -3   6   4   67.55    6.50   0
  -3  -6   4   60.70    9.75   0
  -3  -6   4   74.81    9.14   0
   3  -6  -4   70.14    6.78   0
   3   6  -4   72.46    9.21   0
   3   6  -4   75.47    9.61   0
   2  -6  -4 1043.31   12.75   0
  -2   6   4 1105.19   13.00   0
  -2  -6   4 1114.04   12.82   0
  -2   6   4 1072.71   14.11   0
   2   6  -4 1095.14   14.20   0
  -2  -6   4 1112.91   13.98   0
   2   6  -4 1075.20   12.82   0
   1  -6  -4   -1.39    6.37   0
   1   6  -4    3.45    5.85   0
  -1  -6   4   -4.48    9.35   0
  -1   6   4   10.09    8.34   0
  -1  -6   4    4.27    6.02   0
   1   6  -4   -5.74    6.46   0
  -1   6   4    0.63    6.37   0
   0   6  -4    7.28    8.77   0
   0  -6  -4   19.83    8.52   0
   0   6   4   21.70    8.35   0
   0  -6  -4   10.89    9.16   0
   0   6  -4   19.79    9.23   0
   0   6   4   18.36    9.13   0
   0  -6   4    7.69    8.82   0
   0  -6   4   13.81    9.32   0
  -1  -6  -4  245.14   10.57   0
   1   6   4  255.74   10.20   0
  -1  -6  -4  261.30   10.23   0
   1   6   4  259.19   10.76   0
   1  -6   4  276.25   11.29   0
   1  -6   4  273.12   10.77   0
  -1   6  -4  265.48   11.13   0
  -1   6  -4  245.74   10.47   0
   2  -6   4 1878.49   17.78   0
  -2  -6  -4 1916.97   17.00   0
  -2   6  -4 1847.15   17.53   0
  -2  -6  -4 1886.97   15.35   0
   2   6   4 1926.23   17.22   0
   2   6   4 1874.94   15.43   0
  -2   6  -4 1856.38   19.56   0
   2  -6   4 1954.22   19.61   0
   3   6   4  671.00   12.55   0
   3  -6   4  656.49   13.66   0
   3  -6   4  670.13   14.18   0
   3   6   4  650.72   10.49   0
  -3   6  -4  618.73   13.50   0
  -3  -6  -4  603.36   10.06   0
  -3  -6  -4  695.41   12.50   0
  -3   6  -4  649.26   14.38   0
  -4  -6  -4  601.53    9.87   0
   4  -6   4  635.18   14.41   0
  -4  -6  -4  628.49   10.04   0
   4   6   4  620.40   10.19   0
  -4   6  -4  617.73   13.91   0
  -4   6  -4  637.79   14.81   0
   4   6   4  599.94   10.12   0
   4  -6   4  629.76   14.15   0
   5   6   4   37.04    8.96   0
  -5   6  -4   19.67    8.41   0
  -5  -6  -4    7.07    8.68   0
  -5   6  -4   22.75   11.35   0
  -5  -6  -4   21.54    8.78   0
   5  -6   4   20.15    8.85   0
   5   6   4   18.27    8.75   0
   6   6   4  249.00   10.08   0
  -6  -6  -4  233.56    7.89   0
  -6   6  -4  231.92   12.49   0
  -6   6  -4  233.29   13.32   0
   6  -6   4  245.32   13.63   0
   6   6   4  231.06    7.97   0
  -6  -6  -4  230.58    9.89   0
  -7  -6  -4  170.95    7.38   0
  -7   6  -4  156.89   16.62   0
  -7   6  -4  161.21   17.16   0
   7   6   4  174.91    9.55   0
  -7  -6  -4  172.21    9.57   0
   7   6   4  162.79    7.39   0
   8   6   4  538.15   10.10   0
   8   6   4  538.71   10.18   0
  -8  -6  -4  510.83    9.99   0
  -8  -6  -4  543.47   10.03   0
  -9  -6  -4   38.45   11.24   0
  -9  -6  -4   41.68   10.81   0
   9   6   4   50.15   11.01   0
   9   6   4   47.82   11.16   0
  10   6   4  103.03   12.14   0
  10   6   4  115.53   12.06   0
 -10  -6  -4  122.87   12.07   0
 -10  -6  -4  108.93    8.82   0
  -9   7   4   90.51   11.64   0
   9   7  -4   81.97    8.63   0
  -9   7   4   70.41   14.55   0
   9   7  -4  116.25   11.59   0
   9  -7  -4   74.22   11.61   0
  -9  -7   4   90.38   11.64   0
   8   7  -4   -5.90   10.73   0
  -8   7   4    7.63   10.87   0
   8  -7  -4    5.74   10.49   0
  -8  -7   4   -4.19    7.94   0
   8   7  -4  -10.91    7.95   0
  -8  -7   4    4.40   10.66   0
  -8   7   4    3.89   10.53   0
   7  -7  -4  825.07   15.00   0
   7   7  -4  714.50   11.07   0
  -7   7   4  878.97   16.26   0
   7   7  -4  853.82   12.30   0
  -7  -7   4  831.53   11.90   0
  -7   7   4  855.21   15.63   0
  -7  -7   4  835.34   12.63   0
  -6   7   4   32.38    9.01   0
   6  -7  -4   38.69    8.69   0
   6   7  -4   36.83    8.88   0
   6   7  -4   36.77    6.32   0
  -6  -7   4   42.05    6.26   0
  -6   7   4   20.06    8.53   0
  -6  -7   4   51.48    9.04   0
   5   7  -4   13.17    5.86   0
   5  -7  -4   15.13    8.34   0
  -5   7   4    6.71    8.59   0
  -5  -7   4   12.93    8.77   0
  -5   7   4    6.72    8.11   0
   5   7  -4   24.08    8.62   0
  -5  -7   4   12.13    5.94   0
   4   7  -4    7.46    8.46   0
  -4   7   4    2.96    8.93   0
   4  -7  -4    2.34    8.61   0
  -4   7   4    6.73    8.20   0
   4   7  -4   -5.28    8.99   0
  -4  -7   4   -1.96    8.50   0
  -4  -7   4    9.98    6.28   0
  -3  -7   4   18.89    6.32   0
   3  -7  -4   15.59    8.79   0
  -3   7   4   13.71    8.85   0
   3   7  -4   22.28    6.01   0
  -3   7   4   26.60    8.18   0
   3   7  -4   17.14    6.30   0
  -3  -7   4   13.71    6.11   0
   2  -7  -4   86.40    6.87   0
  -2   7   4   85.81    6.30   0
  -2  -7   4   77.58    6.59   0
   2   7  -4   86.31    7.01   0
  -2   7   4   63.46    6.98   0
   2   7  -4   84.93    6.73   0
  -2  -7   4   88.31    7.10   0
   1  -7  -4   -7.87    8.82   0
  -1   7   4    6.54    8.09   0
   1   7  -4    5.88    8.41   0
  -1   7   4    5.22    8.80   0
   1   7  -4    7.14    6.25   0
  -1  -7   4    7.56    8.77   0
  -1  -7   4    7.02    8.44   0
   0  -7   4  247.49   10.29   0
   0  -7  -4  245.46   10.45   0
   0  -7  -4  259.43   10.08   0
   0   7   4  252.85    9.99   0
   0  -7   4  251.28   10.64   0
   0   7   4  250.88   10.41   0
   0   7  -4  254.22   10.08   0
   0   7  -4  238.96   10.70   0
  -1  -7  -4  137.07    9.61   0
  -1   7  -4  139.42    9.34   0
   1   7   4  148.10    9.14   0
   1  -7   4  134.10    9.46   0
   1   7   4  146.71    9.77   0
  -1  -7  -4  139.61    9.06   0
  -1   7  -4  132.53    9.86   0
   1  -7   4  139.63    9.79   0
   2   7   4   -0.05    8.40   0
  -2   7  -4    9.26    5.74   0
   2   7   4    4.01    6.24   0
   2  -7   4   -1.67    5.99   0
   2  -7   4    3.15    5.75   0
  -2   7  -4   -1.01    6.31   0
  -2  -7  -4    0.79    6.25   0
  -2  -7  -4   -4.03    8.29   0
   3   7   4 1265.69   14.53   0
   3  -7   4 1191.57   15.95   0
  -3   7  -4 1137.96   16.07   0
  -3  -7  -4 1196.75   12.32   0
   3  -7   4 1186.50   16.16   0
  -3  -7  -4 1149.72   14.18   0
  -3   7  -4 1191.44   16.52   0
   3   7   4 1214.60   12.57   0
   4   7   4  269.05    8.33   0
   4   7   4  291.62    7.92   0
  -4   7  -4  306.03   12.53   0
  -4   7  -4  284.18   11.38   0
   4  -7   4  294.67   11.12   0
   4  -7   4  274.38   11.07   0
  -4  -7  -4  288.74    8.11   0
  -4  -7  -4  284.10    8.14   0
   5   7   4   11.07    8.47   0
  -5   7  -4    0.46    8.78   0
  -5  -7  -4   10.03    8.14   0
  -5  -7  -4   -4.20    6.06   0
  -5   7  -4    8.78    8.01   0
   5   7   4    5.29    6.00   0
   5  -7   4    2.03    8.39   0
  -6   7  -4    9.90   10.84   0
   6   7   4    3.93    8.71   0
  -6  -7  -4   15.04    6.13   0
  -6   7  -4  274.32   11.13   0
   6   7   4   15.79    6.21   0
   6  -7   4   10.88    7.99   0
  -6  -7  -4   12.51    8.45   0
  -7  -7  -4  325.38    9.64   0
   7   7   4  335.42    9.82   0
  -7   7  -4  337.17   17.37   0
  -7   7  -4  336.94   17.96   0
   7  -7   4  366.60   18.94   0
   7   7   4  320.63    9.80   0
  -7  -7  -4  331.82    9.64   0
   8   7   4   79.61    8.14   0
  -8  -7  -4   44.69    8.29   0
  -8  -7  -4   68.87    7.89   0
   8   7   4   42.66    8.34   0
   9   7   4  124.68   11.91   0
  -9  -7  -4  104.70   11.77   0
   9   7   4  152.45   11.96   0
  -9  -7  -4  151.37   11.98   0
  -8   8   4  400.08   13.85   0
   8   8  -4  346.06   13.43   0
  -8  -8   4  337.48   13.47   0
  -8   8   4  396.20   14.46   0
   8   8  -4  341.00   10.61   0
  -8  -8   4  371.53   13.41   0
   8  -8  -4  380.83   13.85   0
  -7  -8   4   41.18   11.26   0
   7   8  -4   49.11   11.04   0
   7   8  -4   35.45   10.98   0
  -7   8   4   43.90   11.34   0
  -7  -8   4   45.38   11.15   0
  -7   8   4   39.50   10.92   0
   7  -8  -4   42.56   10.90   0
   6  -8  -4  102.86   11.36   0
   6   8  -4   94.49   11.29   0
  -6  -8   4  107.59    8.51   0
   6   8  -4  111.73    8.33   0
  -6  -8   4  115.70   11.29   0
  -6   8   4  101.09    8.35   0
  -6   8   4   97.02   11.72   0
   5  -8  -4   59.47    6.77   0
   5   8  -4   69.00    8.77   0
  -5  -8   4   74.25    8.80   0
   5   8  -4   61.30    9.06   0
  -5   8   4   65.52    8.75   0
  -5   8   4   49.63    6.65   0
  -5  -8   4   89.79    9.05   0
  -4   8   4  374.57   10.78   0
   4   8  -4  366.71   10.39   0
  -4  -8   4  385.62   10.80   0
   4   8  -4  367.56   10.60   0
  -4   8   4  330.08    9.09   0
  -4  -8   4  367.18   10.42   0
   4  -8  -4  356.86    8.91   0
   3  -8  -4   21.34    8.49   0
   3   8  -4   16.28    5.82   0
  -3  -8   4   28.47    5.79   0
  -3  -8   4    7.36    8.81   0
  -3   8   4   25.50    8.12   0
   3   8  -4    8.99    8.77   0
  -3   8   4    1.37    8.85   0
   2   8  -4  309.55   10.06   0
   2  -8  -4  292.31    8.28   0
  -2   8   4  278.54    8.06   0
  -2  -8   4  294.71   10.36   0
  -2   8   4  305.93    8.75   0
   2   8  -4  313.61   10.36   0
  -2  -8   4  304.53   10.16   0
   1  -8  -4  239.46   10.00   0
  -1  -8   4  230.27    7.97   0
  -1   8   4  276.37   10.01   0
  -1   8   4  257.50   10.37   0
   1   8  -4  254.13    8.06   0
  -1  -8   4  227.69    8.01   0
   1   8  -4  239.28    7.76   0
   0   8   4  103.26    8.99   0
   0  -8  -4  117.39    9.22   0
   0   8   4  113.89    9.73   0
   0   8  -4  105.88    9.02   0
   0  -8   4  116.90    9.35   0
   0  -8   4  126.00    9.14   0
   0   8  -4  104.15    9.46   0
  -1  -8  -4   68.84    6.24   0
  -1   8  -4   58.33    8.79   0
   1   8   4   59.68    9.31   0
  -1  -8  -4   56.49    9.07   0
   1  -8   4   57.50    8.76   0
  -1   8  -4   71.01    9.25   0
   1  -8   4   59.19    8.75   0
   1   8   4   58.51    6.53   0
   2  -8   4  207.25   10.14   0
  -2   8  -4  215.92    9.87   0
   2   8   4  203.53    7.39   0
   2   8   4  197.13    7.71   0
  -2  -8  -4  203.21    7.41   0
  -2   8  -4  211.76   10.25   0
   2  -8   4  193.87   10.01   0
  -2  -8  -4  189.66    7.51   0
   3  -8   4  110.09    9.26   0
   3  -8   4  107.16    7.00   0
   3   8   4  106.56    6.63   0
   3   8   4  100.70    7.10   0
  -3   8  -4  104.28    7.06   0
  -3  -8  -4   87.62    6.99   0
  -3   8  -4  106.27    9.64   0
  -3  -8  -4  108.80    6.58   0
  -4  -8  -4  309.98   10.19   0
   4   8   4  291.80    7.98   0
   4  -8   4  296.54   10.76   0
  -4   8  -4  274.59   10.79   0
  -4  -8  -4  297.49    7.88   0
  -4   8  -4  292.10   11.28   0
   4   8   4  301.89   10.48   0
   5   8   4    3.16    6.08   0
  -5  -8  -4    5.93    9.54   0
  -5   8  -4   16.06    8.20   0
   5   8   4   14.32    8.58   0
  -5   8  -4    8.46    8.87   0
   5  -8   4    7.88    8.24   0
  -5  -8  -4    7.08    6.14   0
   6   8   4  757.04   14.61   0
   6   8   4  685.37   11.85   0
  -6  -8  -4  742.93   14.20   0
  -6   8  -4  679.82   16.90   0
  -6   8  -4  707.27   17.95   0
  -6  -8  -4  763.39   14.34   0
   6  -8   4  714.47   19.26   0
  -7  -8  -4  190.93   12.28   0
   7   8   4  181.15   12.13   0
   7  -8   4  232.63   15.61   0
  -7   8  -4  195.70   16.53   0
   7   8   4  179.89    9.26   0
  -7  -8  -4  193.58    9.37   0
  -7   8  -4  204.98   15.71   0
  -8   8  -4  458.91   33.00   0
  -8   8  -4  486.09   31.87   0
  -8  -8  -4  370.15   14.06   0
   8   8   4  418.21   11.61   0
   8   8   4  333.82   11.25   0
  -8  -8  -4  416.16   11.25   0
   6   9  -4    8.71   10.98   0
   6  -9  -4    4.19    7.85   0
   6   9  -4   11.71   11.01   0
  -6   9   4   -7.04   11.34   0
  -6   9   4    4.72    7.79   0
  -6  -9   4    9.90   11.00   0
  -6  -9   4    8.14   11.05   0
   5  -9  -4  126.72    8.98   0
   5   9  -4  113.08    8.80   0
  -5   9   4  131.69    9.38   0
   5   9  -4  146.80    8.71   0
  -5   9   4  125.11   11.71   0
  -5  -9   4  131.40    8.70   0
  -5  -9   4  122.92    8.72   0
   4  -9  -4    7.41   10.82   0
  -4  -9   4    3.71    7.64   0
  -4   9   4  -10.31   11.21   0
  -4   9   4   11.19    7.52   0
  -4  -9   4   10.90    7.61   0
   4   9  -4   14.31    7.51   0
   4   9  -4    7.49    7.76   0
   3   9  -4  337.49   12.28   0
   3  -9  -4  345.09   12.80   0
  -3   9   4  321.02   12.64   0
  -3   9   4  336.66   13.24   0
   3   9  -4  300.65    9.65   0
  -3  -9   4  276.08    9.94   0
  -3  -9   4  347.48   12.12   0
   2   9  -4   -0.02    7.40   0
  -2  -9   4   -5.41    7.67   0
  -2  -9   4    5.15   10.77   0
  -2   9   4   -1.30    7.98   0
  -2   9   4    7.62    7.25   0
   2   9  -4    1.72   10.88   0
   2  -9  -4    3.90    7.69   0
   1   9  -4  214.69   10.60   0
  -1  -9   4  187.13    7.80   0
  -1  -9   4  203.72   10.77   0
  -1   9   4  201.33   10.32   0
  -1   9   4  211.75   10.56   0
   1   9  -4  194.70    7.85   0
   1  -9  -4  196.44    9.93   0
   0   9  -4   57.71    8.88   0
   0  -9   4   66.35    8.94   0
   0  -9   4   70.34    6.43   0
   0   9   4   37.97    9.51   0
   0   9  -4   47.18    6.64   0
   0   9   4   58.95    6.55   0
   0  -9  -4   48.35    9.11   0
   1  -9   4  204.51   10.86   0
  -1  -9  -4  170.72    7.50   0
   1   9   4  177.96   10.81   0
   1   9   4  185.10    7.68   0
  -1  -9  -4  204.75   10.53   0
   1  -9   4  191.60    9.90   0
  -1   9  -4  197.86   10.87   0
  -1   9  -4  182.84   10.08   0
  -2  -9  -4   16.04   10.59   0
   2   9   4   17.44   11.01   0
  -2   9  -4    2.51   10.75   0
   2   9   4    6.76    7.76   0
   2  -9   4    6.41   10.80   0
  -2   9  -4    6.19    7.92   0
   2  -9   4   21.90   10.58   0
  -2  -9  -4   21.93    7.38   0
   3  -9   4   30.29   10.67   0
  -3  -9  -4    8.28    7.94   0
   3   9   4   28.94    7.71   0
  -3   9  -4   19.55   11.22   0
  -3  -9  -4   25.66    7.65   0
   3  -9   4   28.21   10.73   0
  -3   9  -4   31.44    7.76   0
   3   9   4   20.74    8.18   0
   4   9   4    1.42    7.85   0
   4   9   4    0.67   10.90   0
  -4  -9  -4    6.18    7.58   0
  -4   9  -4    0.43   10.63   0
  -4  -9  -4   -1.66   10.84   0
  -4   9  -4    4.13   11.15   0
   4  -9   4   -6.92   10.62   0
  -5   9  -4  426.87   14.25   0
  -5   9  -4  407.98   14.77   0
  -5  -9  -4  366.91   10.53   0
   5   9   4  411.79   10.39   0
  -5  -9  -4  440.40   10.52   0
   5   9   4  370.87   10.79   0
   5  -9   4  451.13   14.14   0
   6   9   4  108.75   11.96   0
  -6  -9  -4   84.74    8.70   0
  -6   9  -4  114.55   12.28   0
  -6  -9  -4  102.79    8.64   0
  -6   9  -4  126.27   12.87   0
   6  -9   4  132.49   11.94   0
   6   9   4   92.95    9.23   0
   3 -10  -4   17.61   11.26   0
   3  10  -4   20.17   10.92   0
  -3  10   4   18.66   11.55   0
  -3 -10   4   26.10   11.11   0
  -3  10   4    3.64   10.95   0
  -3 -10   4   18.07   11.13   0
   3  10  -4   24.97   11.26   0
   2  10  -4  431.63   12.97   0
  -2 -10   4  422.25   13.30   0
   2  10  -4  341.04   10.71   0
  -2  10   4  434.06   13.35   0
   2 -10  -4  437.90   13.43   0
  -2 -10   4  388.81   10.61   0
  -2  10   4  371.72   10.70   0
   1 -10  -4   68.35    8.29   0
   1  10  -4   67.17    8.34   0
  -1  10   4   53.35    8.64   0
  -1  10   4   60.65   11.05   0
  -1 -10   4   53.18    8.03   0
   1  10  -4   58.30   11.63   0
  -1 -10   4   47.57    8.17   0
   0 -10   4  351.72   10.24   0
   0 -10  -4  379.65   12.78   0
   0  10   4  388.13   13.25   0
   0  10  -4  327.69   10.20   0
   0 -10   4  313.61   10.18   0
   0  10   4  329.43   10.14   0
   0  10  -4  308.34   10.58   0
   1  10   4   31.15   11.41   0
   1  10   4   21.69    7.81   0
   1 -10   4   27.96   11.02   0
  -1 -10  -4   11.99   11.41   0
   1 -10   4    9.44   10.94   0
  -1  10  -4   27.53   11.05   0
  -1  10  -4   31.51   11.12   0
  -2 -10  -4  101.77   11.63   0
   2  10   4   82.15   11.98   0
   2 -10   4   95.75    8.56   0
  -2  10  -4   73.35    8.59   0
  -2 -10  -4   90.03   11.46   0
  -2  10  -4   91.90   11.89   0
   2 -10   4   90.14   11.39   0
   2  10   4   94.02   11.77   0
   3 -10   4   -6.15   11.07   0
   3 -10   4   -3.26   10.84   0
   3  10   4    6.51    7.93   0
   3  10   4   -4.96   11.21   0
  -3  10  -4   -6.12   11.01   0
  -3 -10  -4   -3.75    7.90   0
  -3  10  -4    8.56   11.26   0
  -3 -10  -4  -11.06   11.18   0
  12   0  -5    7.88   11.01   0
  12   0  -5   13.22   10.63   0
 -12   0   5   -0.59   11.19   0
 -11   0   5  108.46   11.60   0
  11   0  -5  114.29    8.22   0
  11   0  -5  127.14   11.32   0
  10   0  -5    1.86    8.06   0
  10   0  -5   -8.01    7.94   0
 -10   0   5    6.00    8.06   0
   9   0  -5  594.90   10.95   0
  -9   0   5  612.62   10.75   0
   9   0  -5  604.87   12.24   0
   8   0  -5   -6.96    8.44   0
  -8   0   5    7.91    5.90   0
   8   0  -5   -1.14    8.18   0
  -7   0   5   56.67    8.71   0
   7   0  -5   57.66    8.85   0
   7   0  -5   61.98    6.47   0
  -6   0   5   -1.37    5.71   0
   6   0  -5    1.06    6.12   0
  -5   0   5 1671.05   16.81   0
   5   0  -5 1741.27   17.72   0
  -4   0   5    2.87    4.71   0
   4   0  -5   -1.41    7.32   0
  -3   0   5   17.74    5.24   0
   3   0  -5   24.55    7.70   0
  -2   0   5    0.60    7.40   0
   2   0  -5    7.15    7.95   0
  -1   0   5   15.21    5.88   0
   1   0  -5   16.51    6.25   0
   0   0   5    2.00    7.88   0
   0   0  -5    0.12    5.89   0
   1   0   5 4413.08   37.70   0
  -1   0  -5 4583.99   38.39   0
  -2   0  -5    1.07    7.72   0
   2   0   5    2.40    7.32   0
  -3   0  -5  517.19   15.49   0
   3   0   5  501.23   15.48   0
   3   0   5  532.47   16.12   0
  -4   0  -5   -2.14    8.61   0
   4   0   5   -1.85    8.40   0
   4   0   5   -0.20    7.59   0
   5   0   5 5377.00   43.71   0
  -5   0  -5 5554.46   45.42   0
   5   0   5 5861.65   47.12   0
  -6   0  -5    3.95    9.70   0
   6   0   5    2.53    8.76   0
  -6   0  -5    1.73    8.68   0
   6   0   5   -1.75    8.59   0
   7   0   5  310.79   12.91   0
  -7   0  -5  295.77   12.61   0
   7   0   5  289.84   12.84   0
   8   0   5   -1.00   10.25   0
  -8   0  -5    4.81   10.39   0
   8   0   5    0.47   10.21   0
   9   0   5  114.07   11.53   0
  -9   0  -5  122.71   11.84   0
   9   0   5  119.32   11.49   0
 -10   0  -5    2.38    9.84   0
  10   0   5    1.16   10.55   0
  10   0   5   -1.27    9.11   0
  11   0   5  316.62   16.62   0
  11   0   5  301.69   16.60   0
  12   0   5    2.12   16.00   0
  12   0   5    4.28   15.79   0
  12  -1  -5   68.93   11.41   0
  12   1  -5   47.70    8.29   0
  12   1  -5   59.69   11.53   0
 -12  -1   5   77.55   11.48   0
  12  -1  -5   52.96    8.34   0
 -12   1   5   72.78   11.74   0
  11   1  -5    2.37   10.63   0
  11  -1  -5    4.22    7.45   0
 -11   1   5   13.60   10.67   0
  11  -1  -5   10.88   10.48   0
  11   1  -5    9.23   10.40   0
 -11  -1   5    5.94   10.85   0
 -10   1   5  209.42    8.36   0
  10  -1  -5  217.56    8.26   0
  10  -1  -5  228.34   10.12   0
  10   1  -5  228.19    9.86   0
 -10  -1   5  219.04   10.14   0
  10   1  -5  222.48    9.93   0
   9   1  -5   24.44    8.53   0
  -9   1   5   34.48    6.40   0
   9  -1  -5   39.96    8.74   0
  -9  -1   5   28.34    6.09   0
   9  -1  -5   35.40    8.54   0
   9   1  -5   28.92    8.62   0
   8   1  -5  101.42    6.93   0
  -8   1   5  100.34    9.26   0
  -8  -1   5  104.69    9.04   0
   8  -1  -5  101.53    7.26   0
   8   1  -5  107.35    9.21   0
   8  -1  -5   95.23    9.45   0
   7   1  -5   57.96    9.16   0
   7   1  -5   60.33    6.63   0
  -7  -1   5   63.48    9.21   0
  -7   1   5   59.51    8.97   0
   7  -1  -5   54.47    9.32   0
   6   1  -5  332.87   11.08   0
  -6   1   5  340.46   11.05   0
  -6  -1   5  345.35   10.84   0
   6  -1  -5  339.93    9.37   0
   6   1  -5  335.77   11.02   0
  -5  -1   5 2398.65   19.31   0
   5   1  -5 2450.32   20.50   0
   5   1  -5 2483.41   19.36   0
   5  -1  -5 2519.52   21.61   0
  -5   1   5 2417.12   20.03   0
  -4   1   5 2151.07   20.07   0
  -4  -1   5 2063.23   19.24   0
   4   1  -5 2089.31   19.28   0
   4   1  -5 2044.70   19.34   0
   4  -1  -5 2142.15   20.45   0
  -3   1   5 1204.21   16.42   0
   3   1  -5 1139.08   14.78   0
   3  -1  -5 1145.17   16.42   0
  -3  -1   5 1225.94   16.07   0
  -2  -1   5   11.12    5.22   0
   2  -1  -5    8.42    7.97   0
   2   1  -5   13.69    5.53   0
  -2   1   5   17.55    7.54   0
  -1  -1   5 3245.76   27.27   0
   1  -1  -5 3278.73   27.22   0
  -1   1   5 3272.16   26.98   0
   1   1  -5 3307.16   28.17   0
   0  -1   5   69.03    7.10   0
   0  -1  -5   78.58    9.27   0
   0   1  -5   63.23    9.31   0
   0   1   5   64.65    6.88   0
   1  -1   5 4860.64   41.07   0
  -1  -1  -5 4743.70   34.36   0
   1   1   5 4946.75   35.05   0
  -1   1  -5 4806.87   41.16   0
  -2  -1  -5  811.31   15.14   0
   2  -1   5  844.98   21.02   0
   2   1   5  826.58   15.64   0
   2   1   5  803.28   15.93   0
  -2   1  -5  861.10   21.06   0
   3  -1   5 1035.27   27.86   0
  -3  -1  -5 1025.83   17.63   0
   3   1   5 1050.01   18.08   0
   3   1   5 1015.89   16.38   0
  -3   1  -5 1036.63   27.73   0
   4  -1   5  247.81   20.81   0
  -4  -1  -5  235.39   10.94   0
   4   1   5  247.10   10.23   0
   4   1   5  254.62   10.92   0
  -4  -1  -5  269.36   10.42   0
  -4   1  -5  253.77   21.05   0
   5   1   5   41.87   10.00   0
   5   1   5   34.78    9.19   0
  -5  -1  -5   41.82    9.01   0
  -5  -1  -5   41.51    9.84   0
   6   1   5 1770.97   21.32   0
  -6  -1  -5 1799.49   21.50   0
   6   1   5 1863.58   22.49   0
  -6  -1  -5 1802.74   22.14   0
  -7  -1  -5   45.79    9.26   0
   7   1   5   61.20    9.33   0
   7   1   5   43.79   10.88   0
  -7  -1  -5   54.02    9.02   0
  -8  -1  -5   31.66   10.97   0
  -8  -1  -5   26.57    8.70   0
   8   1   5   29.09    8.79   0
   8   1   5   31.94    8.50   0
  -9  -1  -5  293.71   11.68   0
   9   1   5  275.18   11.31   0
   9   1   5  281.95   11.44   0
  10   1   5  250.44   11.05   0
  10   1   5  232.43   12.56   0
 -10  -1  -5  226.59   11.37   0
 -11  -1  -5   51.85   13.47   0
  11   1   5   41.66   10.26   0
  11   1   5   49.46   10.30   0
  12   1   5   82.08   13.66   0
  12   1   5   75.03   11.29   0
 -12  -1  -5   77.49   14.69   0
  12   2  -5   33.85    7.84   0
  12   2  -5   32.67   11.20   0
  12  -2  -5   25.69   10.75   0
 -12   2   5   31.88   11.43   0
 -12  -2   5   33.81   11.62   0
  12  -2  -5   33.81   11.25   0
  11  -2  -5  221.80   12.54   0
  11   2  -5  217.81   11.75   0
 -11   2   5  205.70   12.45   0
  11   2  -5  207.09    9.35   0
  11  -2  -5  204.80   12.25   0
 -11  -2   5  205.31    9.37   0
  10   2  -5   76.10    9.01   0
  10  -2  -5   79.46    9.11   0
 -10   2   5   63.26    9.29   0
  10  -2  -5   71.21    6.81   0
 -10  -2   5   83.02    9.30   0
  10   2  -5   88.95    9.13   0
   9   2  -5  352.97    8.81   0
  -9  -2   5  343.51    9.15   0
  -9   2   5  346.72    9.61   0
   9   2  -5  373.81    8.99   0
   9  -2  -5  379.53   11.47   0
  -8   2   5    9.08    8.39   0
   8   2  -5    6.09    8.74   0
   8  -2  -5   14.34    8.80   0
  -8  -2   5   -1.29    6.34   0
   8   2  -5    1.37    6.04   0
   7   2  -5 1021.69   13.90   0
   7   2  -5  962.22   12.28   0
  -7   2   5  974.53   14.95   0
   7  -2  -5 1012.81   15.14   0
  -7  -2   5  975.08   12.49   0
  -6   2   5  857.29   14.31   0
   6   2  -5  862.48   11.99   0
   6  -2  -5  892.32   13.21   0
  -6  -2   5  900.67   13.69   0
   6   2  -5  929.04   13.66   0
   5   2  -5 1815.08   16.34   0
   5  -2  -5 1949.14   19.60   0
  -5  -2   5 1875.25   16.61   0
   5   2  -5 1853.40   16.46   0
  -5   2   5 1837.02   18.91   0
   4   2  -5  186.71    7.27   0
   4   2  -5  203.00    8.81   0
   4  -2  -5  217.35    9.33   0
  -4  -2   5  200.83    8.90   0
  -4   2   5  204.95    8.83   0
   3   2  -5 5144.99   28.95   0
   3   2  -5 4882.27   27.81   0
   3  -2  -5 5213.97   30.81   0
  -3  -2   5 4975.60   28.03   0
  -3   2   5 5202.21   30.42   0
   2   2  -5 2828.90   23.24   0
   2   2  -5 2756.85   23.16   0
   2  -2  -5 2893.42   23.32   0
  -2  -2   5 2834.41   23.40   0
  -2   2   5 2802.71   22.77   0
  -1  -2   5 4111.57   29.25   0
   1   2  -5 4043.47   28.98   0
  -1   2   5 4059.67   28.13   0
   1  -2  -5 4048.66   27.93   0
   1   2  -5 4284.04   29.55   0
   0   2  -5  475.53   12.95   0
   0  -2  -5  489.05   12.28   0
   0   2   5  464.19   11.73   0
   0  -2   5  469.96   11.54   0
   0   2  -5  467.53   11.50   0
   1   2   5 2042.24   20.41   0
   1   2   5 1924.95   19.70   0
  -1  -2  -5 1946.13   20.10   0
   1  -2   5 2029.07   25.57   0
  -1   2  -5 2010.74   25.25   0
  -1   2  -5 2111.14   25.61   0
  -2  -2  -5 3146.68   25.50   0
  -2   2  -5 3214.57   36.42   0
   2   2   5 3199.80   25.97   0
   2  -2   5 3204.48   36.72   0
   2   2   5 3148.89   25.08   0
  -2   2  -5 3288.55   36.70   0
   3   2   5 5672.66   33.30   0
   3   2   5 5670.31   32.99   0
  -3  -2  -5 5720.62   33.12   0
   3  -2   5 6009.63   67.34   0
  -3  -2  -5 5724.55   33.18   0
  -4  -2  -5   20.49    7.79   0
   4   2   5   18.44    7.93   0
  -4  -2  -5   21.02    6.92   0
   4   2   5   16.00    7.14   0
   5   2   5 2618.20   23.53   0
   5   2   5 2385.78   22.10   0
  -5  -2  -5 2406.87   21.06   0
  -5  -2  -5 2529.26   22.93   0
   6   2   5    8.33    9.53   0
   6   2   5    4.32    8.99   0
  -6  -2  -5    5.33    6.42   0
  -6  -2  -5   11.39    9.50   0
  -7  -2  -5  771.82   14.53   0
   7   2   5  770.39   14.70   0
   7   2   5  741.64   14.11   0
  -7  -2  -5  776.58   14.41   0
   8   2   5    5.86    8.54   0
  -8  -2  -5   11.22    8.83   0
   8   2   5    0.11    8.82   0
  -8  -2  -5   14.14    8.59   0
   9   2   5  154.54    7.90   0
   9   2   5  174.51   10.20   0
  -9  -2  -5  184.08   10.30   0
  -9  -2  -5  172.89    8.23   0
 -10  -2  -5   22.90    8.64   0
  10   2   5   21.53    8.42   0
  10   2   5   12.97    8.49   0
  11   2   5  161.48   11.96   0
  11   2   5  162.91   11.92   0
 -11  -2  -5  191.92   12.45   0
  12   2   5   35.75   10.90   0
  12   2   5   34.44   10.81   0
 -12  -2  -5   30.57   11.48   0
  12   3  -5  168.75   12.17   0
  12   3  -5  131.61   11.88   0
 -12  -3   5  152.93   12.44   0
  12  -3  -5  157.50   11.89   0
 -12   3   5  141.91   15.16   0
  12  -3  -5  131.36   12.64   0
  11   3  -5   15.44   10.89   0
  11   3  -5   -7.27   10.68   0
 -11  -3   5    6.78   11.18   0
  11  -3  -5   13.10   10.27   0
  11  -3  -5   17.32   10.66   0
 -11   3   5   23.09   10.72   0
 -10  -3   5  138.95    9.72   0
  10   3  -5  137.02    9.26   0
 -10   3   5  141.97    9.56   0
  10  -3  -5  137.43    9.70   0
  10   3  -5  139.77    9.22   0
  -9  -3   5   96.69    9.24   0
   9   3  -5   89.30    6.68   0
  -9   3   5   82.96    9.06   0
   9  -3  -5   88.04    9.14   0
   9   3  -5   91.89    9.29   0
  -8  -3   5  660.00   10.62   0
   8  -3  -5  687.72   13.51   0
  -8   3   5  645.21   13.02   0
   8   3  -5  621.76   10.37   0
   8   3  -5  621.07   12.07   0
   7   3  -5   33.66    6.28   0
   7   3  -5   22.91    6.54   0
   7  -3  -5   39.69    9.03   0
  -7  -3   5   45.09    6.34   0
  -7   3   5   34.15    6.30   0
   6   3  -5 1414.35   15.44   0
  -6  -3   5 1364.81   13.86   0
   6  -3  -5 1402.94   17.16   0
   6   3  -5 1381.22   13.90   0
  -6   3   5 1432.84   16.71   0
   5   3  -5    7.85    6.48   0
   5   3  -5    3.02    8.71   0
   5  -3  -5   -8.60    9.23   0
  -5  -3   5   -1.60    8.92   0
  -5   3   5   -1.37    6.24   0
  -4   3   5   55.28    6.53   0
   4  -3  -5   52.57    7.02   0
  -4  -3   5   52.46    8.99   0
   4   3  -5   48.63    9.53   0
   4   3  -5   51.56    8.92   0
   3   3  -5   78.69    8.06   0
   3  -3  -5   64.02    6.16   0
  -3   3   5   68.65    5.71   0
  -3  -3   5   61.72    7.61   0
   3   3  -5   69.47    7.62   0
   2  -3  -5 3765.38   24.90   0
   2   3  -5 3590.84   23.74   0
  -2  -3   5 3804.88   24.94   0
  -2   3   5 3737.31   24.66   0
   2   3  -5 3878.67   25.18   0
  -2  -3   5 3946.93   24.91   0
  -1   3   5  818.48   12.62   0
   1  -3  -5  782.90   12.42   0
   1   3  -5  772.20   13.90   0
  -1   3   5  806.41   13.25   0
  -1  -3   5  834.06   13.93   0
  -1  -3   5  851.22   14.30   0
   1   3  -5  809.71   13.65   0
   0   3  -5 1363.97   17.86   0
   0   3   5 1400.27   16.64   0
   0  -3   5 1427.31   18.60   0
   0  -3  -5 1326.01   16.48   0
   0  -3   5 1381.61   17.82   0
   0   3  -5 1344.62   17.70   0
   0   3   5 1331.40   15.28   0
  -1  -3  -5   -1.48    5.58   0
   1   3   5    5.18    5.17   0
   1   3   5    7.34    5.55   0
  -1   3  -5    2.88    7.58   0
   1  -3   5    4.38    5.27   0
   1  -3   5    0.81    7.75   0
  -1   3  -5    5.75    4.93   0
   2   3   5 3331.08   23.29   0
   2  -3   5 3553.91   33.66   0
   2   3   5 3416.35   23.64   0
  -2   3  -5 3439.55   32.63   0
  -2  -3  -5 3408.93   23.95   0
  -2  -3  -5 3242.38   23.52   0
  -2   3  -5 3393.66   31.99   0
  -3   3  -5 2226.76   30.93   0
  -3   3  -5 2318.05   32.15   0
  -3  -3  -5 2233.84   19.40   0
   3   3   5 2213.97   19.46   0
   3  -3   5 2287.33   32.31   0
  -3  -3  -5 2253.00   19.87   0
   3   3   5 2289.02   19.94   0
   4   3   5 5157.74   28.76   0
   4   3   5 5517.57   29.93   0
  -4  -3  -5 5287.33   28.78   0
  -4   3  -5 5611.58   69.61   0
  -4  -3  -5 5402.62   29.69   0
  -4   3  -5 5340.30   68.22   0
  -5  -3  -5   90.62    9.35   0
   5   3   5   82.78    9.68   0
   5   3   5   77.28    7.64   0
  -5  -3  -5   83.54    7.41   0
   6   3   5  200.20   10.22   0
   6   3   5  201.01   10.71   0
  -6  -3  -5  187.43   10.57   0
  -6  -3  -5  186.81    9.93   0
   7   3   5   92.00    9.53   0
  -7  -3  -5   77.54    9.42   0
  -7  -3  -5   86.67    9.83   0
   7   3   5   98.37    9.96   0
  -8  -3  -5  745.32   13.68   0
   8   3   5  742.37   13.70   0
  -8  -3  -5  728.87   13.66   0
   8   3   5  751.61   13.73   0
   9   3   5   37.86    9.18   0
   9   3   5   47.39    9.17   0
  -9  -3  -5   61.18    6.86   0
  -9  -3  -5   57.25    9.12   0
  10   3   5    6.28    8.35   0
 -10  -3  -5    1.33    8.84   0
  10   3   5    7.32    8.38   0
 -10  -3  -5    7.82    8.71   0
 -11  -3  -5    0.00   11.48   0
  11   3   5   15.12   10.71   0
  11   3   5    3.91   11.04   0
  11   4  -5  159.67   11.86   0
  11   4  -5  114.89   11.81   0
 -11  -4   5  145.23   12.00   0
  11  -4  -5  133.48   11.61   0
 -11   4   5  123.77   12.05   0
  11  -4  -5  146.31   12.14   0
  10   4  -5   49.57    8.02   0
  10  -4  -5   55.85   10.88   0
 -10  -4   5   60.80    8.07   0
 -10   4   5   55.68   10.91   0
  10   4  -5   69.71    8.02   0
  -9  -4   5    1.87    8.41   0
  -9   4   5   -5.70    8.21   0
   9   4  -5    8.52    8.24   0
   9  -4  -5    1.34    7.94   0
   9   4  -5    1.03    5.80   0
  -8   4   5   60.96    8.66   0
   8   4  -5   54.33    8.89   0
   8  -4  -5   61.77    8.81   0
   8   4  -5   48.05    6.31   0
  -8  -4   5   55.53    8.71   0
   7   4  -5  698.21   12.13   0
   7  -4  -5  662.48   11.58   0
  -7  -4   5  671.81   10.51   0
   7   4  -5  664.21   10.27   0
  -7   4   5  635.83   12.84   0
   6   4  -5    6.21    5.97   0
   6   4  -5   -0.06    8.97   0
   6  -4  -5   -2.40    8.65   0
  -6  -4   5   -0.55    6.26   0
  -6   4   5    7.73    8.24   0
  -5  -4   5   57.47    6.62   0
   5  -4  -5   63.10    9.35   0
   5   4  -5   61.46    6.64   0
   5   4  -5   50.03    6.88   0
  -5   4   5   59.69    8.92   0
  -4  -4   5   64.51    9.88   0
  -4   4   5   68.41    7.15   0
   4  -4  -5   67.45    7.00   0
   4   4  -5   69.94    9.67   0
  -4   4   5   69.49    6.82   0
  -4  -4   5   93.04    9.15   0
   4   4  -5   69.92    9.13   0
   3  -4  -5  965.68   14.53   0
  -3   4   5  996.64   14.82   0
   3   4  -5  901.23   14.03   0
  -3   4   5  923.47   13.91   0
  -3  -4   5  947.13   13.94   0
  -3  -4   5  883.22   14.17   0
   3   4  -5  919.70   13.71   0
  -2  -4   5  662.86   12.73   0
   2  -4  -5  650.96   11.23   0
  -2  -4   5  672.64   13.46   0
   2   4  -5  621.84   12.97   0
  -2   4   5  657.73   12.56   0
  -2   4   5  640.24   11.36   0
   2   4  -5  673.26   12.77   0
   1   4  -5 1026.85   14.13   0
  -1   4   5 1009.96   14.05   0
  -1   4   5  971.72   13.44   0
   1   4  -5  978.91   14.23   0
  -1  -4   5 1059.99   14.28   0
  -1  -4   5 1061.60   14.71   0
   1  -4  -5 1024.97   13.91   0
   0   4  -5  456.54   11.22   0
   0   4  -5  443.58   11.44   0
   0  -4   5  450.06   11.35   0
   0  -4  -5  422.20    9.09   0
   0   4   5  439.02    9.38   0
   0  -4   5  454.33   11.63   0
   0   4   5  417.18    8.84   0
  -1  -4  -5    4.26    5.18   0
  -1  -4  -5    7.13    4.83   0
   1  -4   5    4.72    7.20   0
  -1   4  -5    2.27    7.32   0
   1   4   5   10.91    5.00   0
   1  -4   5   -0.80    7.64   0
   1   4   5   12.70    5.45   0
  -1   4  -5    2.64    6.97   0
   2   4   5  298.95    9.25   0
  -2  -4  -5  338.97   10.60   0
  -2   4  -5  335.81   12.20   0
  -2   4  -5  306.97   12.20   0
   2  -4   5  308.00   12.36   0
   2  -4   5  315.71   12.17   0
  -2  -4  -5  303.37    8.94   0
   2   4   5  314.82   10.77   0
  -3   4  -5 1103.55   19.35   0
  -3  -4  -5 1115.89   14.45   0
  -3   4  -5 1142.44   19.49   0
   3   4   5 1074.49   13.43   0
   3   4   5 1118.02   14.83   0
   3  -4   5 1140.71   19.54   0
   3  -4   5 1150.26   19.72   0
  -3  -4  -5 1100.46   13.30   0
   4   4   5   25.75    6.51   0
  -4  -4  -5   18.28    6.47   0
  -4   4  -5   24.66   10.64   0
  -4   4  -5   27.52   10.68   0
   4   4   5   19.11    9.71   0
   4  -4   5   27.14   11.25   0
  -4  -4  -5   24.30    9.49   0
   5   4   5  243.38    8.31   0
  -5  -4  -5  235.14    8.11   0
   5   4   5  254.57   10.98   0
  -5  -4  -5  235.70   10.72   0
  -5   4  -5  247.97   19.37   0
  -5   4  -5  234.64   19.45   0
   6   4   5  362.06   11.21   0
  -6  -4  -5  380.44   11.19   0
  -6  -4  -5  347.70    9.09   0
   6   4   5  341.25    9.22   0
  -7  -4  -5 1537.25   15.10   0
   7   4   5 1569.06   15.20   0
   7   4   5 1546.19   15.32   0
  -7  -4  -5 1454.84   14.92   0
  -8  -4  -5   94.93    7.12   0
   8   4   5  101.70    7.21   0
   8   4   5  102.68    7.23   0
  -8  -4  -5  102.19    7.28   0
  -9  -4  -5  734.43   11.71   0
   9   4   5  794.71   13.64   0
   9   4   5  710.72   11.74   0
  -9  -4  -5  797.55   14.14   0
 -10  -4  -5   31.23   11.35   0
 -10  -4  -5   23.31    8.07   0
  10   4   5   17.73   11.02   0
  10   4   5   23.49    8.00   0
 -11  -4  -5   16.86    8.34   0
  11   4   5   18.10    7.82   0
  11   4   5   19.15    7.82   0
 -11  -4  -5   14.56    7.89   0
  11   5  -5   11.74   11.10   0
  11   5  -5   -1.43   10.86   0
 -11   5   5   -1.56   11.08   0
 -11   5   5    3.83   10.93   0
 -11  -5   5   -6.46   11.31   0
  11  -5  -5    0.78   10.33   0
 -10   5   5   44.81   11.12   0
 -10   5   5   53.33   11.62   0
  10   5  -5   47.43   10.93   0
  10  -5  -5   55.55   10.80   0
 -10  -5   5   51.79   11.46   0
  10   5  -5   61.15   11.23   0
  -9   5   5   28.77    7.47   0
   9   5  -5   23.53   10.77   0
   9   5  -5   22.17    9.68   0
   9  -5  -5   19.93   10.60   0
  -9  -5   5   16.43   10.98   0
  -9   5   5   31.48    9.73   0
  -8   5   5  275.43   10.78   0
   8   5  -5  279.91    7.98   0
  -8  -5   5  289.64    8.41   0
   8   5  -5  280.93    8.14   0
   8  -5  -5  304.01   10.92   0
  -8   5   5  316.40   11.22   0
   7   5  -5   18.24    8.45   0
  -7  -5   5   26.02    8.69   0
  -7   5   5   27.33    6.60   0
   7   5  -5   31.96    6.20   0
  -7   5   5   36.22    8.30   0
   7  -5  -5   31.00    6.14   0
   6  -5  -5   72.46    6.83   0
   6   5  -5   67.54    6.38   0
  -6  -5   5   67.40    6.66   0
  -6   5   5   67.37    6.82   0
   6   5  -5   76.18    9.10   0
  -6   5   5   82.54    8.73   0
  -5   5   5  230.75   10.64   0
   5   5  -5  228.88   10.11   0
  -5  -5   5  241.97    8.15   0
   5  -5  -5  234.89   10.53   0
   5   5  -5  222.04    7.91   0
  -5   5   5  238.46   10.08   0
  -5  -5   5  217.47   10.17   0
   4   5  -5  619.11   11.87   0
  -4  -5   5  607.74   11.94   0
   4  -5  -5  568.77   10.57   0
   4   5  -5  606.77   12.22   0
  -4   5   5  588.95   10.67   0
  -4   5   5  565.97   12.05   0
  -4  -5   5  615.43   12.54   0
  -3   5   5  349.70   10.69   0
  -3   5   5  367.22    9.32   0
   3  -5  -5  351.98    9.17   0
  -3  -5   5  381.83    9.28   0
  -3  -5   5  379.39    9.03   0
   3   5  -5  337.52    9.04   0
   3   5  -5  377.85    9.02   0
  -2   5   5  520.16   11.58   0
  -2  -5   5  551.38   12.04   0
  -2   5   5  539.51   12.25   0
   2   5  -5  494.83   10.01   0
   2  -5  -5  535.87   12.08   0
  -2  -5   5  554.24   10.72   0
   2   5  -5  532.61   11.85   0
  -1  -5   5   50.73    8.91   0
   1   5  -5   57.26    9.03   0
  -1   5   5   53.54    9.52   0
   1   5  -5   52.50    9.67   0
  -1  -5   5   39.81    9.85   0
  -1   5   5   51.03    8.68   0
   1  -5  -5   43.87    9.35   0
   0   5  -5  233.96    8.59   0
   0   5   5  251.06    7.96   0
   0  -5  -5  255.65    8.37   0
   0  -5   5  251.54    8.52   0
   0   5   5  288.41    8.74   0
   0   5  -5  251.83    8.94   0
   0  -5   5  261.46    8.92   0
   1   5   5   60.72    6.71   0
   1  -5   5   79.17    7.09   0
  -1   5  -5   85.67   10.13   0
  -1  -5  -5   83.73    9.50   0
  -1   5  -5   79.74    7.05   0
  -1  -5  -5   71.47    6.73   0
   1  -5   5   75.93   10.30   0
   1   5   5   83.98    9.68   0
  -2  -5  -5 2588.38   19.67   0
  -2   5  -5 2511.51   21.85   0
  -2  -5  -5 2541.94   18.02   0
   2  -5   5 2528.52   21.94   0
   2   5   5 2553.39   18.03   0
  -2   5  -5 2613.12   24.12   0
   2   5   5 2630.10   19.69   0
   2  -5   5 2737.74   24.31   0
   3  -5   5  696.16   14.97   0
  -3  -5  -5  696.95   12.80   0
   3   5   5  710.60   10.69   0
   3   5   5  751.60   13.24   0
  -3   5  -5  691.93   15.29   0
   3  -5   5  721.57   15.53   0
  -3  -5  -5  695.16   10.70   0
  -3   5  -5  685.32   14.77   0
  -4  -5  -5   76.32    9.67   0
  -4   5  -5   84.17    9.73   0
   4   5   5   87.28    9.16   0
  -4  -5  -5   75.93    9.23   0
   4   5   5   92.84    9.91   0
  -4   5  -5   84.32   10.14   0
   4  -5   5   89.25   12.01   0
   4  -5   5   84.83    9.88   0
  -5   5  -5   13.69   10.26   0
  -5  -5  -5   11.88    8.87   0
   5   5   5   18.08    6.53   0
   5   5   5   16.00    8.84   0
  -5   5  -5   10.51   11.78   0
  -5  -5  -5    2.99    6.67   0
   5  -5   5   13.59   10.82   0
  -6  -5  -5  886.12   13.62   0
  -6  -5  -5  937.87   13.37   0
   6   5   5  918.65   13.61   0
   6   5   5  879.92   13.72   0
   7   5   5  299.65   10.72   0
  -7  -5  -5  300.74    8.44   0
   7   5   5  282.60    8.49   0
  -7  -5  -5  288.51   10.43   0
   8   5   5  681.80   11.06   0
  -8  -5  -5  707.21   11.25   0
  -8  -5  -5  675.37   10.69   0
   8   5   5  689.56   11.13   0
   9   5   5    9.72   11.18   0
  -9  -5  -5   28.40   11.38   0
   9   5   5   29.50   11.07   0
  -9  -5  -5   34.52   10.99   0
 -10  -5  -5   -2.24   11.10   0
 -10  -5  -5   16.77   11.17   0
  10   5   5   15.51   10.93   0
  10   5   5   -3.81   11.07   0
  10   6  -5   24.76   11.25   0
 -10   6   5   21.89   11.30   0
  10   6  -5   24.10    8.04   0
 -10  -6   5   22.92   11.32   0
  10  -6  -5   29.25   10.79   0
 -10   6   5   27.62   11.43   0
  -9   6   5   80.32   11.40   0
   9   6  -5   66.53    8.30   0
   9  -6  -5   96.20   10.90   0
   9   6  -5   74.56    8.30   0
  -9  -6   5   79.50    8.62   0
  -9   6   5   94.99   11.46   0
  -8   6   5   -1.72    8.36   0
   8   6  -5  -12.56    7.58   0
   8  -6  -5   -7.21    8.23   0
  -8  -6   5  -10.68    7.68   0
   8   6  -5   -5.61    6.10   0
  -8   6   5    0.94    8.20   0
   7   6  -5   -1.12    5.79   0
  -7   6   5   -2.12    8.38   0
   7  -6  -5    4.25    8.31   0
  -7  -6   5    5.06    5.96   0
   7   6  -5    1.37    5.85   0
  -7   6   5    0.66    7.99   0
   6   6  -5   82.10    9.15   0
  -6  -6   5   89.40    9.07   0
  -6   6   5   92.36    6.50   0
  -6  -6   5   96.19    9.65   0
   6   6  -5   78.60    9.04   0
  -6   6   5   81.61    9.24   0
   6  -6  -5   79.92    9.26   0
  -5  -6   5 1102.72   12.30   0
   5  -6  -5 1108.13   14.78   0
  -5  -6   5 1077.99   12.24   0
   5   6  -5 1054.40   12.03   0
  -5   6   5 1133.97   15.05   0
  -5   6   5 1071.12   14.68   0
   5   6  -5 1077.58   11.90   0
   4   6  -5  423.12   11.02   0
   4  -6  -5  418.17   11.22   0
   4   6  -5  402.39   10.91   0
  -4   6   5  384.76   10.89   0
  -4   6   5  419.90   11.46   0
  -4  -6   5  417.37   11.35   0
  -4  -6   5  406.33   10.91   0
   3  -6  -5  899.28   11.92   0
  -3  -6   5  994.02   13.68   0
  -3   6   5  913.14   12.21   0
  -3   6   5  905.89   11.89   0
   3   6  -5  883.82   13.58   0
   3   6  -5 1001.43   13.59   0
  -3  -6   5  975.44   14.05   0
   2   6  -5  217.30    8.11   0
  -2  -6   5  228.45   10.98   0
   2  -6  -5  220.07   10.02   0
  -2   6   5  222.29   10.47   0
  -2  -6   5  251.72    8.14   0
   2   6  -5  221.72   10.56   0
  -2   6   5  226.48    9.84   0
   1  -6  -5    7.33    6.32   0
  -1   6   5    4.32    5.94   0
  -1  -6   5    1.02    6.45   0
  -1  -6   5   -3.38    8.62   0
   1   6  -5    4.78    8.39   0
   1   6  -5    2.49    6.54   0
  -1   6   5   -2.12    6.39   0
   0   6   5   59.42    6.59   0
   0  -6   5   77.46    9.60   0
   0  -6   5   71.87    6.72   0
   0   6  -5   79.95    9.71   0
   0   6  -5   67.97    6.69   0
   0  -6  -5   49.22    9.41   0
   0   6   5   74.95    9.36   0
  -1   6  -5  725.30   12.03   0
   1   6   5  733.37   10.73   0
  -1   6  -5  792.57   13.44   0
   1  -6   5  813.55   13.61   0
   1  -6   5  750.15   12.29   0
   1   6   5  750.45   12.80   0
  -1  -6  -5  758.81   12.80   0
  -1  -6  -5  757.06   10.67   0
  -2  -6  -5  234.50   10.38   0
  -2   6  -5  236.96   10.54   0
   2   6   5  275.30   10.00   0
  -2  -6  -5  255.51   10.15   0
   2   6   5  243.70   10.53   0
   2  -6   5  258.54   10.91   0
  -2   6  -5  260.84   11.12   0
   2  -6   5  247.15   11.30   0
  -3  -6  -5   20.71    8.59   0
   3  -6   5    1.09    9.14   0
  -3   6  -5    7.89    5.94   0
   3   6   5   10.12    6.14   0
  -3   6  -5    3.36    9.19   0
  -3  -6  -5    0.67    8.99   0
   3  -6   5    6.34    6.13   0
   3   6   5    0.47    9.19   0
   4   6   5   73.94    6.98   0
  -4   6  -5   69.21    9.27   0
  -4  -6  -5   72.98    6.91   0
  -4   6  -5   78.26    9.98   0
   4  -6   5   82.47    9.40   0
  -4  -6  -5   78.08    9.10   0
   4   6   5   74.20    9.43   0
   4  -6   5   81.30    9.74   0
  -5  -6  -5  132.14    6.98   0
   5   6   5  145.40    9.63   0
  -5   6  -5  131.87   10.78   0
   5   6   5  144.38    7.02   0
  -5   6  -5  137.57   10.09   0
   5  -6   5  137.40   10.48   0
  -5  -6  -5  136.01    9.39   0
   6   6   5   44.62    8.96   0
  -6  -6  -5   33.42    6.50   0
   6   6   5   45.28    6.41   0
  -6   6  -5   38.32   10.57   0
  -6   6  -5   41.25   12.07   0
  -6  -6  -5   53.08    6.32   0
   7   6   5  237.66    8.21   0
  -7  -6  -5  242.88   10.36   0
  -7  -6  -5  241.49    7.91   0
   7   6   5  246.34   10.29   0
  -8  -6  -5    3.58   10.91   0
   8   6   5   11.27   11.09   0
   8   6   5   21.28   10.04   0
  -8  -6  -5   20.53    9.98   0
  -9  -6  -5    3.86   11.04   0
   9   6   5   20.73   10.92   0
   9   6   5    8.44   10.91   0
  -9  -6  -5   13.36   10.81   0
  10   6   5    8.97   11.16   0
 -10  -6  -5    4.07   11.15   0
  10   6   5   -9.25   11.19   0
 -10  -6  -5   -6.09   11.17   0
  -9   7   5   43.48   11.24   0
   9   7  -5   37.59   11.52   0
  -9  -7   5   37.20   11.45   0
  -9   7   5   39.50   11.63   0
   9   7  -5   20.56   11.35   0
   9  -7  -5   39.90   10.81   0
   8   7  -5   83.92   11.25   0
   8  -7  -5   85.10   11.28   0
  -8   7   5   77.75   11.66   0
  -8  -7   5   74.64   11.30   0
   8   7  -5   78.36   11.59   0
  -8   7   5   76.68   11.02   0
   7  -7  -5   60.95    8.18   0
   7   7  -5   80.10   11.31   0
   7   7  -5   64.82   10.91   0
  -7  -7   5   62.25   11.20   0
  -7   7   5   68.03    8.39   0
  -7  -7   5   74.54   11.49   0
  -7   7   5   63.41   11.04   0
   6  -7  -5  290.56   10.53   0
   6   7  -5  323.14   10.13   0
  -6   7   5  298.57   10.77   0
   6   7  -5  262.98    8.26   0
  -6  -7   5  307.22   10.18   0
  -6   7   5  298.63   10.28   0
  -6  -7   5  277.30    8.43   0
   5   7  -5   23.28    8.48   0
  -5   7   5   20.15    8.18   0
   5  -7  -5    8.08    8.64   0
   5   7  -5   13.98    8.73   0
  -5  -7   5   15.74    8.41   0
  -5  -7   5   30.83    6.26   0
  -5   7   5   17.87    8.66   0
   4   7  -5 2429.92   18.05   0
   4  -7  -5 2338.16   19.14   0
   4   7  -5 2284.59   16.61   0
  -4   7   5 2413.51   19.46   0
  -4   7   5 2437.01   19.18   0
  -4  -7   5 2327.61   16.82   0
  -4  -7   5 2493.44   18.31   0
  -3   7   5   19.82    8.14   0
  -3   7   5    9.45    8.80   0
   3   7  -5    4.86    6.07   0
   3  -7  -5    7.61    8.45   0
  -3  -7   5   -5.62    8.96   0
   3   7  -5   -6.47    8.92   0
  -3  -7   5    0.93    5.95   0
  -2  -7   5  397.33   11.07   0
   2   7  -5  383.14    8.76   0
   2  -7  -5  356.52    8.81   0
  -2   7   5  371.63   10.62   0
   2   7  -5  353.74   10.91   0
  -2  -7   5  368.71    8.70   0
  -2   7   5  361.50    8.94   0
  -1  -7   5  196.10   10.30   0
   1  -7  -5  199.70    9.98   0
  -1   7   5  189.31    9.49   0
   1   7  -5  206.04    9.69   0
   1   7  -5  163.41    9.94   0
  -1  -7   5  184.53    9.64   0
  -1   7   5  190.74   10.04   0
   0  -7  -5 1238.90   14.33   0
   0   7  -5 1200.14   14.61   0
   0   7   5 1229.62   14.08   0
   0  -7   5 1191.18   15.07   0
   0  -7   5 1232.41   14.82   0
   0   7  -5 1191.58   13.46   0
   0   7   5 1222.59   14.36   0
  -1  -7  -5   -1.35    8.63   0
  -1   7  -5    0.80    5.84   0
  -1  -7  -5    3.38    8.22   0
   1   7   5   12.53    8.28   0
   1   7   5  -11.02    8.72   0
  -1   7  -5    1.78    8.92   0
   1  -7   5   -5.71    8.70   0
   1  -7   5   -0.08    5.88   0
  -2   7  -5   -4.09    8.37   0
   2   7   5    4.76    8.62   0
   2   7   5    2.58    6.32   0
   2  -7   5    6.73    8.18   0
  -2  -7  -5    5.73    6.26   0
  -2   7  -5    3.92    8.99   0
  -2  -7  -5    2.21    8.28   0
   2  -7   5    0.84    8.60   0
  -3  -7  -5   74.16    6.66   0
   3  -7   5   86.90    9.11   0
  -3   7  -5   78.25    9.20   0
   3   7   5   75.62    6.59   0
   3   7   5   76.65    6.95   0
  -3   7  -5   74.80    7.35   0
   3  -7   5   85.26    6.97   0
  -3  -7  -5   84.44    9.24   0
   4   7   5  102.15    9.57   0
  -4  -7  -5   97.99    9.14   0
   4   7   5  107.40    6.81   0
   4  -7   5   95.85    9.54   0
  -4   7  -5   94.62    9.94   0
   4  -7   5  109.74    9.57   0
  -4  -7  -5   89.02    6.75   0
  -4   7  -5   98.56    9.09   0
  -5  -7  -5    8.63    8.55   0
  -5   7  -5    6.01    8.06   0
   5   7   5    3.30    8.48   0
   5   7   5    6.17    8.69   0
  -5  -7  -5   -2.13    8.15   0
  -5   7  -5    2.00    8.77   0
   5  -7   5   14.96    8.40   0
   6   7   5  293.02   10.31   0
   6  -7   5  287.87   12.11   0
   6   7   5  262.20   10.24   0
  -6  -7  -5  299.83   10.30   0
  -6   7  -5  268.81   14.21   0
  -6   7  -5  278.71   13.83   0
  -6  -7  -5  311.40   10.37   0
  -7   7  -5  132.85   18.45   0
   7   7   5  132.17    8.62   0
  -7  -7  -5  158.50    8.47   0
   7   7   5  140.72    8.67   0
  -7   7  -5  139.57   18.38   0
  -7  -7  -5  135.39    8.63   0
   8   7   5    0.84    7.77   0
  -8  -7  -5   13.96    7.69   0
   8   7   5    3.55    7.86   0
  -8  -7  -5   14.46    7.50   0
   9   7   5    9.15   11.36   0
  -9  -7  -5    4.01   11.17   0
   9   7   5   -0.89   11.51   0
  -9  -7  -5   31.51   11.59   0
   8   8  -5    0.95   11.25   0
   8  -8  -5   14.59    7.76   0
  -8   8   5    9.15    7.92   0
  -8  -8   5   -4.03   11.54   0
   8   8  -5    8.44   11.15   0
  -8   8   5    9.38    8.22   0
  -7   8   5   92.99   11.66   0
   7   8  -5   62.34   11.67   0
   7  -8  -5   88.84   11.52   0
   7   8  -5   77.72    8.51   0
  -7  -8   5   89.44   11.55   0
  -7   8   5   85.02    8.60   0
  -7  -8   5   79.33    8.40   0
   6   8  -5    0.62    7.49   0
   6  -8  -5    8.16   10.56   0
  -6  -8   5   10.51   10.88   0
   6   8  -5   16.53   10.72   0
  -6   8   5    1.94   10.36   0
  -6  -8   5    8.40    7.59   0
  -6   8   5   -0.37   10.91   0
   5   8  -5  421.64   12.61   0
   5  -8  -5  402.44   10.48   0
   5   8  -5  390.01   11.77   0
  -5   8   5  417.20   12.75   0
  -5  -8   5  416.40   12.52   0
  -5  -8   5  469.16   12.66   0
  -5   8   5  394.94   10.52   0
   4   8  -5   51.51    8.82   0
   4   8  -5   39.66    6.30   0
   4  -8  -5   32.02    6.51   0
  -4   8   5   48.42    8.56   0
  -4  -8   5   51.66    6.20   0
  -4   8   5   48.34    6.47   0
  -4  -8   5   60.52    8.95   0
   3  -8  -5  169.11    9.64   0
   3   8  -5  160.11    9.30   0
  -3   8   5  160.53    9.31   0
  -3  -8   5  146.10    9.23   0
   3   8  -5  148.86    9.63   0
  -3  -8   5  172.57    9.52   0
  -3   8   5  171.20    9.82   0
   2  -8  -5   17.22    8.49   0
  -2  -8   5    6.43    6.14   0
  -2   8   5    5.78    8.22   0
   2   8  -5    8.86    6.25   0
  -2   8   5   -0.32    8.73   0
   2   8  -5    7.47    5.94   0
  -2  -8   5   -2.01    6.07   0
  -1  -8   5 1083.65   13.77   0
   1  -8  -5 1056.87   13.71   0
  -1   8   5  987.75   11.74   0
  -1   8   5 1070.10   14.01   0
   1   8  -5 1095.19   13.93   0
   1   8  -5 1051.91   13.56   0
  -1  -8   5 1061.04   14.01   0
   0  -8   5   59.33    6.30   0
   0  -8  -5   57.71    6.51   0
   0   8   5   52.22    6.69   0
   0   8  -5   50.59    9.18   0
   0   8   5   52.73    8.60   0
   0  -8   5   74.37    8.86   0
   0   8  -5   53.76    8.71   0
  -1  -8  -5  478.62    9.10   0
  -1   8  -5  439.53    9.26   0
   1  -8   5  450.01    9.65   0
   1   8   5  453.35    9.11   0
   1   8   5  426.38   11.24   0
  -1  -8  -5  453.12   11.00   0
   1  -8   5  424.92    9.40   0
  -1   8  -5  445.53    9.84   0
  -2   8  -5   84.23    6.85   0
  -2  -8  -5   77.83    6.56   0
   2   8   5   78.62    6.51   0
   2   8   5   79.12    9.31   0
  -2   8  -5   74.21    6.85   0
  -2  -8  -5   80.56    9.01   0
   2  -8   5   71.24    6.53   0
   2  -8   5   73.75    6.67   0
   3   8   5   50.91    6.71   0
  -3  -8  -5   56.87    6.40   0
   3   8   5   58.21    8.70   0
   3  -8   5   66.76    8.73   0
  -3   8  -5   65.73    8.71   0
   3  -8   5   50.16    8.72   0
  -3   8  -5   54.83    9.15   0
  -3  -8  -5   69.06    8.49   0
  -4  -8  -5   -1.29    6.08   0
   4   8   5   -6.26    5.88   0
  -4  -8  -5   -2.53    5.97   0
  -4   8  -5    1.14    8.26   0
  -4   8  -5   -2.68    8.84   0
   4  -8   5    0.43    8.27   0
   4  -8   5   -7.02    6.10   0
   4   8   5    0.18    6.01   0
   5   8   5  399.23   11.99   0
   5   8   5  447.23   12.96   0
  -5  -8  -5  391.32   13.03   0
  -5   8  -5  404.10   14.44   0
   5  -8   5  418.98   14.18   0
  -5   8  -5  370.01   13.83   0
  -5  -8  -5  413.59   12.51   0
   6   8   5    5.75   11.12   0
   6  -8   5    6.26   10.29   0
  -6   8  -5    2.92   13.15   0
  -6   8  -5   -0.20   13.86   0
  -6  -8  -5   13.69   10.88   0
  -6  -8  -5    5.09   11.16   0
   6   8   5   21.10   11.02   0
  -7  -8  -5    8.56    7.85   0
  -7  -8  -5   -2.27    7.79   0
   7   8   5   13.84    8.04   0
  -7   8  -5   12.94   15.18   0
  -7   8  -5   10.95   15.83   0
   7   8   5    5.12    8.06   0
  -8  -8  -5   32.63    8.06   0
  -8  -8  -5   32.54    8.13   0
   8   8   5   16.50    8.26   0
   8   8   5   26.74    8.26   0
   6  -9  -5  229.04   10.99   0
   6   9  -5  251.72   12.85   0
   6   9  -5  231.87    9.71   0
  -6   9   5  226.93   10.83   0
  -6   9   5  275.55   12.75   0
  -6  -9   5  282.13    9.99   0
  -6  -9   5  242.11   12.95   0
   5  -9  -5    4.64   11.00   0
   5   9  -5    2.97    7.80   0
   5   9  -5    8.87   11.00   0
  -5   9   5   14.72    7.60   0
  -5   9   5    7.16    8.03   0
  -5  -9   5    5.78   11.05   0
  -5  -9   5    9.68    7.79   0
   4  -9  -5   61.75    8.12   0
   4   9  -5   67.96    8.07   0
   4   9  -5   73.14   11.27   0
  -4   9   5   66.11   11.04   0
  -4   9   5   66.20    8.50   0
  -4  -9   5   56.38    8.24   0
  -4  -9   5   47.47   11.33   0
  -3  -9   5   26.89   10.69   0
   3  -9  -5   21.10    7.98   0
   3   9  -5   33.04    7.59   0
  -3   9   5   30.56    7.82   0
   3   9  -5   27.88    7.90   0
  -3   9   5   33.37    8.08   0
  -3  -9   5   24.32    7.88   0
   2  -9  -5 1019.62   15.19   0
   2   9  -5  957.49   15.24   0
  -2  -9   5  918.82   12.70   0
   2   9  -5  919.44   12.64   0
  -2   9   5  948.98   14.98   0
  -2   9   5 1062.65   15.85   0
  -2  -9   5 1004.70   15.16   0
  -1   9   5  142.57   12.26   0
   1   9  -5  177.67   11.24   0
  -1  -9   5  170.01   11.50   0
  -1   9   5  164.66    8.40   0
   1   9  -5  203.79   11.69   0
  -1  -9   5  172.11   11.61   0
   1  -9  -5  178.67   11.70   0
   0   9   5  357.91   12.96   0
   0   9  -5  385.73   12.40   0
   0  -9   5  372.35   11.69   0
   0   9   5  384.42   12.34   0
   0  -9   5  380.38   12.64   0
   0   9  -5  341.06   11.94   0
   0  -9  -5  343.10   11.93   0
   1   9   5   -3.20   11.52   0
  -1   9  -5   -5.64   10.54   0
   1  -9   5   10.04   10.55   0
  -1  -9  -5   12.19   10.75   0
   1   9   5  -10.99   10.68   0
  -1   9  -5   -2.54    7.82   0
   1  -9   5  -11.00   10.48   0
   2   9   5   58.07    8.31   0
   2  -9   5   62.74    7.95   0
  -2   9  -5   65.45    8.09   0
   2   9   5   80.49   10.95   0
  -2  -9  -5   68.17    8.13   0
  -2   9  -5   80.27   11.15   0
   2  -9   5   63.49   11.20   0
  -2  -9  -5   84.43   10.77   0
  -3  -9  -5   28.73    7.84   0
  -3  -9  -5   16.21   10.71   0
   3   9   5   33.52   10.75   0
  -3   9  -5   26.48   10.82   0
   3  -9   5   21.69   10.64   0
  -3   9  -5   14.84   11.42   0
   3  -9   5   22.85    7.77   0
   3   9   5   18.59    8.02   0
  -4  -9  -5  298.24   10.00   0
   4   9   5  338.30    9.98   0
   4  -9   5  351.23   13.36   0
  -4   9  -5  328.96   13.37   0
  -4  -9  -5  361.95    9.69   0
  -4   9  -5  331.44   13.98   0
   4   9   5  326.84    9.70   0
  -5  -9  -5   -0.61   10.85   0
   5   9   5   21.30   10.98   0
  -5   9  -5    3.00   11.27   0
   5  -9   5    2.52   10.35   0
  -5   9  -5   -7.00   10.83   0
   5   9   5    0.29    7.75   0
  -5  -9  -5   -0.94    7.82   0
   6   9   5  148.58    9.23   0
   6   9   5  126.76   12.55   0
  -6   9  -5  175.81   13.43   0
  -6   9  -5  181.18   12.83   0
  -6  -9  -5  129.01   12.04   0
  -6  -9  -5  151.54   12.27   0
   6  -9   5  166.39   12.92   0
   3 -10  -5  105.17    8.96   0
  -3 -10   5  129.26   11.92   0
   3  10  -5  112.50   11.78   0
  -3  10   5  108.37   11.70   0
  -3  10   5  115.46    9.60   0
   3  10  -5  108.37    9.05   0
  -3 -10   5  117.95    9.00   0
   2 -10  -5   19.28   11.18   0
  -2  10   5   10.73   10.99   0
   2  10  -5   21.19   10.83   0
  -2 -10   5   26.25   10.99   0
   2  10  -5   21.03    7.86   0
  -2  10   5   16.78    8.11   0
  -2 -10   5   16.40    7.82   0
   1 -10  -5  356.62   13.04   0
   1  10  -5  293.27    9.94   0
  -1  10   5  320.07   13.42   0
  -1  10   5  358.54   12.72   0
  -1 -10   5  317.36   10.17   0
   1  10  -5  316.20   10.30   0
  -1 -10   5  322.03   10.05   0
   0 -10  -5   18.39   11.51   0
   0  10  -5   33.46    8.07   0
   0  10   5   28.21   11.75   0
   0  10   5   35.18    8.18   0
   0  10  -5   37.78    8.29   0
   0 -10   5   46.20    7.94   0
   0 -10   5   38.54    8.00   0
  -1 -10  -5    0.76   11.02   0
   1  10   5   11.76   11.17   0
   1 -10   5   -6.32   10.93   0
  -1  10  -5    2.33   10.72   0
   1  10   5    9.29   10.96   0
   1 -10   5   -6.29   10.96   0
  -1  10  -5   -6.35   11.26   0
  -2 -10  -5  105.23   11.82   0
   2  10   5   92.96   12.14   0
  -2  10  -5   89.35    8.77   0
   2  10   5   96.85    8.45   0
  -2  10  -5  103.91    8.91   0
   2 -10   5   99.81    8.45   0
   2 -10   5   94.67    8.75   0
  -3 -10  -5  143.86    9.34   0
   3  10   5  151.25    9.52   0
  -3  10  -5  166.58   12.62   0
   3  10   5  155.00   12.44   0
   3 -10   5  175.98   12.51   0
   3 -10   5  186.27   12.17   0
  -3  10  -5  187.97   12.99   0
  -3 -10  -5  173.24   12.20   0
 -12   0   6  233.80   12.78   0
  12   0  -6  191.21   12.54   0
  12   0  -6  233.53   12.86   0
  11   0  -6   -9.35   10.53   0
 -11   0   6   -4.37   10.70   0
  11   0  -6   -8.63   10.48   0
 -10   0   6   95.59    9.18   0
  10   0  -6  100.97    6.79   0
  10   0  -6   95.58    9.08   0
   9   0  -6   -9.38    8.62   0
  -9   0   6   12.25    8.43   0
   9   0  -6    5.47    8.47   0
  -8   0   6   33.36    8.31   0
   8   0  -6   21.61    8.50   0
   8   0  -6   22.51    8.73   0
  -7   0   6   -2.58    8.31   0
   7   0  -6   -1.64    6.14   0
   7   0  -6   -5.63    8.43   0
   6   0  -6  128.46    9.76   0
  -6   0   6  136.69    9.30   0
  -5   0   6    2.37    8.39   0
   5   0  -6   -0.26    6.45   0
  -4   0   6 1026.92   13.33   0
   4   0  -6 1103.10   14.80   0
  -3   0   6    1.03    7.01   0
   3   0  -6   -1.75    5.59   0
   2   0  -6 3913.87   27.68   0
  -2   0   6 3984.80   27.67   0
   1   0  -6   -1.83    8.13   0
  -1   0   6    0.01    5.23   0
   0   0  -6  744.99   14.04   0
   0   0   6  754.04   14.83   0
  -1   0  -6   -1.09    8.12   0
   1   0   6    2.79    5.06   0
  -2   0  -6   47.35    8.02   0
   2   0   6   37.70    7.85   0
  -3   0  -6    0.45    7.09   0
   3   0   6   -1.58    7.06   0
   3   0   6   -0.31    7.55   0
  -4   0  -6 4530.53   39.69   0
   4   0   6 4694.36   40.54   0
   4   0   6 4585.64   39.17   0
  -5   0  -6    0.50    8.91   0
   5   0   6    3.45    9.63   0
   5   0   6   -0.93   10.77   0
   6   0   6   18.23    8.71   0
   6   0   6   21.09   11.07   0
  -6   0  -6   18.51    9.04   0
   7   0   6   -1.87    8.48   0
   7   0   6    2.76   10.49   0
  -7   0  -6    0.01    8.78   0
   8   0   6  226.90   11.90   0
   8   0   6  212.47   11.63   0
   9   0   6   -0.55    9.50   0
   9   0   6   -1.14    9.65   0
  10   0   6  259.90   15.22   0
  10   0   6  269.17   14.11   0
  11   0   6   -1.06   13.82   0
  11   0   6    1.00   15.38   0
 -12   1   6   61.80   11.73   0
  12  -1  -6   50.00   11.30   0
  12   1  -6   67.16   11.43   0
  12  -1  -6   64.03   11.61   0
 -12  -1   6   55.27   11.89   0
  12   1  -6   62.49   11.20   0
  11   1  -6  163.47   11.62   0
 -11  -1   6  145.84   11.96   0
 -11   1   6  168.70   11.89   0
  11  -1  -6  150.51   11.44   0
  11  -1  -6  167.28   11.96   0
  11   1  -6  128.96   11.33   0
 -10  -1   6   55.99    8.85   0
  10   1  -6   50.57    8.55   0
  10  -1  -6   52.26    8.59   0
 -10   1   6   46.84    8.77   0
  10   1  -6   48.76    8.62   0
  10  -1  -6   51.60    8.61   0
   9  -1  -6  137.30    9.42   0
  -9   1   6  147.39    9.37   0
   9   1  -6  142.64    9.23   0
  -9  -1   6  133.41    9.38   0
   9  -1  -6  123.45    9.45   0
   9   1  -6  137.85    9.25   0
   8   1  -6   96.86    9.28   0
  -8   1   6  103.36    9.07   0
  -8  -1   6  109.25    9.11   0
   8  -1  -6   94.15    7.08   0
   8   1  -6  111.85    9.19   0
   7   1  -6  329.26   10.76   0
   7   1  -6  334.22   10.62   0
  -7  -1   6  323.28   10.60   0
   7  -1  -6  337.18   10.99   0
  -7   1   6  326.56    8.86   0
   6   1  -6 1286.11   13.99   0
  -6   1   6 1296.22   14.32   0
   6   1  -6 1302.16   14.17   0
  -6  -1   6 1239.16   13.84   0
   6  -1  -6 1331.11   16.21   0
   5   1  -6   77.63    7.02   0
   5   1  -6   69.38    9.79   0
  -5   1   6   77.52    9.12   0
  -5  -1   6   81.60    6.97   0
   5  -1  -6   81.24    6.96   0
   4   1  -6  801.00   11.90   0
  -4   1   6  797.19   13.05   0
  -4  -1   6  825.23   13.01   0
   4  -1  -6  832.62   13.49   0
   3   1  -6 1008.55   14.66   0
  -3  -1   6 1039.73   14.39   0
   3  -1  -6 1051.63   14.94   0
  -3   1   6 1055.12   14.84   0
   2   1  -6  201.27    9.44   0
  -2  -1   6  200.92    7.66   0
   2  -1  -6  184.60    7.94   0
  -2   1   6  197.51    7.70   0
  -1  -1   6 2328.82   21.87   0
   1   1  -6 2408.31   22.76   0
   1  -1  -6 2311.77   22.42   0
  -1   1   6 2356.21   22.11   0
   0  -1   6   52.46    6.17   0
   0  -1  -6   40.15    8.28   0
   0   1   6   44.15    6.39   0
   0   1  -6   42.84    8.45   0
  -1  -1  -6   30.44    7.99   0
   1   1   6   33.39    7.76   0
   1  -1   6   19.93    7.58   0
  -1   1  -6   19.97    8.02   0
   2  -1   6  464.47   14.55   0
  -2  -1  -6  469.01   12.80   0
   2   1   6  484.83   12.37   0
  -2   1  -6  467.86   14.51   0
   2   1   6  485.12   13.03   0
  -3  -1  -6 2730.27   26.13   0
   3   1   6 2822.75   25.86   0
  -3   1  -6 2755.91   36.41   0
   3   1   6 2875.34   26.71   0
   3  -1   6 2765.92   36.77   0
   4  -1   6  305.95   17.74   0
  -4   1  -6  288.11   16.38   0
   4   1   6  286.85   10.56   0
  -4  -1  -6  272.92   10.90   0
   4   1   6  299.37    9.74   0
   4  -1   6  293.33   17.11   0
  -5  -1  -6 1205.46   17.45   0
   5   1   6 1310.09   19.95   0
   5  -1   6 1251.41   42.13   0
  -5   1  -6 1232.40   40.82   0
   5   1   6 1241.25   18.35   0
  -5  -1  -6 1315.18   18.65   0
  -6  -1  -6  705.32   14.83   0
   6   1   6  706.93   15.76   0
   6   1   6  678.32   14.79   0
  -6  -1  -6  685.29   15.42   0
  -7  -1  -6  433.69   13.11   0
   7   1   6  420.71   12.65   0
  -7  -1  -6  420.79   12.60   0
   7   1   6  446.05   13.32   0
  -8  -1  -6  686.41   14.70   0
   8   1   6  648.30   14.39   0
   8   1   6  666.52   14.91   0
  -8  -1  -6  660.57   14.78   0
   9   1   6  796.62   15.77   0
   9   1   6  764.61   15.57   0
  -9  -1  -6  773.16   15.81   0
  10   1   6  254.86   11.01   0
 -10  -1  -6  261.70   13.37   0
  10   1   6  260.09   12.85   0
  11   1   6   93.96   10.85   0
  11   1   6   90.33   12.98   0
 -11  -1  -6  102.05   11.70   0
  12   1   6  163.51   15.03   0
  12   1   6  155.90   14.93   0
  12  -2  -6   28.72   10.70   0
 -12  -2   6   29.71   11.59   0
 -12   2   6   23.10   13.66   0
  12   2  -6   26.34    8.11   0
  12  -2  -6   21.36   11.22   0
  12   2  -6   22.13   10.95   0
 -11  -2   6   69.66   11.56   0
 -11   2   6   92.36   11.59   0
  11  -2  -6   98.20   11.27   0
  11   2  -6   89.57   11.41   0
  11  -2  -6   96.39   11.53   0
  11   2  -6  102.83   10.94   0
  10   2  -6  458.72   11.61   0
  10   2  -6  469.22   11.58   0
  10  -2  -6  490.89   12.33   0
  10  -2  -6  501.49   12.41   0
 -10  -2   6  475.31   11.92   0
 -10   2   6  425.03   12.29   0
   9   2  -6  638.17   12.12   0
  -9   2   6  618.17   12.62   0
   9  -2  -6  644.56   12.99   0
  -9  -2   6  645.46   12.18   0
   9   2  -6  652.97   12.11   0
   8   2  -6 1007.54   12.25   0
  -8   2   6  995.70   13.19   0
   8  -2  -6 1079.93   14.99   0
   8   2  -6 1067.71   13.99   0
  -8  -2   6 1021.17   12.36   0
  -7   2   6  179.76    9.75   0
   7  -2  -6  177.68   10.08   0
   7   2  -6  197.82   10.00   0
  -7  -2   6  203.48    9.74   0
   7   2  -6  176.26    9.84   0
   6   2  -6 1287.49   15.22   0
   6   2  -6 1340.92   15.24   0
   6  -2  -6 1250.17   14.55   0
  -6  -2   6 1337.70   15.21   0
  -6   2   6 1191.77   15.73   0
   5   2  -6  223.02   10.41   0
  -5  -2   6  239.23    7.99   0
   5  -2  -6  227.54   10.65   0
   5   2  -6  219.13    7.94   0
  -5   2   6  219.08    8.19   0
   4   2  -6  570.25   11.41   0
  -4  -2   6  593.45   12.36   0
   4  -2  -6  543.53   10.43   0
  -4   2   6  578.92   10.96   0
   4   2  -6  598.13   12.28   0
   3   2  -6  997.21   14.07   0
   3   2  -6  965.16   13.65   0
  -3  -2   6  957.81   12.67   0
   3  -2  -6 1045.84   14.65   0
  -3   2   6  972.30   13.26   0
   2   2  -6 2478.09   20.98   0
  -2  -2   6 2478.14   21.02   0
   2  -2  -6 2453.25   21.33   0
  -2   2   6 2319.71   19.79   0
   2   2  -6 2304.91   20.76   0
   1   2  -6 1562.97   17.49   0
   1   2  -6 1651.96   18.69   0
  -1  -2   6 1618.35   18.57   0
  -1   2   6 1667.10   18.16   0
   1  -2  -6 1647.54   18.42   0
   0   2  -6  637.37   13.73   0
   0   2  -6  643.65   13.51   0
   0  -2  -6  591.45   11.34   0
   0   2   6  668.79   12.56   0
   0  -2   6  624.20   12.45   0
  -1   2  -6   15.67    7.87   0
  -1  -2  -6   14.51    5.70   0
   1  -2   6   18.02    7.60   0
   1   2   6   17.21    5.24   0
   1   2   6   18.47    5.73   0
  -1   2  -6   20.45    7.26   0
   2   2   6  446.03   11.35   0
   2   2   6  507.02   12.18   0
  -2  -2  -6  494.59   12.05   0
   2  -2   6  461.95   14.52   0
  -2   2  -6  483.14   15.25   0
  -2   2  -6  457.71   14.22   0
  -3  -2  -6  245.69    9.95   0
   3   2   6  255.74   10.25   0
   3   2   6  239.71    9.64   0
   3  -2   6  242.31   14.35   0
  -3   2  -6  232.68   13.23   0
  -3   2  -6  243.16   13.55   0
   4   2   6   59.76    9.25   0
  -4  -2  -6   48.90    9.05   0
   4   2   6   43.79    8.98   0
  -4  -2  -6   41.51    9.80   0
  -5  -2  -6 1676.69   17.49   0
   5   2   6 1629.51   17.50   0
   5   2   6 1829.72   20.34   0
  -5  -2  -6 1747.05   19.69   0
  -6  -2  -6 1172.35   16.75   0
   6   2   6 1200.41   17.05   0
   6   2   6 1068.56   14.42   0
  -6  -2  -6 1180.08   16.29   0
   7   2   6  635.51   13.77   0
  -7  -2  -6  610.52   13.27   0
  -7  -2  -6  629.19   13.49   0
   7   2   6  596.21   13.10   0
   8   2   6  685.77   13.66   0
  -8  -2  -6  696.60   13.99   0
   8   2   6  713.35   14.21   0
  -8  -2  -6  708.99   14.19   0
   9   2   6    4.68    8.15   0
   9   2   6    1.73    8.38   0
  -9  -2  -6    1.42    8.36   0
  -9  -2  -6   12.06    8.48   0
 -10  -2  -6  121.28    9.97   0
 -10  -2  -6  120.60    9.97   0
  10   2   6  125.27    9.81   0
  10   2   6  135.39    9.54   0
  11   2   6    2.23   10.38   0
 -11  -2  -6   -6.48   10.84   0
  11   2   6    0.30   12.27   0
  12   2   6  132.87   12.04   0
  12   2   6  108.90   14.31   0
 -12  -2  -6  133.79   12.53   0
  11   3  -6   76.13    8.40   0
  11   3  -6   69.36    8.31   0
 -11  -3   6   92.21   11.76   0
 -11   3   6   92.40   11.57   0
  11  -3  -6   82.08   11.08   0
  11  -3  -6   93.47   11.41   0
 -10  -3   6  186.25    8.88   0
  10   3  -6  173.87    9.55   0
  10  -3  -6  180.76   10.07   0
 -10   3   6  144.19   11.09   0
  10   3  -6  184.24    8.82   0
  -9  -3   6 1063.19   12.86   0
   9   3  -6 1032.13   13.82   0
  -9   3   6 1001.64   13.81   0
   9  -3  -6 1098.16   15.80   0
   9   3  -6 1056.26   12.42   0
  -8   3   6  154.14    9.48   0
   8   3  -6  130.22    6.99   0
  -8  -3   6  160.20    9.39   0
   8  -3  -6  157.60    9.74   0
   8   3  -6  153.06    9.25   0
  -7  -3   6  738.73   12.52   0
   7   3  -6  728.20   12.55   0
   7   3  -6  723.09   12.46   0
  -7   3   6  697.88   13.08   0
   7  -3  -6  767.87   13.48   0
   6   3  -6  165.63    7.45   0
   6  -3  -6  175.50   10.13   0
  -6   3   6  167.40    9.86   0
   6   3  -6  173.61    7.52   0
  -6  -3   6  171.65    7.62   0
   5   3  -6 2274.76   18.52   0
   5  -3  -6 2394.01   20.32   0
   5   3  -6 2446.85   18.84   0
  -5  -3   6 2386.16   18.97   0
  -5   3   6 2340.55   19.80   0
   4   3  -6   27.94    6.85   0
   4  -3  -6   42.56    6.76   0
   4   3  -6   34.36    6.38   0
  -4  -3   6   33.60    6.48   0
  -4   3   6   49.40    8.67   0
   3   3  -6 2170.60   17.72   0
   3   3  -6 2031.31   18.48   0
   3  -3  -6 2039.56   18.67   0
  -3   3   6 2176.11   19.26   0
  -3  -3   6 2178.06   17.67   0
   2  -3  -6  320.52   10.09   0
   2   3  -6  295.55    9.92   0
  -2   3   6  325.41    9.70   0
  -2  -3   6  297.61    8.25   0
   2   3  -6  315.10    8.30   0
  -1   3   6 1417.79   15.45   0
   1   3  -6 1366.92   15.60   0
   1  -3  -6 1386.91   15.23   0
   1   3  -6 1399.16   16.46   0
  -1   3   6 1328.68   14.75   0
  -1  -3   6 1374.25   16.68   0
   0   3   6   47.56    8.20   0
   0  -3  -6   51.24    5.95   0
   0   3  -6   54.08    8.11   0
   0  -3   6   48.17    5.92   0
   0   3   6   54.02    7.50   0
   0   3  -6   58.97    5.78   0
   1   3   6 5390.87   29.07   0
  -1   3  -6 5267.46   34.23   0
   1   3   6 5288.04   28.35   0
   1  -3   6 5535.39   35.22   0
  -1  -3  -6 5045.02   27.66   0
  -1   3  -6 5416.60   34.61   0
   2  -3   6  121.50    9.32   0
  -2   3  -6  114.43    9.29   0
  -2  -3  -6  111.88    8.58   0
  -2   3  -6  124.57    9.18   0
   2   3   6  112.76    8.75   0
   2   3   6  118.01    6.51   0
   3  -3   6   32.32   12.05   0
  -3   3  -6   27.98   11.08   0
  -3  -3  -6   36.54    8.86   0
  -3   3  -6   24.65   10.62   0
   3   3   6   25.83    9.88   0
  -3  -3  -6   35.58    9.55   0
   3   3   6   28.06    9.05   0
  -4  -3  -6 2183.14   19.95   0
  -4   3  -6 2179.62   41.81   0
  -4  -3  -6 2074.27   18.13   0
   4   3   6 2052.15   18.00   0
   4   3   6 2117.68   20.07   0
   4  -3   6 2200.13   42.50   0
  -4   3  -6 2053.44   40.03   0
  -5  -3  -6  576.93   11.12   0
  -5  -3  -6  603.38   12.60   0
   5   3   6  604.25   12.44   0
   5   3   6  605.09   11.41   0
   6   3   6    7.88    8.69   0
   6   3   6   20.75    9.32   0
  -6  -3  -6   18.15    8.70   0
  -6  -3  -6   23.06    9.13   0
  -7  -3  -6 2145.21   18.43   0
   7   3   6 2120.72   18.20   0
  -7  -3  -6 2202.77   18.57   0
   7   3   6 2210.97   18.69   0
   8   3   6  394.25   11.31   0
   8   3   6  387.75   11.71   0
  -8  -3  -6  413.16   11.76   0
  -8  -3  -6  406.22   11.83   0
   9   3   6  362.73   11.33   0
  -9  -3  -6  366.70   11.51   0
   9   3   6  365.89   11.43   0
  -9  -3  -6  364.95   11.47   0
  10   3   6    5.84   10.63   0
  10   3   6    6.34   10.63   0
 -10  -3  -6    7.14   10.98   0
 -10  -3  -6    8.94   11.00   0
  11   3   6  480.41   15.20   0
  11   3   6  468.42   14.77   0
 -11  -3  -6  459.93   12.71   0
  11   4  -6   23.66   11.01   0
 -11  -4   6   36.87    8.04   0
 -11   4   6   30.58   11.02   0
  11  -4  -6   20.44   10.52   0
  11   4  -6   23.68    8.13   0
  10   4  -6  112.43   11.35   0
 -10  -4   6  131.48   11.58   0
 -10   4   6  118.05   11.57   0
  10  -4  -6  123.51   11.51   0
  10   4  -6  110.42   11.39   0
  -9  -4   6   37.85    8.51   0
   9  -4  -6   28.08    8.52   0
  -9   4   6   31.59    8.48   0
   9   4  -6   24.61    6.16   0
   9   4  -6   34.01    8.24   0
  -8  -4   6  416.33    9.11   0
  -8   4   6  443.86   11.57   0
   8   4  -6  440.08   10.78   0
   8  -4  -6  426.76   11.64   0
   8   4  -6  448.16   10.82   0
  -7  -4   6  145.40    9.50   0
  -7   4   6  134.49    9.37   0
   7   4  -6  144.03    9.42   0
   7  -4  -6  130.46    7.41   0
   7   4  -6  143.97    9.43   0
  -6  -4   6  164.30    7.30   0
   6  -4  -6  147.44    9.84   0
  -6   4   6  148.70    7.13   0
   6   4  -6  148.66    7.26   0
   6   4  -6  136.31    7.22   0
   5   4  -6    1.15    8.96   0
   5  -4  -6    1.55    6.16   0
   5   4  -6    5.72    6.06   0
  -5   4   6    2.28    5.91   0
  -5  -4   6   -3.67    5.98   0
   4   4  -6 1540.83   16.03   0
   4  -4  -6 1692.88   17.38   0
  -4  -4   6 1650.81   16.25   0
  -4   4   6 1573.35   15.27   0
   4   4  -6 1660.52   16.12   0
   3  -4  -6    7.18    6.34   0
   3   4  -6    9.71    6.06   0
   3   4  -6   19.66    6.32   0
  -3   4   6    5.75    8.46   0
  -3   4   6   -1.43    6.49   0
  -3  -4   6    4.22    6.06   0
  -2  -4   6   18.33    6.20   0
   2  -4  -6   24.18    6.51   0
   2   4  -6   21.01    9.10   0
  -2   4   6   16.71    6.31   0
  -2   4   6   11.88    6.68   0
  -2  -4   6   17.32    9.47   0
   2   4  -6   15.07    6.15   0
  -1  -4   6   19.00    8.91   0
   1  -4  -6   16.27    9.34   0
   1   4  -6   19.38    9.31   0
  -1   4   6   10.81    8.51   0
  -1  -4   6   20.83    9.75   0
  -1   4   6   18.67    9.41   0
   1   4  -6   19.08    8.78   0
   0  -4   6 2812.61   21.72   0
   0  -4  -6 2740.96   20.84   0
   0   4   6 2670.22   20.09   0
   0   4  -6 2711.48   21.28   0
   0  -4   6 2940.37   23.36   0
   0   4   6 2865.21   20.07   0
   0   4  -6 2834.73   21.87   0
  -1   4  -6  110.93    9.78   0
  -1  -4  -6  104.62    9.95   0
   1   4   6   95.83    7.08   0
  -1   4  -6  113.74   10.30   0
   1   4   6  111.87   10.10   0
   1  -4   6  114.14   10.34   0
   1  -4   6  118.26   10.20   0
  -2   4  -6 1590.32   20.57   0
  -2   4  -6 1583.46   20.25   0
  -2  -4  -6 1644.72   16.83   0
   2   4   6 1671.84   17.05   0
   2   4   6 1605.69   16.55   0
   2  -4   6 1659.59   20.99   0
  -2  -4  -6 1649.31   16.68   0
  -3   4  -6  733.72   17.71   0
   3   4   6  719.84   12.82   0
  -3   4  -6  698.10   17.45   0
   3   4   6  715.72   13.16   0
  -3  -4  -6  746.35   13.19   0
  -3  -4  -6  762.03   12.78   0
   3  -4   6  723.87   17.89   0
  -4   4  -6  140.23   12.60   0
   4   4   6  139.39    9.54   0
   4  -4   6  147.68   13.12   0
   4   4   6  140.34    7.71   0
  -4  -4  -6  147.61    9.58   0
  -4   4  -6  145.92   12.21   0
  -4  -4  -6  146.33    7.61   0
   5   4   6    6.71    9.28   0
  -5  -4  -6   11.29    9.26   0
  -5  -4  -6   -1.65    8.77   0
   5   4   6    2.49    8.66   0
   6   4   6 1611.22   16.93   0
  -6  -4  -6 1575.76   16.57   0
   6   4   6 1433.42   16.39   0
  -6  -4  -6 1466.93   14.62   0
  -7  -4  -6  140.17    9.56   0
   7   4   6  132.15    7.49   0
   7   4   6  132.51    9.61   0
  -7  -4  -6  121.11    7.39   0
  -8  -4  -6  518.31   11.97   0
  -8  -4  -6  511.43   12.17   0
   8   4   6  488.39   12.19   0
   8   4   6  502.96   11.88   0
   9   4   6    8.16    8.67   0
  -9  -4  -6   -6.63    8.83   0
   9   4   6   -4.57    8.71   0
  -9  -4  -6    6.19    8.77   0
  10   4   6  347.21   13.10   0
 -10  -4  -6  341.24   13.47   0
  10   4   6  337.42   13.16   0
 -10  -4  -6  329.31   13.22   0
  11   4   6   63.06   11.62   0
  11   4   6   52.36   11.30   0
 -11  -4  -6   43.97   11.92   0
 -11  -4  -6   43.63   11.57   0
  10  -5  -6  216.98   12.19   0
  10   5  -6  165.15    9.18   0
 -10   5   6  192.53   12.49   0
  10   5  -6  193.31   11.83   0
 -10  -5   6  175.09    9.17   0
 -10   5   6  207.25   12.56   0
   9   5  -6    3.51   10.44   0
   9  -5  -6   21.49   10.49   0
  -9   5   6    8.79    7.32   0
   9   5  -6   16.33    7.41   0
  -9  -5   6   -8.79   10.82   0
  -9   5   6   -3.62   10.80   0
  -8   5   6  119.39    7.13   0
  -8   5   6  127.80    7.61   0
   8   5  -6  154.49    9.27   0
  -8  -5   6  149.70    9.41   0
   8   5  -6  130.04    7.08   0
   8  -5  -6  145.87    9.55   0
   7   5  -6  174.52    9.32   0
   7   5  -6  176.85    7.33   0
   7  -5  -6  225.44    9.86   0
  -7   5   6  168.19   10.08   0
  -7  -5   6  195.13    9.56   0
  -7   5   6  179.25    9.61   0
   6   5  -6   13.43    8.51   0
  -6  -5   6    1.48    8.79   0
  -6   5   6   29.66    8.82   0
   6   5  -6   20.87    8.63   0
   6  -5  -6   23.29    8.61   0
  -6   5   6   14.05    8.31   0
  -5  -5   6  298.07   10.27   0
   5   5  -6  259.60   10.23   0
  -5   5   6  265.00    8.49   0
   5  -5  -6  262.31    8.49   0
  -5   5   6  239.77    8.11   0
   5   5  -6  266.47   10.08   0
   4  -5  -6  404.05   11.33   0
  -4  -5   6  405.27    9.11   0
   4   5  -6  390.86    9.06   0
  -4   5   6  392.77   10.85   0
   4   5  -6  410.49   10.96   0
  -4   5   6  428.00   11.57   0
  -4  -5   6  432.38   10.93   0
  -3  -5   6  649.63   10.61   0
   3  -5  -6  645.03   10.67   0
   3   5  -6  633.11   12.40   0
  -3   5   6  643.70   10.85   0
  -3   5   6  683.35   12.25   0
   3   5  -6  635.10   10.29   0
  -3  -5   6  678.58   13.04   0
   2   5  -6    0.52    6.11   0
  -2   5   6   -1.32    9.10   0
   2  -5  -6    5.37    9.00   0
   2   5  -6    7.08    9.41   0
  -2   5   6    6.96    5.96   0
  -2  -5   6    9.88    6.16   0
  -2  -5   6    0.15    9.42   0
   1   5  -6  748.24   11.45   0
   1  -5  -6  749.82   12.85   0
  -1  -5   6  733.64   11.53   0
  -1   5   6  699.75   10.70   0
   1   5  -6  765.20   13.49   0
  -1  -5   6  807.92   13.81   0
  -1   5   6  776.32   13.26   0
   0   5  -6 1200.25   14.15   0
   0   5   6 1193.56   12.96   0
   0   5   6 1265.59   15.09   0
   0  -5   6 1187.84   14.46   0
   0   5  -6 1189.79   15.97   0
   0  -5   6 1253.64   14.83   0
   0  -5  -6 1198.51   14.84   0
   1   5   6  854.36   13.54   0
  -1   5  -6  881.91   14.75   0
   1  -5   6  896.49   14.85   0
   1   5   6  841.93   11.47   0
  -1   5  -6  854.98   14.74   0
  -1  -5  -6  850.82   13.32   0
   1  -5   6  861.88   15.13   0
  -2  -5  -6  193.59   10.34   0
   2   5   6  192.63    9.89   0
  -2   5  -6  200.86   11.00   0
   2  -5   6  192.28   10.79   0
   2  -5   6  211.82   11.06   0
  -2   5  -6  196.77    8.61   0
   2   5   6  217.96   10.57   0
  -2  -5  -6  186.57    7.70   0
  -3  -5  -6  655.83   12.46   0
   3  -5   6  675.54   14.90   0
  -3   5  -6  648.69   14.48   0
   3   5   6  640.84   10.31   0
  -3   5  -6  606.56   14.60   0
   3  -5   6  689.71   15.00   0
  -3  -5  -6  658.01   10.31   0
   3   5   6  651.48   12.73   0
   4  -5   6  349.53   14.43   0
   4   5   6  354.96   10.50   0
  -4   5  -6  319.25   12.62   0
   4   5   6  338.33   11.15   0
  -4   5  -6  322.05   12.55   0
  -4  -5  -6  353.20   10.81   0
  -4  -5  -6  368.24   10.63   0
   5   5   6  192.19   10.03   0
   5   5   6  191.21    8.12   0
  -5   5  -6  190.60   13.13   0
  -5  -5  -6  197.41    7.72   0
  -5  -5  -6  205.95    9.80   0
  -5   5  -6  186.62   14.16   0
  -6  -5  -6   -7.55    8.79   0
   6   5   6   15.00    8.94   0
   6   5   6    4.65    8.62   0
  -6  -5  -6    6.00    8.40   0
   7   5   6  194.97    7.73   0
  -7  -5  -6  184.17    7.79   0
   7   5   6  185.68    7.84   0
  -7  -5  -6  181.64    7.64   0
   8   5   6   94.90    9.14   0
  -8  -5  -6   82.84    9.46   0
   8   5   6   77.46    9.29   0
  -8  -5  -6   74.91    9.41   0
  -9  -5  -6  130.88    9.17   0
   9   5   6  117.20    8.65   0
  -9  -5  -6  130.22    8.81   0
   9   5   6  127.39    8.64   0
  10   5   6  156.49    9.18   0
 -10  -5  -6  158.77   11.96   0
 -10  -5  -6  178.70    9.62   0
  10   5   6  149.23   12.19   0
 -10   6   6  184.34   12.77   0
 -10   6   6  155.60   12.51   0
  10   6  -6  108.13    9.22   0
  10  -6  -6  192.27   11.92   0
 -10  -6   6  173.11   12.50   0
  10   6  -6  169.41   12.35   0
  -9   6   6    7.32   10.66   0
  -9   6   6   25.75   11.03   0
   9   6  -6    8.70   11.00   0
  -9  -6   6    2.03    8.14   0
   9   6  -6   18.74    7.74   0
   9  -6  -6    8.44   10.72   0
   8   6  -6  -10.10   10.52   0
   8  -6  -6   -2.36   10.45   0
   8   6  -6    4.23   10.68   0
  -8   6   6   12.25   10.59   0
  -8  -6   6   -4.36   10.84   0
  -8   6   6   -0.14    7.26   0
   7   6  -6   53.86    8.70   0
  -7   6   6   55.64    6.44   0
   7  -6  -6   68.02    8.80   0
  -7  -6   6   64.06    8.83   0
  -7   6   6   57.71    9.02   0
   7   6  -6   56.03    6.53   0
  -6   6   6  153.09    9.39   0
  -6  -6   6  132.20    6.91   0
   6   6  -6  135.54    9.34   0
  -6   6   6  142.51    9.05   0
   6   6  -6  131.79    7.05   0
   6  -6  -6  139.10    9.44   0
  -5   6   6    0.10    6.30   0
   5   6  -6   -1.76    8.46   0
   5  -6  -6   -2.45    6.03   0
  -5  -6   6   -2.04    6.01   0
   5   6  -6   -1.21    6.22   0
  -5  -6   6   10.59    6.28   0
  -5   6   6    3.31    5.86   0
   4   6  -6   42.94    6.35   0
   4  -6  -6   33.27    8.87   0
  -4  -6   6   37.83    6.37   0
   4   6  -6   28.05    6.69   0
  -4  -6   6   27.57    6.82   0
  -4   6   6   31.76    6.17   0
  -4   6   6   34.26    9.15   0
   3   6  -6 1405.77   15.17   0
   3  -6  -6 1348.46   13.68   0
  -3  -6   6 1396.76   15.32   0
  -3  -6   6 1403.95   13.88   0
   3   6  -6 1311.91   13.49   0
  -3   6   6 1391.94   15.17   0
  -3   6   6 1330.42   13.88   0
   2   6  -6  857.85   11.78   0
   2  -6  -6  854.09   11.47   0
  -2  -6   6  941.80   13.96   0
  -2  -6   6  897.14   11.94   0
  -2   6   6  886.53   11.83   0
  -2   6   6  911.60   13.18   0
   2   6  -6  915.48   13.70   0
   1   6  -6  373.55   10.81   0
   1  -6  -6  366.53    8.83   0
  -1   6   6  362.51    8.81   0
   1   6  -6  359.57   11.21   0
  -1  -6   6  360.92   11.15   0
  -1   6   6  374.64   10.42   0
  -1  -6   6  393.31   11.42   0
   0  -6  -6  622.39   11.93   0
   0   6  -6  659.23   12.52   0
   0   6   6  625.40   12.17   0
   0   6   6  643.18   11.60   0
   0  -6   6  670.69   12.52   0
   0   6  -6  688.02   13.14   0
   0  -6   6  696.16   13.29   0
   1   6   6   55.81    8.52   0
  -1  -6  -6   53.18    9.21   0
  -1   6  -6   54.22    9.90   0
   1  -6   6   47.09    9.66   0
   1  -6   6   46.23    6.50   0
   1   6   6   54.31    9.19   0
  -1   6  -6   58.92    6.36   0
  -2  -6  -6  329.56   10.68   0
  -2   6  -6  322.76   11.20   0
   2  -6   6  349.72   11.69   0
   2   6   6  327.01    8.34   0
   2   6   6  335.53   10.84   0
  -2   6  -6  341.84   12.00   0
   2  -6   6  343.62   11.09   0
  -2  -6  -6  332.91    8.42   0
  -3  -6  -6   53.03    6.65   0
  -3   6  -6   55.24    8.88   0
   3   6   6   46.15    8.92   0
   3  -6   6   59.55    9.09   0
  -3   6  -6   60.24    9.51   0
   3   6   6   43.02    6.81   0
   3  -6   6   53.69    9.53   0
  -3  -6  -6   57.95    8.82   0
  -4  -6  -6  579.99   11.80   0
  -4  -6  -6  586.14    9.82   0
   4  -6   6  605.57   14.20   0
  -4   6  -6  565.96   13.93   0
   4   6   6  566.25    9.78   0
   4  -6   6  620.69   14.54   0
  -4   6  -6  579.32   14.40   0
   4   6   6  586.92   12.20   0
  -5   6  -6    8.24   10.46   0
  -5  -6  -6    3.68    8.28   0
  -5  -6  -6    6.40    6.05   0
   5   6   6    7.45    6.33   0
   5   6   6    8.94    8.46   0
  -5   6  -6   10.44    8.22   0
  -6   6  -6    4.78   10.54   0
   6   6   6   17.99    8.33   0
   6   6   6  -13.09    8.75   0
  -6   6  -6    2.67   10.87   0
  -6  -6  -6    1.16    8.40   0
  -6  -6  -6    4.23    8.60   0
   7   6   6  237.03   10.37   0
   7   6   6  221.39    8.08   0
  -7  -6  -6  212.71    8.07   0
  -7  -6  -6  241.29   10.15   0
   8   6   6  152.82   12.10   0
   8   6   6  166.85   11.89   0
  -8  -6  -6  149.48   11.99   0
  -8  -6  -6  172.76   11.77   0
  -9  -6  -6   36.83   11.04   0
   9   6   6   35.56    8.17   0
  -9  -6  -6   31.71    8.08   0
   9   6   6   29.34   11.17   0
  10   6   6  100.92   11.94   0
 -10  -6  -6  112.57   11.98   0
  10   6   6   88.17   11.81   0
 -10  -6  -6   96.40   12.19   0
  -9   7   6  230.81   13.04   0
   9   7  -6  226.89   12.58   0
   9  -7  -6  212.18   10.62   0
   9   7  -6  250.29   12.31   0
  -9   7   6  201.13   10.76   0
  -9  -7   6  219.27   12.69   0
   8   7  -6    4.43   10.77   0
   8  -7  -6   20.94   10.41   0
   8   7  -6    2.23    7.98   0
  -8   7   6    2.04   10.97   0
  -8  -7   6  -13.78   11.07   0
  -8   7   6    9.90   10.53   0
   7   7  -6   74.84   10.94   0
   7  -7  -6   61.42    8.12   0
  -7   7   6   74.87   11.05   0
  -7  -7   6   66.29   11.26   0
  -7   7   6   60.37    8.47   0
   7   7  -6   50.80   11.18   0
   6   7  -6   -6.25    8.65   0
  -6   7   6    3.09    8.66   0
   6   7  -6    8.86    5.99   0
  -6  -7   6    8.82    6.24   0
  -6  -7   6    1.36    6.31   0
   6  -7  -6   10.24    8.40   0
  -6   7   6   11.67    5.82   0
   5   7  -6   75.42    8.90   0
   5  -7  -6   77.44    8.96   0
  -5   7   6   70.09    8.97   0
  -5  -7   6   71.61    9.12   0
  -5   7   6   69.15    8.71   0
  -5  -7   6   73.74    6.84   0
   5   7  -6   76.33    6.65   0
   4   7  -6   36.43    8.84   0
   4  -7  -6   35.35    6.42   0
  -4   7   6   43.02    6.62   0
   4   7  -6   40.21    6.55   0
  -4  -7   6   32.80    8.85   0
  -4   7   6   35.38    8.42   0
  -4  -7   6   22.42    6.67   0
   3   7  -6   18.48    8.28   0
   3  -7  -6   12.76    5.97   0
  -3   7   6    6.60    5.78   0
  -3   7   6   13.48    6.19   0
   3   7  -6   14.42    6.19   0
  -3  -7   6   10.22    8.45   0
  -3  -7   6    2.83    6.41   0
   2   7  -6   14.06    8.39   0
  -2   7   6    9.37    6.05   0
   2  -7  -6   18.03    5.98   0
  -2   7   6    0.52    8.09   0
  -2  -7   6    4.03    9.06   0
   2   7  -6   -5.67    8.69   0
  -2  -7   6   -0.89    8.44   0
   1   7  -6 1129.46   14.25   0
   1  -7  -6 1106.75   12.50   0
  -1   7   6 1069.88   12.03   0
   1   7  -6 1136.06   14.61   0
  -1  -7   6 1244.70   14.91   0
  -1  -7   6 1167.34   14.21   0
  -1   7   6 1084.54   12.21   0
   0   7   6   60.96    8.72   0
   0  -7  -6   64.29    6.67   0
   0   7  -6   71.21    9.30   0
   0  -7   6   82.23    8.70   0
   0   7   6   71.25    6.52   0
   0  -7   6   70.18    9.50   0
   0   7  -6   69.50    8.79   0
   1  -7   6  187.62    7.67   0
  -1  -7  -6  191.00    7.51   0
   1  -7   6  194.97   10.36   0
   1   7   6  191.94    7.30   0
  -1   7  -6  200.93   10.36   0
  -1   7  -6  182.22    7.59   0
   1   7   6  190.78    7.63   0
   2  -7   6   30.73    8.60   0
  -2  -7  -6   45.61    8.31   0
   2   7   6   44.55    6.06   0
   2   7   6   35.73    9.14   0
  -2   7  -6   37.66    9.23   0
  -2  -7  -6   45.48    8.89   0
   2  -7   6   29.82    9.16   0
  -2   7  -6   34.85    8.66   0
  -3  -7  -6  520.58   11.44   0
  -3   7  -6  501.01   12.38   0
   3   7   6  513.50   11.53   0
   3   7   6  526.21   11.38   0
  -3   7  -6  530.08   13.35   0
   3  -7   6  527.68   12.52   0
   3  -7   6  528.94   13.00   0
  -3  -7  -6  492.73    9.22   0
  -4  -7  -6   29.62    8.72   0
  -4  -7  -6   21.39    6.05   0
   4   7   6   35.45    8.89   0
  -4   7  -6   28.36    8.51   0
   4   7   6   37.33    8.38   0
   4  -7   6   24.60    8.76   0
  -4   7  -6   27.30   10.99   0
   4  -7   6   26.00    8.79   0
   5   7   6  251.55   10.22   0
  -5  -7  -6  237.09    9.93   0
  -5  -7  -6  262.56    7.84   0
   5   7   6  265.86    7.97   0
  -5   7  -6  263.02   11.22   0
  -5   7  -6  252.82   13.56   0
   5  -7   6  272.19   11.63   0
   6   7   6    3.14    6.16   0
   6   7   6   15.46    8.62   0
  -6   7  -6    2.82   10.23   0
  -6   7  -6   -2.93   11.86   0
  -6  -7  -6   -3.15    6.28   0
  -6  -7  -6   14.68    8.63   0
   7   7   6   14.25   10.75   0
   7   7   6    9.17   10.92   0
  -7  -7  -6   16.12    7.42   0
  -7  -7  -6    6.30   10.83   0
   8   7   6   -2.01    7.80   0
   8   7   6    0.88    7.68   0
  -8  -7  -6    0.82    7.61   0
  -8  -7  -6   12.13    7.63   0
  -9  -7  -6  240.41   13.04   0
   9   7   6  242.96   12.91   0
  -9  -7  -6  222.67   12.70   0
   9   7   6  240.92   13.00   0
  -7   8   6   37.72   11.55   0
   7  -8  -6   34.67   11.14   0
   7   8  -6   52.48   11.16   0
   7   8  -6   34.23   11.17   0
  -7  -8   6   37.11   11.30   0
  -7   8   6   38.57    7.76   0
   6   8  -6   58.23    8.08   0
   6  -8  -6   57.66   11.03   0
   6   8  -6   37.59   11.45   0
  -6  -8   6   71.47   11.55   0
  -6   8   6   63.10   11.06   0
  -6  -8   6   47.57    8.26   0
  -6   8   6   57.92    7.90   0
   5   8  -6   28.32   10.56   0
   5  -8  -6   32.50   10.67   0
   5   8  -6   19.31   10.99   0
  -5  -8   6   32.59   11.14   0
  -5   8   6   20.01   10.46   0
  -5  -8   6   37.76   10.69   0
  -5   8   6   12.63   11.03   0
   4   8  -6  350.65    8.76   0
   4  -8  -6  407.56   10.88   0
   4   8  -6  331.93   10.84   0
  -4   8   6  383.79   10.66   0
  -4  -8   6  347.18    8.58   0
  -4   8   6  375.44   11.06   0
  -4  -8   6  339.88   10.91   0
   3   8  -6   74.28    6.35   0
   3  -8  -6   63.82    6.73   0
  -3   8   6   74.92    6.64   0
  -3  -8   6   86.13    9.26   0
   3   8  -6   81.24    9.08   0
  -3  -8   6   70.19    6.67   0
  -3   8   6   71.91    6.88   0
   2   8  -6  688.52   10.49   0
  -2   8   6  686.21   12.18   0
   2   8  -6  689.79   12.23   0
   2  -8  -6  685.80   10.54   0
  -2   8   6  652.46   10.41   0
  -2  -8   6  675.21   10.20   0
  -2  -8   6  739.08   12.48   0
   1  -8  -6   18.90    6.04   0
  -1   8   6   23.13    5.86   0
   1   8  -6   11.75    8.82   0
   1   8  -6   21.04    6.16   0
  -1   8   6   18.47    6.11   0
  -1  -8   6   22.28    8.64   0
  -1  -8   6   20.83    5.86   0
   0  -8   6  795.62   12.87   0
   0  -8  -6  786.18   12.57   0
   0   8  -6  707.77   10.83   0
   0  -8   6  829.99   13.29   0
   0   8   6  736.73   10.46   0
   0   8  -6  787.70   13.25   0
   0   8   6  755.89   12.60   0
  -1  -8  -6  -17.97    8.58   0
  -1   8  -6   -0.38    5.87   0
   1  -8   6   -1.88    5.97   0
   1   8   6   -8.89    8.80   0
  -1   8  -6    7.12    8.80   0
   1   8   6   -0.36    8.33   0
   1  -8   6   12.52    8.47   0
  -2   8  -6  684.62   13.21   0
  -2  -8  -6  739.36   10.54   0
   2   8   6  783.72   10.88   0
   2   8   6  829.94   12.71   0
  -2   8  -6  764.89   13.73   0
   2  -8   6  756.48   13.39   0
   2  -8   6  785.58   13.40   0
  -2  -8  -6  797.06   12.44   0
   3  -8   6   31.92    8.91   0
  -3  -8  -6   24.63    8.78   0
   3   8   6   39.55    8.96   0
   3   8   6   31.00    8.71   0
  -3   8  -6   32.40    9.17   0
  -3  -8  -6   45.99    8.45   0
  -3   8  -6   35.67    8.59   0
   3  -8   6   37.39    8.69   0
  -4  -8  -6  558.25   10.08   0
   4   8   6  550.01   10.19   0
  -4   8  -6  611.58   13.41   0
   4   8   6  598.32   10.07   0
  -4   8  -6  593.78   13.90   0
   4  -8   6  611.89   13.56   0
  -4  -8  -6  600.39   11.67   0
   4  -8   6  626.68   13.71   0
  -5  -8  -6   62.26   11.37   0
   5   8   6   41.60   11.81   0
  -5  -8  -6   63.32   11.10   0
   5   8   6   64.53   11.37   0
  -5   8  -6   60.64   11.19   0
   5  -8   6   76.92   10.81   0
  -5   8  -6   73.95   14.39   0
   6   8   6  132.52   11.64   0
  -6  -8  -6  133.42   11.45   0
  -6   8  -6  119.23   12.69   0
  -6   8  -6  121.73   11.87   0
   6   8   6  131.35   11.67   0
  -6  -8  -6  121.43   11.64   0
   7   8   6    7.98    7.85   0
  -7   8  -6   -0.45   14.83   0
   7   8   6    6.93    7.87   0
  -7  -8  -6    3.37    7.73   0
  -7  -8  -6   -3.57    7.86   0
  -7   8  -6   -1.67   12.83   0
   6  -9  -6   -5.94   11.14   0
   6   9  -6   10.38    7.78   0
  -6  -9   6    0.51    7.97   0
  -6   9   6   -2.98   11.09   0
  -6   9   6    3.76   11.22   0
  -6  -9   6    5.60   11.10   0
   6   9  -6   -1.41   11.19   0
   5  -9  -6  -16.61   11.14   0
   5   9  -6    6.70    7.82   0
   5   9  -6   -5.14   11.01   0
  -5   9   6  -10.27   10.78   0
  -5   9   6    2.78   11.05   0
  -5  -9   6   -7.52   11.06   0
  -5  -9   6   -2.21    7.77   0
   4  -9  -6   18.17   11.01   0
   4   9  -6    3.48    7.69   0
  -4  -9   6   10.74    7.72   0
   4   9  -6   -2.73   10.83   0
  -4   9   6    3.34    7.59   0
  -4   9   6   13.93   11.03   0
  -4  -9   6   20.27   10.68   0
   3  -9  -6  452.71   13.23   0
   3   9  -6  402.73   10.33   0
  -3   9   6  423.42   10.30   0
  -3  -9   6  390.64   10.46   0
   3   9  -6  391.64   10.57   0
  -3   9   6  471.95   13.75   0
  -3  -9   6  419.09   10.37   0
   2  -9  -6    5.73    7.59   0
   2   9  -6   20.71    7.56   0
   2   9  -6   26.64   11.04   0
  -2   9   6   16.36   10.48   0
  -2  -9   6   12.86    7.53   0
  -2   9   6   16.39    7.94   0
  -2  -9   6    9.80   11.12   0
   1  -9  -6   89.63    8.15   0
  -1  -9   6  102.17    8.23   0
   1   9  -6   91.97    8.18   0
  -1   9   6  102.75   10.98   0
  -1   9   6   98.29    8.45   0
   1   9  -6   82.44    8.41   0
  -1  -9   6   93.11    8.49   0
   0  -9  -6   14.88    7.65   0
   0   9  -6   18.81   10.51   0
   0  -9   6   18.22   10.55   0
   0   9   6   -8.31    7.71   0
   0   9   6   14.77    7.84   0
   0   9  -6   10.11    7.77   0
   0  -9   6  -12.20   10.82   0
  -1  -9  -6  594.68   13.56   0
  -1   9  -6  524.38   11.22   0
   1   9   6  591.40   13.56   0
   1   9   6  539.59   10.72   0
  -1   9  -6  515.06   11.37   0
   1  -9   6  542.57   11.21   0
   1  -9   6  529.67   11.42   0
   2  -9   6  198.95   11.80   0
  -2  -9  -6  176.19    8.94   0
   2  -9   6  205.10   11.74   0
  -2   9  -6  206.78   11.99   0
   2   9   6  183.24    9.11   0
  -2   9  -6  200.83   12.47   0
   2   9   6  255.51   12.22   0
  -3  -9  -6  342.14    9.73   0
   3   9   6  332.96   10.30   0
  -3   9  -6  373.06   13.20   0
  -3   9  -6  370.95   13.79   0
   3   9   6  361.38   12.88   0
  -3  -9  -6  372.60   12.56   0
   3  -9   6  392.83   13.16   0
   3  -9   6  368.02   13.37   0
  -4  -9  -6   13.57    8.09   0
   4  -9   6   20.75   10.94   0
   4   9   6    5.19    8.07   0
  -4   9  -6   16.17   10.78   0
  -4   9  -6   13.89   11.38   0
  -4  -9  -6   19.72   10.92   0
   4  -9   6    9.21   10.85   0
   4   9   6   11.86   11.27   0
  -5  -9  -6   13.45    8.02   0
   5   9   6   20.45    8.21   0
   5   9   6   13.06    8.18   0
  -5   9  -6   15.49   10.94   0
  -5   9  -6   16.33   11.60   0
   5  -9   6   16.53   10.72   0
  -5  -9  -6   11.80    7.90   0
   6   9   6   36.01   11.52   0
  -6   9  -6   25.41   14.16   0
  -6   9  -6   25.04   11.02   0
  -6  -9  -6   27.17   11.26   0
  -6  -9  -6    3.86   11.32   0
   6   9   6   20.91   11.18   0
   3 -10  -6   -0.42    8.00   0
   3  10  -6    4.78    7.59   0
  -3 -10   6   14.26    7.59   0
  -3  10   6   -0.75    8.21   0
   3  10  -6    3.66    7.89   0
  -3  10   6    0.08   10.62   0
  -3 -10   6    1.58    7.80   0
   2 -10  -6  145.97    9.09   0
   2  10  -6  138.86   11.80   0
  -2 -10   6  119.48   12.10   0
  -2  10   6  144.72    9.48   0
  -2  10   6  191.32   11.80   0
   2  10  -6  133.79   11.99   0
  -2 -10   6  139.39   12.05   0
   1 -10  -6    4.68   11.30   0
  -1  10   6   21.24   11.49   0
  -1 -10   6    9.25    7.74   0
  -1  10   6   12.45    7.69   0
   1  10  -6   -0.48    8.10   0
  -1 -10   6    8.40    7.76   0
   1  10  -6    3.71    7.66   0
   0 -10  -6  114.52   11.90   0
   0  10  -6  116.08    8.80   0
   0  10   6  135.11   12.03   0
   0  10   6  122.57   11.56   0
   0  10  -6  125.22   11.99   0
   0 -10   6  119.25    8.70   0
   0 -10   6  130.44   11.85   0
   1  10   6   41.35   11.83   0
  -1  10  -6   65.86   11.16   0
  -1 -10  -6   45.15   11.61   0
   1 -10   6   61.69   11.16   0
  -1  10  -6   55.91   11.88   0
   1  10   6   52.28   11.46   0
   1 -10   6   56.02   11.33   0
  -2 -10  -6  280.58   12.73   0
  -2  10  -6  226.23   10.25   0
   2  10   6  268.85    9.73   0
   2 -10   6  236.15   10.41   0
  -2  10  -6  306.49   13.13   0
   2  10   6  257.18   13.13   0
   2 -10   6  280.44   13.00   0
  -3 -10  -6    3.62    7.92   0
  -3  10  -6    3.38   10.84   0
   3  10   6   -9.36    7.96   0
  -3  10  -6   11.16   11.39   0
   3 -10   6    9.58   11.01   0
   3  10   6  -16.58    8.12   0
   3 -10   6  -10.60   11.06   0
 -12   0   7   -0.12    7.75   0
  12   0  -7    0.08    7.59   0
  12   0  -7   -7.19   11.07   0
 -11   0   7   17.25   10.57   0
  11   0  -7   15.44   10.53   0
  11   0  -7   10.21   10.49   0
  10   0  -7    0.31    8.24   0
 -10   0   7    2.04    8.29   0
  10   0  -7    4.75    5.85   0
   9   0  -7  629.43   10.59   0
   9   0  -7  608.43   10.61   0
  -9   0   7  636.73   12.62   0
  -8   0   7    5.83    5.81   0
   8   0  -7   -1.51    8.28   0
   8   0  -7   -4.75    8.54   0
   7   0  -7  833.26   11.67   0
  -7   0   7  879.16   13.44   0
  -6   0   7   -4.58    8.30   0
   6   0  -7   -0.62    8.91   0
  -5   0   7  -14.16    8.66   0
   5   0  -7   -4.38    9.03   0
  -4   0   7    3.32    6.70   0
   4   0  -7    1.64    5.20   0
  -3   0   7 9999.99   39.15   0
   3   0  -7 9577.00   38.96   0
  -2   0   7    0.08    5.18   0
   2   0  -7    7.64    7.41   0
  -1   0   7    6.77    4.91   0
   1   0  -7   -0.79    7.62   0
   0   0  -7   -2.55    7.40   0
   0   0   7    1.18    4.85   0
   1   0   7 1738.71   20.45   0
  -1   0  -7 1657.62   19.80   0
  -2   0  -7    1.03    7.25   0
   2   0   7   -0.25    4.93   0
  -3   0  -7    5.11    7.27   0
   3   0   7   10.49    7.45   0
   3   0   7    7.26    6.75   0
  -4   0  -7    3.55    7.06   0
   4   0   7    2.98    7.49   0
   4   0   7   -0.01    7.14   0
  -5   0  -7    5.42   10.92   0
   5   0   7    6.34   11.12   0
   5   0   7    2.25    8.35   0
   6   0   7    3.12    8.94   0
  -6   0  -7    3.00   11.01   0
   6   0   7    1.60    8.46   0
   7   0   7 1395.77   23.93   0
   7   0   7 1421.91   23.35   0
  -7   0  -7 1371.63   22.99   0
   8   0   7   -0.91    9.90   0
   8   0   7    1.93    9.83   0
   9   0   7  117.73   13.20   0
   9   0   7  110.71   11.44   0
  10   0   7    0.60   11.96   0
  10   0   7    0.50   10.68   0
  12   1  -7   49.42   11.37   0
 -12  -1   7   43.64   11.86   0
  12  -1  -7   53.21   11.43   0
  12  -1  -7   56.15   11.17   0
 -12   1   7   62.74   11.43   0
  12   1  -7   39.14   11.28   0
 -11   1   7   14.66   10.80   0
  11  -1  -7   17.20    7.57   0
 -11  -1   7   27.83   10.83   0
  11  -1  -7   24.85   10.77   0
  11   1  -7   27.66   10.61   0
  11   1  -7   19.87   10.80   0
  10   1  -7  111.15    6.84   0
 -10   1   7  107.68    9.27   0
  10  -1  -7  104.67    6.98   0
 -10  -1   7  105.78    6.95   0
  10  -1  -7  107.03    9.09   0
  10   1  -7  106.99    7.01   0
  -9   1   7   15.85    8.41   0
   9   1  -7   12.56    5.92   0
  -9  -1   7    9.62    6.03   0
   9  -1  -7    6.38    8.42   0
   9  -1  -7   26.82    8.40   0
   9   1  -7    8.99    8.53   0
   8   1  -7  928.00   13.61   0
  -8   1   7  923.47   12.21   0
  -8  -1   7  917.66   13.84   0
   8  -1  -7  905.27   12.29   0
   8   1  -7  948.20   13.74   0
  -7  -1   7  758.46   12.73   0
   7   1  -7  813.67   12.92   0
   7  -1  -7  806.58   13.47   0
   7   1  -7  736.22   11.06   0
  -7   1   7  747.11   13.02   0
   6   1  -7  272.74   10.63   0
  -6   1   7  298.01   10.56   0
  -6  -1   7  286.53   10.32   0
   6   1  -7  289.09   10.49   0
   6  -1  -7  288.52   10.87   0
  -5  -1   7  257.89    8.29   0
   5   1  -7  262.91    8.37   0
   5  -1  -7  263.47    8.56   0
  -5   1   7  268.31   10.39   0
   4   1  -7 1364.53   15.31   0
  -4   1   7 1308.44   15.38   0
  -4  -1   7 1363.23   14.36   0
   4  -1  -7 1357.15   15.76   0
   3   1  -7    1.61    5.32   0
  -3  -1   7    4.98    6.98   0
   3  -1  -7    0.42    7.51   0
  -3   1   7    0.81    5.07   0
  -2  -1   7 1944.68   18.82   0
   2  -1  -7 2028.09   19.28   0
  -2   1   7 1844.53   17.72   0
   2   1  -7 1870.54   17.95   0
  -1  -1   7 1688.45   17.87   0
   1  -1  -7 1708.72   18.08   0
  -1   1   7 1681.82   17.55   0
   1   1  -7 1705.33   18.25   0
   0  -1   7  108.51    8.47   0
   0  -1  -7  113.34    8.92   0
   0   1   7  116.86    8.22   0
   0   1  -7  107.86    7.15   0
  -1  -1  -7  349.85   11.00   0
   1  -1   7  355.23   11.46   0
   1   1   7  366.59   10.90   0
  -1   1  -7  340.95   10.33   0
  -2  -1  -7 3586.00   27.70   0
   2   1   7 3752.34   27.59   0
   2   1   7 3582.72   27.51   0
  -2   1  -7 3616.71   32.60   0
   2  -1   7 3543.11   32.44   0
   3  -1   7    1.82    7.40   0
   3   1   7    0.70    7.67   0
  -3  -1  -7    2.87    5.37   0
  -3   1  -7    1.75    6.77   0
   3   1   7    6.16    6.96   0
   4  -1   7  455.89   16.97   0
   4   1   7  445.95   12.32   0
  -4  -1  -7  409.35   10.56   0
  -4   1  -7  428.59   15.95   0
   4   1   7  412.19   12.16   0
   4  -1   7  448.30   17.37   0
  -5   1  -7  313.14   18.44   0
   5  -1   7  336.53   20.01   0
   5   1   7  299.33    9.78   0
   5   1   7  322.63   12.71   0
  -5  -1  -7  299.73   10.25   0
   5  -1   7  315.80   18.98   0
  -6  -1  -7  295.49   12.11   0
   6   1   7  292.35   11.43   0
   6   1   7  317.14   12.44   0
   7   1   7    3.53    8.25   0
   7   1   7    6.35    8.83   0
  -7  -1  -7    7.11    8.99   0
  -8  -1  -7  171.08   10.76   0
   8   1   7  168.27   10.35   0
   8   1   7  170.39   10.65   0
  -9  -1  -7   93.04    9.82   0
   9   1   7   83.49   10.85   0
   9   1   7   96.57    9.70   0
  10   1   7   92.31    9.11   0
  10   1   7   87.12    9.17   0
  11   1   7    5.29   11.96   0
  11   1   7    6.89    9.89   0
  12   1   7  278.60   16.81   0
  12   1   7  268.83   16.91   0
 -12  -2   7   -4.22   11.20   0
  12  -2  -7    4.34   10.97   0
  12   2  -7    1.64   10.71   0
  12  -2  -7   -3.35   10.61   0
 -12   2   7   -1.64   11.16   0
  12   2  -7    8.33   10.74   0
  11   2  -7   70.54    8.07   0
 -11   2   7   84.08    8.32   0
  11  -2  -7   81.73   11.11   0
  11  -2  -7  102.70   11.35   0
  11   2  -7   90.58    8.18   0
 -11  -2   7   75.89    8.52   0
  10   2  -7   26.07    8.69   0
  10  -2  -7   38.62    6.32   0
  10   2  -7   29.96    8.66   0
 -10   2   7   30.29    6.48   0
  10  -2  -7   39.44    8.80   0
 -10  -2   7   41.51    8.88   0
   9   2  -7   30.20    8.55   0
  -9   2   7   48.96    8.34   0
  -9  -2   7   37.67    6.26   0
   9  -2  -7   40.46    8.55   0
   9   2  -7   48.77    6.03   0
   8   2  -7   23.12    8.68   0
  -8   2   7   33.08    8.41   0
   8   2  -7   26.01    6.04   0
   8  -2  -7   28.17    8.68   0
  -8  -2   7   26.33    6.17   0
   7   2  -7  137.42    9.58   0
  -7   2   7  128.65    7.18   0
   7   2  -7  125.29    7.10   0
   7  -2  -7  141.42    9.88   0
  -7  -2   7  132.11    7.08   0
  -6   2   7   -2.23    8.45   0
   6   2  -7    4.19    8.77   0
  -6  -2   7    7.10    6.00   0
   6  -2  -7    0.32    6.20   0
   6   2  -7    3.27    6.06   0
   5   2  -7 1408.40   14.13   0
  -5  -2   7 1365.84   13.90   0
   5  -2  -7 1517.10   16.65   0
   5   2  -7 1425.52   15.71   0
  -5   2   7 1373.37   14.48   0
   4   2  -7    4.01    6.66   0
  -4  -2   7    8.81    8.58   0
   4  -2  -7   15.02    8.97   0
   4   2  -7   10.79    8.54   0
  -4   2   7   14.62    5.99   0
   3   2  -7   15.97    5.45   0
   3   2  -7   19.93    6.95   0
  -3  -2   7   16.55    7.05   0
   3  -2  -7   15.84    5.41   0
  -3   2   7   12.94    7.03   0
   2   2  -7   55.81    6.08   0
  -2  -2   7   62.24    7.55   0
   2  -2  -7   60.82    8.45   0
  -2   2   7   60.12    7.53   0
   2   2  -7   63.64    7.74   0
  -1  -2   7 1829.66   18.06   0
   1   2  -7 1851.79   18.85   0
   1  -2  -7 1830.28   17.52   0
  -1   2   7 1828.74   17.25   0
   1   2  -7 1825.08   18.24   0
   0   2  -7 2430.10   22.75   0
   0  -2   7 2347.65   21.87   0
   0  -2  -7 2374.94   19.90   0
   0   2   7 2323.80   19.68   0
   1  -2   7  419.07   11.02   0
  -1  -2  -7  416.02    9.80   0
   1   2   7  419.03    9.49   0
   1   2   7  431.20   10.06   0
  -1   2  -7  409.21   10.86   0
   2  -2   7 1847.71   23.84   0
  -2  -2  -7 1767.00   18.68   0
   2   2   7 1702.88   17.30   0
   2   2   7 1851.41   19.02   0
  -2   2  -7 1889.97   24.19   0
  -2   2  -7 1751.45   23.43   0
  -3  -2  -7 3027.80   23.68   0
   3   2   7 2968.21   22.67   0
   3  -2   7 3210.09   36.35   0
   3   2   7 3282.96   24.69   0
  -3   2  -7 3112.79   35.47   0
  -3   2  -7 3208.65   35.53   0
  -4   2  -7  743.47   25.25   0
  -4  -2  -7  689.34   12.26   0
   4   2   7  674.09   11.87   0
  -4   2  -7  704.36   24.68   0
   4   2   7  705.45   12.55   0
   4  -2   7  729.12   26.42   0
  -5  -2  -7  628.30   13.90   0
   5   2   7  626.67   13.32   0
   5   2   7  658.00   14.09   0
  -6  -2  -7  682.71   14.11   0
   6   2   7  719.35   14.54   0
   6   2   7  704.88   13.55   0
  -6  -2  -7  693.69   13.64   0
  -7  -2  -7   67.33    9.67   0
   7   2   7   66.30    9.55   0
   7   2   7   66.07    9.07   0
  -7  -2  -7   68.02    6.65   0
  -8  -2  -7  356.42   11.59   0
   8   2   7  350.03   11.50   0
   8   2   7  357.14   11.91   0
  -8  -2  -7  362.02   11.83   0
  -9  -2  -7  502.76   13.17   0
   9   2   7  545.81   12.81   0
  -9  -2  -7  515.61   11.29   0
   9   2   7  513.89   13.17   0
  10   2   7   82.05    9.25   0
  10   2   7   95.78    9.18   0
 -10  -2  -7   88.12    9.15   0
 -10  -2  -7   88.93    9.57   0
  11   2   7  240.58   13.03   0
  11   2   7  291.06   13.16   0
  11   3  -7    6.04    7.58   0
 -11  -3   7   -1.05   10.99   0
 -11   3   7    3.49    7.62   0
  11  -3  -7   -1.14   10.52   0
  11  -3  -7   -4.41   10.81   0
  11   3  -7    8.49   10.92   0
 -10  -3   7  240.04   12.31   0
  10   3  -7  212.35    8.98   0
 -10   3   7  227.58   12.32   0
  10  -3  -7  207.54   12.34   0
  10   3  -7  253.37   12.02   0
   9   3  -7   61.35    6.64   0
  -9   3   7   65.72    8.89   0
   9   3  -7   64.35    8.78   0
   9  -3  -7   73.46    6.71   0
  -9  -3   7   82.90    8.98   0
   8   3  -7   42.41    8.72   0
  -8   3   7   31.43    8.43   0
  -8  -3   7   36.22    6.12   0
   8  -3  -7   46.73    8.65   0
   8   3  -7   32.23    6.17   0
  -7   3   7   24.97    8.33   0
   7   3  -7   24.14    8.75   0
   7   3  -7   29.23    8.51   0
   7  -3  -7   22.12    8.81   0
  -7  -3   7   35.16    8.56   0
   6   3  -7 1817.45   15.12   0
   6  -3  -7 1855.87   17.81   0
   6   3  -7 1897.78   16.83   0
  -6  -3   7 1937.31   16.91   0
  -6   3   7 1855.55   17.57   0
   5   3  -7  635.81   12.31   0
   5  -3  -7  661.03   12.97   0
   5   3  -7  658.46   10.36   0
  -5   3   7  637.65   12.45   0
  -5  -3   7  656.02   12.33   0
   4   3  -7 1076.39   12.68   0
   4  -3  -7 1093.00   13.40   0
  -4  -3   7 1151.54   12.93   0
  -4   3   7 1076.60   13.04   0
   4   3  -7 1099.15   12.54   0
   3   3  -7  560.26   10.45   0
   3  -3  -7  570.95   10.61   0
  -3  -3   7  599.53   10.49   0
   3   3  -7  570.26   10.23   0
  -3   3   7  585.88   12.17   0
   2   3  -7  496.19   10.99   0
   2  -3  -7  497.64   11.01   0
  -2   3   7  521.69   10.57   0
  -2  -3   7  482.48   10.92   0
   2   3  -7  498.57   10.65   0
   1   3  -7  177.83    8.96   0
   1  -3  -7  188.29    8.93   0
  -1   3   7  186.74    8.39   0
  -1  -3   7  189.20    9.01   0
   1   3  -7  191.36    8.84   0
   0   3   7 5660.07   29.12   0
   0   3  -7 4987.37   29.64   0
   0  -3  -7 5423.22   28.41   0
   0   3   7 5058.64   26.56   0
   0  -3   7 5431.61   31.44   0
   0   3  -7 5451.68   31.33   0
  -1  -3  -7  130.38    6.76   0
  -1   3  -7  124.13    8.82   0
   1   3   7  107.41    8.12   0
   1   3   7  128.18    6.79   0
   1  -3   7  123.47    8.83   0
  -1   3  -7  136.09    7.23   0
  -2   3  -7  233.85   10.39   0
  -2  -3  -7  244.39    7.66   0
  -2   3  -7  256.76   10.37   0
   2   3   7  249.20    8.94   0
   2   3   7  249.64    9.53   0
   2  -3   7  249.32   11.79   0
  -3   3  -7 1235.88   21.54   0
  -3  -3  -7 1198.05   15.61   0
   3   3   7 1211.26   14.41   0
   3   3   7 1202.93   13.98   0
  -3   3  -7 1205.33   22.05   0
   3  -3   7 1225.69   22.05   0
  -4   3  -7 2330.22   38.32   0
  -4  -3  -7 2321.89   20.14   0
   4   3   7 2348.50   19.64   0
   4  -3   7 2349.74   39.25   0
  -4  -3  -7 2374.14   19.88   0
  -4   3  -7 2245.97   37.00   0
   4   3   7 2372.36   20.36   0
  -5  -3  -7    3.97    9.18   0
   5   3   7    3.09    6.09   0
  -5  -3  -7    2.11    5.98   0
   5   3   7    8.45    9.28   0
  -6  -3  -7  316.44    9.15   0
   6   3   7  311.26    9.28   0
   6   3   7  291.92   10.74   0
  -6  -3  -7  298.11    8.74   0
   7   3   7   24.23    9.35   0
  -7  -3  -7   14.61    6.33   0
   7   3   7   20.98    8.67   0
  -7  -3  -7   17.85    9.50   0
  -8  -3  -7  194.58    9.86   0
   8   3   7  172.79    7.79   0
   8   3   7  179.81    8.20   0
  -8  -3  -7  186.73    7.97   0
   9   3   7   12.30    8.09   0
  -9  -3  -7   13.02    8.22   0
  -9  -3  -7    3.26    8.50   0
   9   3   7    1.67    8.67   0
  10   3   7  796.94   15.79   0
  10   3   7  795.48   16.05   0
 -10  -3  -7  791.72   16.40   0
 -10  -3  -7  799.39   15.99   0
 -11  -3  -7    2.89   11.28   0
  11   3   7    0.75   11.13   0
  11   3   7   13.36   10.69   0
 -11  -3  -7    5.37    7.98   0
  11   4  -7   33.57   11.06   0
 -11  -4   7   35.56    8.29   0
 -11   4   7   39.88   11.40   0
  11   4  -7   35.53    8.35   0
  11  -4  -7   24.39   11.04   0
  10   4  -7   -9.85   10.69   0
 -10   4   7   -1.00   10.40   0
  10  -4  -7   -5.86   10.31   0
  10   4  -7    3.10   10.59   0
 -10  -4   7  -13.77   10.88   0
  -9  -4   7  156.10    7.49   0
   9   4  -7  176.20    9.54   0
  -9   4   7  179.11    9.55   0
   9  -4  -7  175.91    9.77   0
   9   4  -7  157.66    7.34   0
  -8  -4   7    4.14    5.88   0
  -8   4   7   -1.52    8.21   0
   8   4  -7   -1.21    5.87   0
   8  -4  -7  -10.41    8.57   0
   8   4  -7   -2.47    5.95   0
   7   4  -7  850.89   12.69   0
  -7  -4   7  806.16   11.13   0
   7  -4  -7  896.83   13.80   0
   7   4  -7  833.91   10.90   0
  -7   4   7  790.61   11.73   0
   6   4  -7   -1.38    8.67   0
   6  -4  -7    4.78    8.41   0
  -6   4   7   -5.22    8.13   0
  -6  -4   7    3.47    8.53   0
   6   4  -7    3.49    8.37   0
  -5   4   7 1087.21   14.39   0
   5  -4  -7 1113.74   14.63   0
   5   4  -7 1097.21   14.04   0
   5   4  -7 1057.24   13.85   0
  -5  -4   7 1080.21   13.94   0
   4  -4  -7  298.71   10.77   0
   4   4  -7  297.67   10.70   0
  -4  -4   7  325.44   10.69   0
  -4   4   7  280.30    8.43   0
   4   4  -7  314.04   10.46   0
   3   4  -7  388.15    9.25   0
   3  -4  -7  387.09   11.35   0
  -3   4   7  362.27    8.97   0
   3   4  -7  389.47    9.01   0
  -3  -4   7  398.28   10.95   0
  -2  -4   7    6.91    8.65   0
   2  -4  -7    3.13    9.22   0
   2   4  -7    9.44    6.31   0
  -2   4   7   -1.19    9.21   0
  -2   4   7    1.30    8.03   0
   2   4  -7   -0.33    8.49   0
   1  -4  -7 2669.53   19.02   0
   1   4  -7 2573.67   19.50   0
  -1   4   7 2632.83   18.64   0
  -1   4   7 2657.60   19.27   0
  -1  -4   7 2751.63   21.21   0
   1   4  -7 2795.33   21.10   0
   0   4   7  213.37    8.38   0
   0  -4  -7  218.03    8.24   0
   0   4  -7  200.42    8.42   0
   0   4   7  203.19    9.84   0
   0  -4   7  217.63   10.58   0
   0   4  -7  206.96   10.48   0
   1  -4   7 4492.44   29.40   0
  -1  -4  -7 4453.47   24.84   0
  -1   4  -7 4250.56   28.35   0
   1   4   7 4328.00   24.25   0
   1   4   7 4486.29   24.97   0
  -1   4  -7 4341.52   28.89   0
  -2  -4  -7   29.13    9.97   0
   2  -4   7   69.45    9.60   0
  -2   4  -7   63.24    9.78   0
   2   4   7   63.02    9.68   0
   2   4   7   53.86    6.69   0
  -2   4  -7   66.95    9.52   0
  -3  -4  -7  728.34   13.12   0
  -3   4  -7  765.52   16.60   0
  -3   4  -7  707.22   16.02   0
   3  -4   7  750.65   16.64   0
   3   4   7  730.93   12.73   0
  -3  -4  -7  754.45   11.24   0
   3   4   7  753.82   13.41   0
  -4   4  -7  116.10   11.84   0
  -4   4  -7  116.29   12.12   0
   4  -4   7  126.23   12.58   0
   4   4   7  112.24    9.44   0
  -4  -4  -7  112.61    9.71   0
  -4  -4  -7  117.68    9.20   0
   4   4   7  114.75    9.97   0
  -5  -4  -7 2284.08   17.68   0
   5   4   7 2293.42   18.91   0
   5   4   7 2455.75   19.90   0
  -5  -4  -7 2314.32   19.01   0
  -6  -4  -7  132.03   10.14   0
   6   4   7  128.28   10.29   0
   6   4   7  113.57    7.24   0
  -6  -4  -7  116.42    9.55   0
   7   4   7   75.66    9.30   0
  -7  -4  -7   66.10    6.60   0
  -7  -4  -7   53.25    6.66   0
   7   4   7   57.77    6.59   0
  -8  -4  -7   -7.32    8.60   0
  -8  -4  -7    5.24    8.74   0
   8   4   7    7.59    8.31   0
   8   4   7    6.17    8.72   0
  -9  -4  -7  289.95    9.01   0
   9   4   7  259.45    9.08   0
   9   4   7  305.18    9.25   0
  -9  -4  -7  283.19    9.09   0
 -10  -4  -7   72.44    8.63   0
  10   4   7   75.94    8.32   0
  10   4   7   96.96   11.27   0
 -10  -4  -7   75.63   11.52   0
  11   4   7   58.93   11.59   0
  11   4   7   28.96   11.43   0
 -11  -4  -7   50.85   11.60   0
 -11  -4  -7   47.05   11.62   0
  10   5  -7   27.92    7.93   0
  10   5  -7   26.32    8.04   0
 -10   5   7   23.59   11.00   0
 -10  -5   7   35.29    8.12   0
  10  -5  -7   24.88   11.10   0
 -10   5   7   34.27   11.40   0
  -9   5   7    8.50   10.43   0
   9  -5  -7   15.71   10.30   0
  -9  -5   7    2.64    7.46   0
   9   5  -7   -7.77    7.50   0
  -9   5   7    5.10   10.63   0
   9   5  -7   -6.27    7.46   0
  -8   5   7  304.95   10.58   0
   8   5  -7  315.09   10.33   0
   8   5  -7  293.23   10.40   0
   8  -5  -7  305.84   10.86   0
  -8  -5   7  331.91   10.58   0
  -8   5   7  316.33   11.19   0
  -7  -5   7    6.47    6.04   0
   7   5  -7    9.82    6.11   0
  -7   5   7    6.34    8.62   0
  -7   5   7    8.21    7.97   0
   7   5  -7    0.66    5.93   0
   7  -5  -7   -1.91    8.55   0
   6   5  -7  522.53    9.28   0
  -6  -5   7  533.30    9.58   0
   6   5  -7  520.20   11.51   0
   6  -5  -7  553.50   11.95   0
  -6   5   7  504.27    9.66   0
  -6   5   7  563.14   12.18   0
  -5  -5   7    5.06    5.92   0
   5   5  -7    2.09    8.80   0
   5  -5  -7    7.06    6.01   0
  -5   5   7   -3.75    6.28   0
  -5   5   7   -5.56    8.19   0
   5   5  -7   -7.45    6.05   0
  -4  -5   7   45.00    6.31   0
   4  -5  -7   41.22    6.76   0
   4   5  -7   37.18    6.54   0
  -4   5   7   34.71    6.54   0
  -4   5   7   43.06    6.15   0
   4   5  -7   53.65    6.38   0
  -3  -5   7   35.63    6.38   0
   3  -5  -7   35.09    6.62   0
   3   5  -7   29.00    9.10   0
  -3   5   7   29.23    8.51   0
  -3   5   7   38.12    6.57   0
   3   5  -7   40.49    6.33   0
   2   5  -7  643.88   10.61   0
  -2  -5   7  644.81   10.75   0
  -2  -5   7  703.90   11.13   0
   2  -5  -7  668.66   10.60   0
  -2   5   7  665.08   10.69   0
   2   5  -7  644.08   10.64   0
  -2   5   7  663.95   12.00   0
   1   5  -7   29.08    8.92   0
  -1  -5   7   33.23    8.94   0
   1  -5  -7   32.42    6.66   0
  -1  -5   7   39.47    9.73   0
   1   5  -7   38.99    9.36   0
  -1   5   7   25.83    8.57   0
  -1   5   7   26.75    6.82   0
   0   5  -7  553.12   12.29   0
   0  -5   7  582.01   12.50   0
   0  -5  -7  551.42    9.97   0
   0  -5   7  603.99   12.78   0
   0   5  -7  565.23   12.69   0
   0   5   7  572.46   11.56   0
   0   5   7  526.47   10.07   0
  -1   5  -7 1115.53   15.72   0
  -1  -5  -7 1100.11   14.26   0
   1   5   7 1138.71   14.50   0
   1  -5   7 1164.06   16.19   0
  -1   5  -7 1053.46   13.96   0
   1   5   7 1029.93   12.23   0
   1  -5   7 1130.33   14.40   0
  -2   5  -7  331.27   11.54   0
  -2  -5  -7  339.60   10.86   0
  -2   5  -7  314.09   11.71   0
   2   5   7  301.38   10.29   0
   2  -5   7  335.12   11.77   0
   2   5   7  324.60   10.99   0
  -3   5  -7  463.38   13.11   0
   3   5   7  487.22    9.51   0
  -3  -5  -7  489.55   11.54   0
  -3   5  -7  489.02   13.12   0
  -3  -5  -7  491.63    9.29   0
   3   5   7  521.86   11.66   0
   3  -5   7  492.43   13.47   0
  -4  -5  -7   24.77    6.49   0
  -4  -5  -7   28.27    8.50   0
  -4   5  -7   15.10   10.78   0
   4   5   7    8.03    8.69   0
   4   5   7   31.30    6.56   0
   4  -5   7   27.93   10.76   0
  -4   5  -7   15.57   10.65   0
  -5   5  -7  103.13   12.71   0
   5   5   7  105.89    6.97   0
   5   5   7  107.31    9.84   0
  -5   5  -7  106.21   13.17   0
  -5  -5  -7  117.29    9.15   0
  -5  -5  -7  100.76    9.63   0
  -6  -5  -7   79.44    6.62   0
   6   5   7   56.40    6.80   0
  -6  -5  -7   77.82    8.74   0
   6   5   7   73.57    8.86   0
  -7  -5  -7  269.30   10.56   0
  -7  -5  -7  270.65   10.26   0
   7   5   7  257.94   10.53   0
   7   5   7  271.91    8.24   0
  -8  -5  -7  257.03   10.63   0
   8   5   7  244.70   10.30   0
   8   5   7  230.85    8.43   0
  -8  -5  -7  234.60    8.37   0
  -9  -5  -7   25.31   10.90   0
   9   5   7   17.59    7.66   0
   9   5   7    8.14   11.09   0
  -9  -5  -7   12.27    8.01   0
 -10  -5  -7   -9.57   11.38   0
  10   5   7    3.28   11.09   0
  10   5   7   -1.22   11.11   0
 -10  -5  -7   -6.42   11.16   0
  -9   6   7   72.76   11.10   0
   9   6  -7   76.59    8.56   0
   9   6  -7   57.61   11.21   0
   9  -6  -7   82.31   11.24   0
  -9  -6   7   46.47    8.52   0
  -9   6   7   84.75   11.49   0
   8   6  -7   52.00   10.96   0
   8   6  -7   45.74    8.07   0
   8  -6  -7   73.18   10.85   0
  -8  -6   7   56.47   11.38   0
  -8   6   7   74.10   11.33   0
  -8   6   7   75.91   10.70   0
   7   6  -7  244.54    9.71   0
  -7  -6   7  264.96   10.05   0
   7  -6  -7  265.14   10.40   0
   7   6  -7  219.12    9.96   0
  -7   6   7  279.57   10.49   0
  -7   6   7  229.69   10.01   0
  -6   6   7   78.55    9.10   0
   6   6  -7   59.70    9.15   0
   6  -6  -7   83.56    8.74   0
   6   6  -7   78.29    6.41   0
  -6   6   7   63.37    8.69   0
  -6  -6   7   70.11    6.62   0
   5   6  -7  196.38    9.52   0
  -5  -6   7  195.27    9.76   0
   5  -6  -7  209.39    9.76   0
  -5   6   7  217.67    9.97   0
  -5   6   7  194.28    9.41   0
   5   6  -7  204.82    9.98   0
   4   6  -7  145.12    9.14   0
  -4   6   7  126.86    9.62   0
  -4  -6   7  135.22    9.45   0
   4  -6  -7  127.09    9.35   0
   4   6  -7  124.05    9.34   0
  -4   6   7  132.25    9.02   0
   3   6  -7  162.23    7.31   0
  -3  -6   7  154.27    7.40   0
   3  -6  -7  144.73    9.75   0
   3   6  -7  142.03    7.40   0
  -3   6   7  157.25    9.70   0
  -3   6   7  152.68    6.90   0
  -3  -6   7  162.98    7.79   0
   2  -6  -7  856.22   13.12   0
  -2  -6   7  930.78   14.01   0
  -2  -6   7  849.29   13.40   0
   2   6  -7  884.88   13.17   0
   2   6  -7  838.84   13.43   0
  -2   6   7  886.96   12.98   0
  -2   6   7  882.59   13.21   0
   1   6  -7   13.60    8.73   0
   1  -6  -7   13.55    9.00   0
  -1  -6   7    6.46    8.96   0
  -1   6   7    7.71    9.16   0
   1   6  -7    7.79    9.38   0
  -1   6   7   10.82    8.40   0
  -1  -6   7   10.57    6.46   0
   0   6  -7  561.60   12.30   0
   0  -6  -7  579.21    9.89   0
   0   6   7  621.21   10.24   0
   0   6   7  564.82    9.73   0
   0  -6   7  604.07   12.25   0
   0   6  -7  604.45   12.85   0
   0  -6   7  638.33   13.12   0
   1   6   7  108.30    7.13   0
  -1   6  -7  103.42    9.35   0
  -1  -6  -7  108.81    7.00   0
   1   6   7  113.72    6.71   0
  -1   6  -7  114.04    9.73   0
   1  -6   7  110.29    9.53   0
   1  -6   7  122.47    9.94   0
  -2  -6  -7   99.87    7.07   0
   2   6   7  102.58    6.72   0
   2  -6   7  110.92    9.96   0
  -2   6  -7  115.24    9.83   0
   2  -6   7  106.76    7.32   0
  -2   6  -7  107.86    7.26   0
   2   6   7   99.48    7.13   0
  -3  -6  -7  869.59   12.79   0
   3  -6   7  865.08   15.33   0
  -3   6  -7  843.33   14.94   0
  -3   6  -7  786.28   13.42   0
   3   6   7  851.91   13.19   0
   3   6   7  847.82   11.02   0
  -3  -6  -7  834.37   11.01   0
  -4  -6  -7    8.22    8.51   0
  -4   6  -7    4.65    8.20   0
   4   6   7    5.95    5.83   0
  -4   6  -7    7.60   10.39   0
   4   6   7    5.89    6.19   0
  -4  -6  -7    7.18    6.11   0
   4  -6   7    5.19    8.46   0
  -5   6  -7   12.84   10.20   0
   5   6   7   17.45    8.90   0
   5   6   7   13.42    6.01   0
  -5   6  -7   13.03   10.08   0
  -5  -6  -7   15.92    5.93   0
  -5  -6  -7   12.55    8.70   0
  -6   6  -7   21.35   12.28   0
  -6  -6  -7   22.13    8.59   0
   6   6   7   31.50    8.97   0
  -6  -6  -7   34.04    6.08   0
   6   6   7   20.77    6.16   0
  -6   6  -7   24.02   13.58   0
   7   6   7  590.91   12.17   0
  -7  -6  -7  577.44   12.21   0
   7   6   7  555.40   12.00   0
  -7  -6  -7  571.21   12.14   0
  -8  -6  -7   82.20    8.27   0
   8   6   7   71.64    8.31   0
   8   6   7   72.40   11.25   0
  -8  -6  -7   65.81   11.51   0
  -9  -6  -7    9.83   11.04   0
  -9  -6  -7   -0.11   11.33   0
   9   6   7  -15.49   11.14   0
   9   6   7    7.84   10.93   0
   8   7  -7  211.10   12.48   0
   8  -7  -7  223.50   12.40   0
   8   7  -7  208.48   12.19   0
  -8  -7   7  217.25   12.41   0
  -8   7   7  242.74   12.71   0
  -8   7   7  239.26   12.36   0
   7   7  -7    1.35   10.76   0
   7  -7  -7   -1.65   10.60   0
   7   7  -7    5.05    7.57   0
  -7  -7   7  -12.22   10.93   0
  -7   7   7   -9.60   10.35   0
  -7   7   7    2.81   10.58   0
   6  -7  -7   86.09    9.16   0
   6   7  -7   71.17    6.78   0
  -6  -7   7   72.02    6.85   0
   6   7  -7   74.72    6.67   0
  -6   7   7   82.87    9.23   0
  -6   7   7   82.81    8.85   0
   5  -7  -7    5.67    8.55   0
   5   7  -7    8.65    6.32   0
  -5  -7   7    2.90    6.20   0
  -5   7   7    8.44    8.71   0
  -5   7   7    8.25    5.72   0
   5   7  -7   -0.68    6.10   0
   4  -7  -7  299.18   10.25   0
  -4  -7   7  333.53   10.57   0
   4   7  -7  297.71    8.52   0
  -4   7   7  314.01   10.62   0
  -4   7   7  313.67    8.34   0
  -4  -7   7  284.44    8.57   0
   4   7  -7  334.82   10.43   0
   3  -7  -7  223.83    9.87   0
  -3   7   7  220.67   10.13   0
  -3  -7   7  220.78    9.74   0
   3   7  -7  210.08   10.13   0
  -3   7   7  207.10    9.58   0
  -3  -7   7  236.54   10.25   0
   3   7  -7  201.84    9.79   0
   2   7  -7   24.54    6.15   0
   2  -7  -7   21.22    6.14   0
  -2   7   7   15.62    6.24   0
  -2  -7   7   19.90    9.29   0
  -2  -7   7   20.77    8.57   0
  -2   7   7   24.17    8.21   0
   2   7  -7   11.80    9.09   0
  -1  -7   7  456.53   11.76   0
  -1   7   7  451.65   11.09   0
   1   7  -7  416.87    9.26   0
   1  -7  -7  455.85   11.02   0
  -1   7   7  439.60   10.65   0
   1   7  -7  461.54   11.65   0
  -1  -7   7  431.11    9.14   0
   0   7  -7   19.62    5.99   0
   0  -7  -7   11.95    8.64   0
   0   7   7   11.55    8.15   0
   0   7  -7   17.35    6.29   0
   0  -7   7   15.44    6.33   0
   0  -7   7   13.32    5.99   0
   0   7   7   22.02    8.66   0
  -1   7  -7  150.65    7.45   0
   1   7   7  156.22    7.18   0
  -1  -7  -7  163.34    9.58   0
  -1   7  -7  160.00    7.88   0
   1   7   7  165.30    9.50   0
   1  -7   7  164.78    7.84   0
   1  -7   7  165.40    7.58   0
   2  -7   7 1927.07   19.27   0
   2   7   7 1943.77   15.16   0
  -2  -7  -7 1983.11   16.78   0
  -2   7  -7 1972.49   19.90   0
   2   7   7 1955.47   16.74   0
  -2   7  -7 1872.92   19.02   0
   2  -7   7 2005.98   18.21   0
  -3   7  -7   28.45    6.34   0
  -3  -7  -7   36.99    6.45   0
   3  -7   7   37.72    9.00   0
  -3   7  -7   31.70    9.23   0
   3  -7   7   42.32    8.55   0
   3   7   7   35.81    6.47   0
  -3  -7  -7   40.45    8.58   0
   3   7   7   40.78    8.68   0
  -4  -7  -7  739.70   10.57   0
  -4   7  -7  721.09   14.84   0
   4   7   7  842.87   12.66   0
   4   7   7  756.06   10.79   0
  -4   7  -7  751.41   15.21   0
   4  -7   7  765.87   14.93   0
  -4  -7  -7  797.11   12.56   0
  -5  -7  -7    9.66    5.98   0
   5   7   7   11.78    6.51   0
  -5   7  -7   11.55    8.63   0
   5   7   7   15.82    6.14   0
  -5   7  -7  136.60   10.40   0
  -5  -7  -7    7.48    5.95   0
   6   7   7  596.16   12.31   0
  -6   7  -7  595.87   18.68   0
   6   7   7  588.23   10.38   0
  -6   7  -7  604.67   18.63   0
  -6  -7  -7  616.41   10.22   0
  -6  -7  -7  602.80   12.18   0
   7   7   7   42.71   11.31   0
  -7  -7  -7   33.32   11.26   0
   7   7   7   47.65   11.29   0
  -7  -7  -7   53.11   11.21   0
  -8  -7  -7  142.26    9.30   0
   8   7   7  159.10   12.46   0
   8   7   7  106.36    9.45   0
  -8  -7  -7  145.51    9.23   0
   7   8  -7  260.82   12.63   0
   7  -8  -7  214.39   10.09   0
  -7   8   7  239.77   10.16   0
   7   8  -7  202.86   10.04   0
  -7  -8   7  255.08   12.84   0
  -7   8   7  245.53   10.07   0
   6   8  -7   22.93   11.13   0
   6  -8  -7   32.95   10.94   0
  -6   8   7   24.69   11.26   0
   6   8  -7   30.26    7.99   0
  -6  -8   7   19.40   11.45   0
  -6   8   7   43.02   10.61   0
   5   8  -7  200.10   11.68   0
  -5   8   7  187.90    9.14   0
   5  -8  -7  177.23    8.72   0
   5   8  -7  183.68    8.87   0
  -5  -8   7  181.55   11.82   0
  -5   8   7  161.79   11.72   0
  -5  -8   7  183.30    9.06   0
   4   8  -7  131.45    7.17   0
  -4   8   7  126.80    7.36   0
   4  -8  -7  130.05    7.14   0
   4   8  -7  144.34    9.70   0
  -4  -8   7  138.49    9.77   0
  -4   8   7  168.60   10.33   0
  -4  -8   7  126.66    7.17   0
  -3   8   7  422.22   11.30   0
   3   8  -7  409.27    9.11   0
   3  -8  -7  441.92   11.25   0
   3   8  -7  413.63    9.24   0
  -3   8   7  476.97   11.25   0
  -3  -8   7  426.38    9.00   0
  -3  -8   7  444.23    9.30   0
   2   8  -7  461.99   11.09   0
   2  -8  -7  417.60   11.10   0
  -2  -8   7  412.03    9.28   0
   2   8  -7  415.16   10.98   0
  -2   8   7  446.04   10.74   0
  -2  -8   7  466.56   11.03   0
  -2   8   7  443.14   11.14   0
   1   8  -7   10.35    5.88   0
   1  -8  -7    6.77    6.24   0
  -1  -8   7   12.83    6.15   0
  -1   8   7    3.23    8.41   0
   1   8  -7   10.94    6.25   0
  -1   8   7   10.83    6.15   0
  -1  -8   7   15.66    5.97   0
   0  -8  -7    4.72    8.57   0
   0   8  -7   22.45    8.37   0
   0   8   7   18.45    5.95   0
   0   8  -7   15.86    8.73   0
   0   8   7   14.90    8.68   0
   0  -8   7   18.91    8.94   0
   0  -8   7    4.64    8.40   0
  -1  -8  -7  414.94   10.85   0
   1  -8   7  441.01   11.30   0
  -1   8  -7  401.89   11.11   0
   1   8   7  436.64   10.64   0
  -1   8  -7  398.02   11.54   0
   1  -8   7  446.55   11.53   0
   1   8   7  388.98    8.82   0
  -2   8  -7   21.55    8.35   0
   2   8   7   18.79    5.90   0
   2  -8   7   25.98    8.47   0
   2   8   7   22.35    8.75   0
  -2   8  -7   18.65    8.89   0
  -2  -8  -7   19.31    8.60   0
   2  -8   7   11.74    8.88   0
  -3  -8  -7  343.54   10.26   0
  -3   8  -7  292.56   11.20   0
   3   8   7  359.75   10.43   0
   3   8   7  365.34   10.68   0
  -3   8  -7  331.89   11.53   0
   3  -8   7  325.78   11.21   0
   3  -8   7  318.89    9.23   0
  -4  -8  -7   24.13    6.26   0
  -4   8  -7   15.83    9.91   0
   4   8   7   20.94    6.40   0
   4   8   7   32.16    9.96   0
  -4  -8  -7   25.84    9.65   0
  -4   8  -7   18.06   10.32   0
   4  -8   7   20.43    7.79   0
   4  -8   7   27.52   10.01   0
  -5  -8  -7  606.96   13.75   0
   5   8   7  657.18   14.04   0
   5   8   7  597.19   14.05   0
  -5   8  -7  584.33   16.42   0
  -5   8  -7  612.26   15.80   0
  -5  -8  -7  592.43   11.48   0
  -6  -8  -7  127.60   11.92   0
  -6   8  -7  154.72   15.26   0
  -6   8  -7  164.27   15.02   0
   6   8   7  151.48   12.05   0
   6   8   7  146.52   12.04   0
  -6  -8  -7  171.32   11.84   0
   7   8   7  111.77    9.15   0
  -7   8  -7  107.24   24.80   0
  -7  -8  -7   78.59   12.03   0
  -7   8  -7  111.14   23.84   0
   7   8   7  118.11   12.14   0
  -7  -8  -7   86.28   11.74   0
   5   9  -7   44.00   11.54   0
   5  -9  -7   73.98   11.56   0
   5   9  -7   50.59    8.46   0
  -5   9   7   72.90   11.17   0
  -5  -9   7   75.39   11.41   0
  -5  -9   7   65.16    8.56   0
  -5   9   7   44.04   11.75   0
   4   9  -7   59.19    8.22   0
   4  -9  -7   78.61   11.16   0
   4   9  -7   60.05   11.39   0
  -4   9   7   53.28    8.15   0
  -4  -9   7   58.71   11.61   0
  -4   9   7   66.94    8.37   0
  -4  -9   7   59.63    8.10   0
   3  -9  -7  128.03   11.40   0
   3   9  -7   77.14    8.55   0
   3   9  -7  104.15    8.51   0
  -3   9   7   95.79   11.28   0
  -3   9   7  109.96   11.77   0
  -3  -9   7  105.80    8.51   0
  -3  -9   7  112.04    8.35   0
   2  -9  -7  248.75    9.56   0
   2   9  -7  249.51    9.36   0
   2   9  -7  236.07    9.56   0
  -2   9   7  263.06    9.45   0
  -2   9   7  279.15    9.60   0
  -2  -9   7  250.52    9.46   0
  -2  -9   7  284.07    9.35   0
  -1  -9   7   13.72    7.43   0
   1  -9  -7    2.31    7.64   0
   1   9  -7   13.32    7.41   0
  -1  -9   7   -8.68   11.13   0
  -1   9   7   -7.69    7.34   0
   1   9  -7    1.85   10.89   0
  -1   9   7   -2.20    7.76   0
   0  -9  -7  114.79    8.30   0
   0   9  -7  101.19    8.25   0
   0  -9   7  129.65    8.43   0
   0   9   7  138.12   10.96   0
   0   9  -7  122.73    8.73   0
   0   9   7  122.57    8.45   0
   0  -9   7  109.99    8.45   0
  -1  -9  -7  -11.56   11.10   0
  -1   9  -7   -3.25   10.62   0
   1  -9   7  -13.96   10.74   0
   1   9   7   -7.23   10.66   0
   1   9   7   -0.87   11.19   0
  -1   9  -7    4.98    7.67   0
   1  -9   7   -5.80    7.57   0
  -2  -9  -7   53.55    8.50   0
  -2   9  -7   81.48   11.08   0
   2   9   7   49.74    8.45   0
   2   9   7   73.67    8.17   0
  -2   9  -7   76.73   11.75   0
   2  -9   7   84.23   11.25   0
   2  -9   7   82.71   11.21   0
  -3  -9  -7   83.46    8.30   0
   3   9   7   56.64    8.66   0
  -3   9  -7   72.52   11.52   0
   3  -9   7   86.34    8.54   0
   3   9   7   85.27    8.32   0
   3  -9   7   81.39   11.45   0
  -3   9  -7   71.14   11.98   0
   4  -9   7  526.40   14.79   0
  -4  -9  -7  427.03   10.81   0
   4   9   7  431.20   11.02   0
   4   9   7  387.54   11.04   0
  -4   9  -7  440.72   15.25   0
   4  -9   7  510.09   14.91   0
  -4  -9  -7  424.12   11.09   0
  -4   9  -7  472.59   14.48   0
  -5  -9  -7   19.52   11.25   0
  -5  -9  -7   15.45    8.14   0
   5   9   7   17.04   11.38   0
  -5   9  -7   32.95   11.54   0
  -5   9  -7   39.11   11.13   0
   5   9   7   24.67    8.45   0
   2 -10  -7   19.21    7.98   0
   2  10  -7   11.47   10.93   0
  -2 -10   7    9.87    8.07   0
   2  10  -7    8.58   11.38   0
  -2  10   7    8.23    8.35   0
  -2  10   7   23.60   10.81   0
  -2 -10   7   33.37   10.93   0
   1 -10  -7  418.79   13.37   0
  -1 -10   7  343.69   10.87   0
   1  10  -7  326.55   10.71   0
  -1 -10   7  316.65   10.82   0
  -1  10   7  394.54   13.80   0
   1  10  -7  334.03   10.90   0
  -1  10   7  328.98   10.55   0
   0  10  -7   16.89    7.62   0
   0  10   7   12.62   11.35   0
   0 -10  -7   25.15   11.08   0
   0  10   7    6.59    7.73   0
   0  10  -7   12.38   11.29   0
   0 -10   7    6.72    7.97   0
   0 -10   7   11.86   10.88   0
  -1  10  -7   44.15   11.11   0
   1  10   7   41.49   11.72   0
   1 -10   7   36.99    8.11   0
   1  10   7   45.98    8.39   0
  -1  10  -7   30.41   11.72   0
  -1 -10  -7   61.62   11.38   0
   1 -10   7   59.68   11.16   0
   2 -10   7   49.95   11.39   0
   2  10   7   32.50    8.38   0
   2 -10   7   34.52    8.21   0
   2  10   7   31.37   11.41   0
  -2  10  -7   48.41   11.67   0
  -2  10  -7   34.61    8.26   0
  -2 -10  -7   36.20    8.16   0
  12   0  -8  140.34   11.99   0
  12   0  -8  110.86    9.26   0
 -12   0   8  137.17   12.34   0
 -11   0   8   -1.29    7.45   0
  11   0  -8   -7.67   10.66   0
  11   0  -8   -4.53   10.63   0
 -10   0   8  278.87   10.33   0
  10   0  -8  263.80   10.41   0
  10   0  -8  304.75   10.50   0
   9   0  -8    5.26    5.77   0
  -9   0   8    1.55    5.87   0
   9   0  -8   -6.22    8.30   0
   8   0  -8 1006.85   13.84   0
  -8   0   8  913.93   13.84   0
   8   0  -8  918.99   12.03   0
  -7   0   8  -10.21    8.44   0
   7   0  -8   -4.78    6.23   0
  -6   0   8  292.55    8.51   0
   6   0  -8  317.50   10.91   0
  -5   0   8   11.86    8.24   0
   5   0  -8   -0.28    8.98   0
  -4   0   8 3820.50   23.53   0
   4   0  -8 3861.78   24.07   0
  -3   0   8   -8.04    5.55   0
   3   0  -8    2.93    5.45   0
  -2   0   8   11.20    6.81   0
   2   0  -8    1.69    5.45   0
   1   0  -8    0.91    7.52   0
  -1   0   8   -1.35    6.94   0
   0   0  -8  874.12   14.44   0
   0   0   8  797.95   12.78   0
   1   0   8   -0.51    4.97   0
  -1   0  -8   -4.26    5.57   0
  -2   0  -8 2254.89   23.08   0
   2   0   8 2312.75   23.09   0
  -3   0  -8   -4.10    7.23   0
   3   0   8    2.29    6.99   0
   4   0   8 2595.30   27.11   0
  -4   0  -8 2347.25   25.88   0
   4   0   8 2501.22   26.09   0
   5   0   8    0.85    9.02   0
   5   0   8    2.72    8.40   0
  -5   0  -8   -1.43    9.09   0
  -6   0  -8  675.54   17.10   0
   6   0   8  739.74   17.46   0
   6   0   8  678.60   16.46   0
  -7   0  -8    4.36   10.70   0
   7   0   8    0.45   10.38   0
   7   0   8    1.51    8.65   0
   8   0   8   52.60   10.81   0
   8   0   8   54.42   10.71   0
  -8   0  -8   50.85   10.99   0
   9   0   8    1.62   10.57   0
   9   0   8   -0.67    9.33   0
  10   0   8 1185.58   34.28   0
  10   0   8 1230.61   34.33   0
 -12  -1   8    1.68    7.85   0
  12   1  -8   12.44    7.54   0
  12  -1  -8   -2.38    7.60   0
 -12   1   8   -1.99   11.05   0
  12   1  -8   -1.44    7.62   0
  12  -1  -8    7.41   10.92   0
  11   1  -8  133.88    9.07   0
 -11   1   8  167.41    9.00   0
  11  -1  -8  154.27   11.67   0
 -11  -1   8  167.38    9.20   0
  11   1  -8  139.92   11.74   0
  11  -1  -8  157.37   11.87   0
 -10   1   8    4.55    8.39   0
  10  -1  -8    5.09    5.91   0
 -10  -1   8    8.59    5.95   0
  10  -1  -8    2.67    8.26   0
  10   1  -8   11.76    5.80   0
  10   1  -8   13.27    8.23   0
   9   1  -8  108.95    6.87   0
   9   1  -8  122.58    9.10   0
  -9   1   8  121.22    9.17   0
  -9  -1   8  111.42    6.80   0
   9  -1  -8  106.74    9.27   0
   8   1  -8  205.73    9.84   0
  -8   1   8  209.72    9.84   0
  -8  -1   8  199.65    7.64   0
   8  -1  -8  198.94    7.92   0
   8   1  -8  210.86   10.06   0
   7   1  -8    6.04    8.57   0
  -7  -1   8   13.62    8.53   0
  -7   1   8    8.37    5.98   0
   7  -1  -8   12.00    8.72   0
   7   1  -8    8.23    8.73   0
  -6   1   8  595.79   12.01   0
  -6  -1   8  600.67   11.79   0
   6  -1  -8  568.32   12.35   0
   6   1  -8  613.78   12.05   0
   6   1  -8  544.95   10.10   0
  -5   1   8  811.31   11.57   0
  -5  -1   8  773.36   11.40   0
   5  -1  -8  829.77   13.60   0
   5   1  -8  812.16   13.27   0
  -4   1   8  189.17    7.86   0
  -4  -1   8  189.89    9.80   0
   4  -1  -8  188.19    8.10   0
   4   1  -8  188.16   10.20   0
  -3  -1   8 1426.25   15.46   0
   3  -1  -8 1468.68   15.91   0
  -3   1   8 1408.33   15.57   0
   3   1  -8 1421.13   15.78   0
  -2  -1   8    7.11    4.93   0
   2  -1  -8    7.09    5.39   0
  -2   1   8    5.79    5.03   0
   2   1  -8    3.89    7.54   0
  -1  -1   8 2557.35   21.29   0
   1   1  -8 2521.42   21.46   0
   1  -1  -8 2466.39   20.02   0
  -1   1   8 2420.62   19.82   0
   0  -1   8 1486.43   16.94   0
   0  -1  -8 1451.16   16.19   0
   0   1   8 1466.52   16.86   0
   0   1  -8 1546.16   18.14   0
   1  -1   8 1052.42   15.53   0
  -1  -1  -8 1042.06   14.38   0
   1   1   8 1062.01   15.11   0
  -1   1  -8 1040.74   15.43   0
  -2  -1  -8 1351.33   16.43   0
   2   1   8 1381.61   17.34   0
  -2   1  -8 1344.75   19.66   0
   2  -1   8 1364.72   19.55   0
   3  -1   8  395.45   12.63   0
  -3  -1  -8  390.89   11.23   0
  -3   1  -8  386.59   12.74   0
   3   1   8  390.61   10.95   0
   3   1   8  404.80   11.68   0
   4  -1   8  262.05   13.06   0
  -4  -1  -8  254.51   11.64   0
  -4   1  -8  262.55   12.72   0
   4   1   8  276.54   11.92   0
   4   1   8  263.25   11.25   0
   4  -1   8  271.09   13.27   0
  -5  -1  -8 1096.35   17.64   0
  -5   1  -8 1111.15   25.03   0
   5  -1   8 1168.94   27.04   0
   5   1   8 1077.92   15.47   0
   5   1   8 1129.96   17.69   0
   5  -1   8 1113.09   25.00   0
   6  -1   8    2.60   14.60   0
  -6  -1  -8    5.00    9.12   0
   6   1   8   -5.56    8.57   0
   6   1   8   -1.64    9.38   0
   6  -1   8    3.00   15.12   0
  -6   1  -8    0.58   11.93   0
   7   1   8    3.40    8.31   0
   7   1   8    5.11    8.97   0
  -7  -1  -8   11.70    8.81   0
   8   1   8  179.89   11.97   0
   8   1   8  186.93   12.30   0
  -8  -1  -8  203.09   10.77   0
  -9  -1  -8  582.62   16.06   0
   9   1   8  581.83   14.38   0
   9   1   8  558.06   16.05   0
  10   1   8    0.34    7.61   0
  10   1   8    1.45    9.34   0
  11   1   8  265.64   15.99   0
  11   1   8  284.40   13.88   0
 -11   2   8   47.07    8.13   0
  11  -2  -8   57.52   11.00   0
  11  -2  -8   60.58   10.82   0
 -11  -2   8   38.26    8.00   0
  11   2  -8   54.33    8.00   0
  11   2  -8   58.76    8.07   0
  10   2  -8  292.16   11.29   0
 -10   2   8  335.63   12.83   0
  10  -2  -8  308.13   11.98   0
  10   2  -8  324.15   12.36   0
 -10  -2   8  335.31   12.56   0
   9   2  -8   18.06    5.90   0
  -9   2   8   15.42    8.21   0
   9  -2  -8    8.34    8.31   0
  -9  -2   8   10.19    5.81   0
   9   2  -8    1.67    6.05   0
   8   2  -8   11.57    5.90   0
  -8   2   8   14.95    8.16   0
   8   2  -8   10.86    5.84   0
   8  -2  -8   11.91    5.97   0
  -8  -2   8    7.04    8.20   0
   7   2  -8  626.17   10.30   0
  -7   2   8  682.11   12.46   0
  -7  -2   8  680.34   12.27   0
   7  -2  -8  688.71   11.11   0
   7   2  -8  669.56   12.33   0
   6   2  -8  639.30   12.19   0
  -6   2   8  619.85   12.15   0
  -6  -2   8  623.32   10.26   0
   6  -2  -8  667.29   12.51   0
   6   2  -8  646.90   10.34   0
   5   2  -8   30.50    9.19   0
  -5  -2   8   32.02    6.35   0
   5  -2  -8   30.55    9.17   0
   5   2  -8   32.41    6.37   0
  -5   2   8   34.63    6.30   0
   4   2  -8  247.66    8.33   0
  -4  -2   8  254.46   10.27   0
   4  -2  -8  258.84   10.68   0
   4   2  -8  279.52   10.32   0
  -4   2   8  268.80   10.35   0
   3   2  -8  300.72    8.78   0
   3   2  -8  313.88    8.85   0
  -3  -2   8  309.80    8.62   0
   3  -2  -8  307.45   11.09   0
  -3   2   8  282.69    8.62   0
   2   2  -8 4022.66   24.76   0
  -2  -2   8 3819.80   23.63   0
   2  -2  -8 3892.27   24.38   0
  -2   2   8 4091.93   24.46   0
   1   2  -8 1410.29   16.44   0
  -1  -2   8 1359.75   16.15   0
   1  -2  -8 1315.17   14.63   0
  -1   2   8 1310.53   14.43   0
   0   2  -8 1207.38   16.42   0
   0  -2   8 1222.38   15.44   0
   0  -2  -8 1202.85   14.22   0
   0   2   8 1236.86   15.16   0
   1  -2   8  731.92   14.03   0
  -1  -2  -8  739.98   12.95   0
   1   2   8  728.24   11.32   0
  -1   2  -8  726.94   12.97   0
   2   2   8  177.73    9.14   0
  -2  -2  -8  174.07    9.03   0
   2  -2   8  170.44    9.50   0
   2   2   8  163.03    8.53   0
  -2   2  -8  163.18    9.62   0
  -3  -2  -8  206.33   10.87   0
   3  -2   8  203.62   11.79   0
   3   2   8  201.53   10.11   0
  -3   2  -8  188.43   11.23   0
   3   2   8  203.01   10.98   0
  -4   2  -8 2551.07   35.42   0
  -4  -2  -8 2411.05   20.21   0
   4   2   8 2461.06   20.73   0
   4   2   8 2493.98   21.30   0
  -4   2  -8 2512.45   35.14   0
   4  -2   8 2589.36   36.12   0
   5   2   8   11.27    8.63   0
  -5  -2  -8   12.79    9.18   0
   5   2   8   13.88    9.36   0
   6   2   8  251.85   11.27   0
   6   2   8  250.12   10.42   0
  -6  -2  -8  246.02   11.17   0
   7   2   8   -0.77    8.93   0
   7   2   8    4.33    8.12   0
  -7  -2  -8    7.01    8.77   0
   8   2   8  321.23   11.19   0
   8   2   8  336.45   11.97   0
  -8  -2  -8  349.41   11.80   0
   9   2   8   78.46    8.95   0
   9   2   8   95.79    9.58   0
  -9  -2  -8   93.24    9.61   0
  10   2   8   -1.30   10.14   0
  10   2   8   -1.05   10.22   0
 -10  -2  -8    5.74   10.67   0
  11   2   8   11.29   10.40   0
  11   2   8   14.42   10.32   0
  11   3  -8   56.47   11.34   0
 -11  -3   8   78.37   11.57   0
 -11   3   8   61.46   11.60   0
  11  -3  -8   73.62   11.61   0
  11  -3  -8   66.14    8.53   0
  11   3  -8   90.22   11.31   0
  10   3  -8    2.72    7.35   0
 -10   3   8    4.64   10.32   0
  10  -3  -8    5.39   10.31   0
 -10  -3   8   14.57   10.58   0
  10   3  -8   -3.36   10.42   0
   9   3  -8   60.89    8.84   0
  -9   3   8   60.15    8.59   0
   9  -3  -8   63.20    8.93   0
  -9  -3   8   63.46    8.79   0
   9   3  -8   64.88    8.69   0
   8   3  -8   -7.43    5.89   0
  -8   3   8   13.51    8.06   0
   8  -3  -8   -1.79    5.97   0
  -8  -3   8   -7.57    5.81   0
   8   3  -8   -1.72    5.81   0
  -7   3   8  887.99   13.57   0
   7   3  -8  829.69   11.17   0
   7  -3  -8  915.10   13.77   0
  -7  -3   8  925.62   13.23   0
   7   3  -8  940.61   13.12   0
   6   3  -8   20.94    8.62   0
   6   3  -8   16.81    8.78   0
  -6   3   8    9.02    8.48   0
   6  -3  -8    9.92    6.35   0
  -6  -3   8   19.78    8.82   0
   5   3  -8   96.81    6.92   0
  -5   3   8   95.91    6.78   0
   5  -3  -8   91.53    9.41   0
  -5  -3   8  110.46    9.10   0
   5   3  -8  116.54    8.94   0
   4   3  -8  375.44   11.09   0
   4  -3  -8  397.03    9.29   0
  -4  -3   8  404.23   11.04   0
  -4   3   8  407.10   10.86   0
   4   3  -8  425.63   11.01   0
   3  -3  -8  496.59   10.11   0
   3   3  -8  489.21    9.92   0
  -3  -3   8  499.70   11.71   0
  -3   3   8  525.16   11.42   0
   3   3  -8  538.47   11.57   0
   2   3  -8    5.25    6.40   0
   2   3  -8    5.44    8.46   0
   2  -3  -8   11.80    6.38   0
  -2  -3   8  -10.72    8.82   0
  -2   3   8    0.36    8.50   0
   1   3  -8  505.54   10.50   0
   1  -3  -8  544.20   12.34   0
  -1  -3   8  539.23   12.48   0
  -1   3   8  510.30    9.93   0
   1   3  -8  543.84   12.14   0
   0   3  -8  154.35    7.68   0
   0   3  -8  131.16    8.67   0
   0   3   8  148.17    8.89   0
   0  -3  -8  142.88    6.86   0
   0   3   8  136.76    7.46   0
   0  -3   8  143.92    7.08   0
  -1   3  -8  462.61   10.98   0
  -1   3  -8  483.13   12.62   0
  -1  -3  -8  482.34   12.31   0
   1   3   8  450.17    9.68   0
   1  -3   8  481.39   12.96   0
   1   3   8  503.75   12.53   0
   2   3   8  375.37   11.66   0
  -2   3  -8  339.94   12.31   0
  -2  -3  -8  356.21   11.37   0
   2   3   8  356.52    8.77   0
   2  -3   8  392.28   12.67   0
  -2   3  -8  380.06   12.48   0
  -3  -3  -8 3170.71   22.27   0
   3   3   8 3209.43   22.44   0
   3   3   8 2974.36   20.45   0
  -3   3  -8 2998.65   29.99   0
   3  -3   8 3186.70   31.37   0
  -3   3  -8 3157.87   30.83   0
  -4   3  -8  643.58   19.70   0
  -4  -3  -8  597.66   10.83   0
   4   3   8  643.08   12.47   0
   4  -3   8  633.15   20.74   0
  -4   3  -8  624.87   18.87   0
   4   3   8  622.17   13.09   0
   5   3   8  829.06   13.56   0
   5   3   8  838.52   12.48   0
  -5  -3  -8  816.35   12.22   0
  -6  -3  -8  360.23   11.69   0
   6   3   8  336.21   10.84   0
   6   3   8  360.24   11.82   0
   7   3   8 1845.45   18.77   0
   7   3   8 1704.30   17.75   0
  -7  -3  -8 1789.99   18.51   0
  -7  -3  -8 1756.36   18.07   0
  -8  -3  -8   35.42    6.49   0
   8   3   8  905.01   13.89   0
  -8  -3  -8   32.78    8.70   0
   8   3   8   28.93    9.09   0
  -9  -3  -8   15.76    8.28   0
  -9  -3  -8   13.62    8.51   0
   9   3   8   10.46    8.14   0
   9   3   8   11.47    8.75   0
  10   3   8   45.88   10.91   0
  10   3   8   45.12   11.34   0
 -10  -3  -8   50.07   11.37   0
 -11  -3  -8   -4.45   11.19   0
  11   3   8   -1.11   10.47   0
  11   3   8    2.81    7.61   0
  11   4  -8    7.74    7.85   0
  11   4  -8   15.44   10.98   0
 -11  -4   8   -2.89    8.03   0
 -11   4   8   19.02   10.89   0
  11  -4  -8   13.10   10.72   0
  10   4  -8   11.60   10.58   0
 -10  -4   8   -1.77   11.02   0
  10   4  -8    4.84   10.51   0
 -10   4   8    9.77   10.32   0
  10  -4  -8  -11.50   10.50   0
  -9  -4   8   14.16    5.96   0
   9   4  -8    6.16    5.92   0
  -9   4   8   16.87    8.06   0
   9  -4  -8   11.21    8.40   0
   9   4  -8    1.33    5.95   0
  -8   4   8  874.35   13.71   0
   8   4  -8  869.07   12.78   0
   8  -4  -8  843.64   12.36   0
   8   4  -8  883.68   11.35   0
  -8  -4   8  861.16   11.44   0
   7   4  -8  247.91   10.02   0
   7  -4  -8  241.46   10.09   0
  -7   4   8  228.38    9.91   0
  -7  -4   8  218.74    7.85   0
   7   4  -8  220.02    7.58   0
   6   4  -8  335.56   10.25   0
   6  -4  -8  333.57   10.55   0
  -6  -4   8  318.54   10.38   0
  -6   4   8  303.28   10.10   0
   6   4  -8  358.78   10.13   0
   5   4  -8  199.26    7.59   0
   5  -4  -8  185.56    7.90   0
   5   4  -8  174.01    7.53   0
  -5   4   8  186.68    9.66   0
  -5  -4   8  189.89    7.73   0
   4   4  -8 1366.55   15.05   0
   4  -4  -8 1362.48   13.81   0
  -4   4   8 1353.66   13.81   0
  -4  -4   8 1407.56   13.64   0
   4   4  -8 1307.72   13.33   0
   3   4  -8   32.50    9.10   0
   3  -4  -8   26.44    6.53   0
  -3   4   8   25.55    8.36   0
  -3  -4   8   32.78    8.78   0
   3   4  -8   24.88    8.65   0
  -2  -4   8 1644.30   16.69   0
   2   4  -8 1567.23   15.02   0
   2  -4  -8 1663.17   16.56   0
  -2   4   8 1675.03   16.83   0
  -2   4   8 1584.00   16.02   0
   2   4  -8 1691.29   16.47   0
   1   4  -8 1716.29   15.91   0
   1  -4  -8 1738.07   15.45   0
  -1   4   8 1737.73   15.51   0
  -1   4   8 1810.16   16.66   0
  -1  -4   8 1826.37   17.64   0
   1   4  -8 1751.26   17.46   0
   0   4  -8  865.93   14.15   0
   0  -4  -8  881.27   13.68   0
   0   4   8  868.33   11.53   0
   0   4   8  911.51   13.82   0
   0   4  -8  842.68   12.55   0
   0  -4   8  866.24   12.78   0
  -1   4  -8    7.87    8.98   0
  -1  -4  -8    2.25    6.53   0
   1   4   8    4.85    8.52   0
  -1   4  -8    2.64    8.70   0
   1   4   8   16.44    6.49   0
   1  -4   8    7.86    8.83   0
  -2   4  -8 3010.82   25.94   0
   2  -4   8 3005.26   26.17   0
  -2   4  -8 2987.01   25.52   0
  -2  -4  -8 3057.16   20.99   0
   2   4   8 3138.49   21.18   0
   2   4   8 2884.04   20.40   0
  -3   4  -8   17.58    8.53   0
  -3   4  -8    8.00    9.00   0
   3   4   8   14.78    9.24   0
  -3  -4  -8   13.78    9.13   0
   3  -4   8   12.81    9.35   0
   3   4   8    9.71    6.10   0
  -4   4  -8    6.59    8.41   0
  -4  -4  -8    0.91    6.43   0
   4   4   8    3.59    5.93   0
   4  -4   8    5.18    8.64   0
   4   4   8    0.37    6.38   0
  -4   4  -8    4.61    8.04   0
  -5  -4  -8  -14.06    9.34   0
   5   4   8    1.22    6.25   0
   5   4   8    9.21    9.23   0
  -5   4  -8    1.14   16.62   0
  -5  -4  -8   16.45    8.68   0
   6   4   8 1714.59   15.84   0
   6   4   8 1653.91   16.75   0
  -6  -4  -8 1681.55   16.84   0
  -6  -4  -8 1702.68   17.24   0
   7   4   8   -0.94    8.85   0
   7   4   8    3.85    8.01   0
  -7  -4  -8   -3.31    8.35   0
  -7  -4  -8    5.82    8.62   0
   8   4   8 1014.50   14.67   0
  -8  -4  -8 1042.81   13.43   0
  -8  -4  -8  993.55   13.26   0
   8   4   8 1057.59   13.52   0
   9   4   8  180.32   11.15   0
   9   4   8  178.34   11.83   0
  -9  -4  -8  197.21   12.03   0
  -9  -4  -8  190.55   10.98   0
  10   4   8   29.86   10.85   0
 -10  -4  -8   13.51   11.24   0
  10   4   8   23.81   11.23   0
 -10  -4  -8   15.81   11.53   0
 -11  -4  -8    6.65   11.14   0
  11   4   8   -0.05   11.05   0
  11   4   8    5.31    7.73   0
 -11  -4  -8    5.06   10.92   0
  10   5  -8    0.66   11.02   0
 -10   5   8    0.09   10.64   0
 -10  -5   8   -1.01    8.02   0
  10  -5  -8   -1.87   10.76   0
  10   5  -8    4.93    7.74   0
  -9   5   8  130.03    8.66   0
  -9  -5   8  132.91   11.77   0
   9   5  -8  171.20   11.38   0
   9  -5  -8  161.55   11.52   0
   9   5  -8  143.57   11.25   0
   8   5  -8   13.18    8.22   0
  -8   5   8   -1.44    5.86   0
   8  -5  -8   14.00    8.12   0
   8   5  -8   -4.55    6.05   0
  -8  -5   8   -7.35    8.71   0
  -7  -5   8  482.20    9.42   0
   7   5  -8  471.40    9.10   0
   7  -5  -8  469.57    9.76   0
  -7   5   8  450.80   11.20   0
   7   5  -8  459.62    9.10   0
  -6  -5   8  490.37    9.37   0
   6   5  -8  469.53    9.00   0
   6   5  -8  449.45    9.02   0
   6  -5  -8  511.89   11.73   0
  -6   5   8  475.72    9.40   0
   5   5  -8  351.05    8.56   0
   5  -5  -8  381.78   10.84   0
  -5   5   8  387.01   11.04   0
  -5   5   8  356.91   10.44   0
  -5  -5   8  349.17    8.49   0
   5   5  -8  375.46    8.46   0
  -4  -5   8   52.99    8.84   0
  -4   5   8   42.44    9.29   0
   4   5  -8   55.80    8.98   0
   4  -5  -8   43.69    8.91   0
  -4   5   8   46.90    6.19   0
   4   5  -8   52.18    8.65   0
  -3   5   8  172.22    7.64   0
   3  -5  -8  163.41    7.67   0
   3   5  -8  174.98    9.91   0
  -3   5   8  188.60    7.25   0
  -3  -5   8  185.91    9.62   0
   3   5  -8  203.68    9.45   0
  -2  -5   8  234.61   10.10   0
   2  -5  -8  229.94    8.00   0
   2   5  -8  225.30   10.30   0
  -2   5   8  229.58    7.70   0
  -2   5   8  222.46    8.06   0
   2   5  -8  231.33   10.13   0
  -1   5   8  146.46    9.66   0
   1  -5  -8  107.77    9.73   0
   1   5  -8  119.74    7.11   0
  -1  -5   8  117.32    9.64   0
  -1   5   8  127.41    6.79   0
   1   5  -8  128.16    9.23   0
   0   5  -8   44.61    6.64   0
   0  -5   8   57.44    6.76   0
   0  -5  -8   40.09    9.41   0
   0   5  -8   46.33    9.36   0
   0   5   8   49.72    6.41   0
   0   5   8   43.74    9.56   0
  -1   5  -8  805.63   14.12   0
   1  -5   8  814.32   14.29   0
  -1  -5  -8  772.59   11.00   0
  -1   5  -8  796.30   14.03   0
   1   5   8  798.13   11.26   0
   1   5   8  772.09   10.82   0
  -2   5  -8   29.33    6.44   0
   2   5   8   35.57    6.51   0
  -2  -5  -8   17.69    6.52   0
  -2   5  -8   30.76    6.52   0
   2  -5   8   35.01    6.49   0
   2   5   8   27.91    6.10   0
  -3   5  -8  153.30   11.85   0
  -3  -5  -8  146.80    7.41   0
  -3   5  -8  148.41   10.24   0
   3   5   8  152.18    7.09   0
   3  -5   8  162.58   12.09   0
   3   5   8  157.75    7.57   0
   4   5   8  198.67    9.60   0
  -4  -5  -8  190.49    9.93   0
  -4   5  -8  176.67   10.98   0
  -4   5  -8  180.68   12.56   0
   4  -5   8  185.99   13.00   0
   4   5   8  189.27   10.10   0
  -5  -5  -8  270.74    8.20   0
  -5   5  -8  273.44   14.72   0
   5   5   8  268.73    8.04   0
  -5  -5  -8  289.83   10.06   0
   5   5   8  268.64    8.50   0
   5  -5   8  277.91   16.44   0
  -5   5  -8  261.51   14.33   0
   6   5   8    6.94    8.72   0
   6   5   8   -8.97    8.46   0
  -6  -5  -8    3.09    8.23   0
  -6  -5  -8    1.11    8.67   0
  -7  -5  -8  663.15   10.87   0
   7   5   8  655.80   11.21   0
  -7  -5  -8  727.66   12.69   0
   7   5   8  701.88   12.65   0
  -8  -5  -8    8.53    8.67   0
   8   5   8    6.21    8.48   0
  -8  -5  -8    4.70    8.40   0
   8   5   8    8.45    6.07   0
  -9  -5  -8   85.59   11.95   0
   9   5   8   93.86   11.41   0
   9   5   8   99.31   11.51   0
  -9  -5  -8  102.67   11.53   0
  10   5   8   65.91   11.53   0
 -10  -5  -8   69.99   11.76   0
  10   5   8   65.14   11.67   0
 -10  -5  -8   68.95   12.01   0
  -9   6   8    3.22   11.01   0
  -9   6   8    6.43   10.66   0
   9   6  -8    6.50    7.50   0
   9   6  -8   -4.04    7.68   0
  -9  -6   8    8.32    7.91   0
   9  -6  -8   -0.15   10.58   0
  -8   6   8   28.15   10.79   0
   8   6  -8   12.03   10.75   0
   8   6  -8   19.18   10.68   0
  -8  -6   8   31.30   10.92   0
   8  -6  -8   26.68   10.79   0
  -8   6   8   13.44   10.61   0
   7   6  -8   -3.88    8.37   0
  -7  -6   8    1.38    8.45   0
   7   6  -8    0.56    8.41   0
   7  -6  -8    4.35    8.22   0
  -7   6   8   -6.87    8.11   0
  -7   6   8    4.45    8.37   0
   6   6  -8  315.62    8.26   0
  -6  -6   8  365.06    8.48   0
   6   6  -8  341.77   10.54   0
   6  -6  -8  371.04   10.71   0
  -6   6   8  365.30   10.96   0
  -6   6   8  320.98    8.70   0
  -5  -6   8   24.55    8.67   0
   5  -6  -8   23.49    8.66   0
   5   6  -8   22.25    8.64   0
   5   6  -8   33.64    8.48   0
  -5   6   8   39.15    8.76   0
  -5   6   8   22.39    8.36   0
  -4  -6   8  492.59   11.22   0
   4  -6  -8  524.20   11.33   0
  -4   6   8  519.48   11.59   0
   4   6  -8  471.17    9.18   0
  -4   6   8  493.50   11.12   0
   4   6  -8  475.08   11.04   0
  -3  -6   8    1.58    6.12   0
   3  -6  -8    8.53    8.58   0
   3   6  -8    9.41    5.99   0
   3   6  -8    2.58    8.86   0
  -3   6   8    0.21    8.01   0
  -3   6   8   -5.12    8.75   0
   2   6  -8   32.02    6.25   0
  -2  -6   8   32.39    6.42   0
   2  -6  -8   31.83    8.93   0
   2   6  -8   32.75    9.11   0
  -2   6   8   11.93    8.60   0
  -2   6   8   35.45    9.00   0
   1   6  -8    5.09    8.43   0
   1  -6  -8    2.58    8.71   0
  -1  -6   8  -12.60    8.79   0
   1   6  -8    7.64    6.35   0
  -1   6   8    6.59    8.29   0
  -1   6   8   -2.86    9.29   0
   0  -6  -8  169.84    7.38   0
   0   6   8  180.38    7.74   0
   0  -6   8  180.09   10.08   0
   0   6  -8  186.84    7.99   0
   0   6  -8  189.44    9.89   0
   0   6   8  178.99    9.51   0
  -1   6  -8   32.21    6.27   0
   1   6   8   32.22    8.94   0
  -1  -6  -8   30.64    8.87   0
  -1   6  -8   29.85    6.49   0
   1  -6   8   28.40    6.35   0
   1   6   8   27.09    8.42   0
  -2   6  -8   20.67    8.56   0
  -2   6  -8    8.66    8.94   0
   2   6   8   17.51    5.91   0
  -2  -6  -8   18.66    6.23   0
   2  -6   8   21.95    8.68   0
   2   6   8   12.23    6.36   0
  -3   6  -8   -0.05    8.35   0
  -3  -6  -8    4.03    6.15   0
  -3   6  -8   -3.56    8.52   0
   3   6   8    7.48    8.34   0
   3   6   8   -3.37    6.17   0
   3  -6   8    0.18    8.52   0
  -4   6  -8  292.95   13.21   0
  -4   6  -8  284.01   11.62   0
   4   6   8  299.00   10.20   0
  -4  -6  -8  287.40   10.44   0
   4   6   8  277.03   10.44   0
   4  -6   8  309.44   11.70   0
  -5  -6  -8   50.87    8.92   0
  -5   6  -8   45.45   10.63   0
   5  -6   8   43.84   10.83   0
   5   6   8   43.62    9.10   0
  -5   6  -8   43.53    8.88   0
   5   6   8   44.27    8.49   0
  -5  -6  -8   47.26    8.74   0
   6   6   8  291.02   10.73   0
   6   6   8  334.47   10.34   0
  -6  -6  -8  319.17   10.27   0
  -6  -6  -8  274.57   10.21   0
  -7  -6  -8   16.85    8.90   0
   7   6   8   24.27    9.10   0
   7   6   8   40.93    6.54   0
  -7  -6  -8   36.45    6.26   0
  -8  -6  -8   71.64   11.20   0
   8   6   8   67.49   11.29   0
   8   6   8   67.09   11.31   0
  -8  -6  -8   69.64   11.13   0
   9   6   8    5.56    8.04   0
  -9  -6  -8   21.96    8.09   0
   9   6   8   15.97   11.35   0
  -9  -6  -8   -0.46   11.05   0
   8   7  -8   12.54   11.27   0
   8  -7  -8   28.32   11.03   0
   8   7  -8   39.05    7.98   0
  -8  -7   8   21.86   11.51   0
  -8   7   8   22.35   11.19   0
  -8   7   8   30.52   11.46   0
   7   7  -8   10.14   10.61   0
   7  -7  -8   17.53   10.53   0
   7   7  -8    3.43   10.77   0
  -7  -7   8   21.74   11.01   0
  -7   7   8    3.91   10.97   0
  -7   7   8   11.35   10.43   0
  -6   7   8   38.81    7.82   0
   6  -7  -8   36.99   10.79   0
   6   7  -8   48.52   10.82   0
  -6  -7   8   38.05    7.81   0
  -6   7   8   33.74    7.72   0
   6   7  -8   52.34    7.70   0
   5   7  -8 1012.69   12.15   0
   5  -7  -8 1098.76   14.48   0
  -5  -7   8 1092.61   12.43   0
   5   7  -8 1028.68   12.02   0
  -5   7   8 1084.80   14.33   0
  -5   7   8 1100.74   12.92   0
   4   7  -8   29.26    8.46   0
   4  -7  -8   24.96    8.64   0
  -4  -7   8   49.19    8.68   0
   4   7  -8   36.15    6.34   0
  -4   7   8   40.57    5.96   0
  -4   7   8   32.75    8.87   0
   3   7  -8 1263.79   12.92   0
   3  -7  -8 1316.14   14.61   0
  -3  -7   8 1253.62   12.98   0
   3   7  -8 1200.05   13.04   0
  -3   7   8 1370.73   15.10   0
  -3   7   8 1291.40   14.55   0
   2   7  -8  202.23    9.62   0
   2  -7  -8  194.02    7.45   0
  -2   7   8  187.71    7.66   0
   2   7  -8  210.71    7.91   0
  -2  -7   8  210.91    9.79   0
  -2   7   8  197.97    7.27   0
  -2  -7   8  198.61    7.93   0
   1   7  -8 1847.09   17.02   0
   1  -7  -8 1822.05   16.22   0
  -1   7   8 1907.33   16.47   0
   1   7  -8 1862.66   17.52   0
  -1  -7   8 2032.44   18.02   0
  -1  -7   8 1937.07   17.10   0
  -1   7   8 1848.22   15.94   0
   0   7   8  102.53    9.27   0
   0   7  -8  101.10    8.94   0
   0  -7  -8   96.85    9.12   0
   0   7  -8  109.61    9.90   0
   0   7   8  102.82    8.83   0
   0  -7   8  100.13    9.13   0
   0  -7   8  116.88    9.65   0
  -1  -7  -8  102.84    9.08   0
  -1   7  -8  103.61    9.70   0
   1   7   8  104.92    6.62   0
   1  -7   8   93.62    9.71   0
   1  -7   8  102.58    6.89   0
  -1   7  -8   91.06    6.75   0
   1   7   8   91.17    9.38   0
  -2  -7  -8    2.97    6.33   0
  -2   7  -8    0.24    8.38   0
  -2   7  -8    0.25    6.39   0
   2   7   8    1.49    5.95   0
   2   7   8    5.92    6.43   0
   2  -7   8  920.49   14.53   0
  -3  -7  -8   93.26    6.85   0
  -3   7  -8   93.52    9.12   0
   3  -7   8   88.05    7.16   0
  -3   7  -8   95.36    9.71   0
   3   7   8   97.38    8.88   0
   3   7   8  103.21    7.12   0
   4  -7   8    8.68    9.98   0
  -4  -7  -8    9.89    6.18   0
  -4   7  -8    8.24    8.26   0
  -4   7  -8    8.35   10.51   0
   4   7   8    8.37    6.02   0
   4   7   8    8.01    6.13   0
  -5  -7  -8  541.79   10.05   0
  -5   7  -8  518.29   14.58   0
   5   7   8  531.61   10.13   0
  -5   7  -8  560.75   14.96   0
   5   7   8  570.42   11.94   0
   5  -7   8  580.86   16.37   0
  -5  -7  -8  563.26    9.87   0
  -6  -7  -8   48.95   11.01   0
  -6  -7  -8   33.35    7.71   0
  -6   7  -8   29.31   12.86   0
   6   7   8   33.16   11.32   0
   6   7   8   25.70    7.97   0
  -6   7  -8   31.79   14.83   0
  -7  -7  -8   -4.97    7.98   0
   7   7   8    1.88    8.04   0
   7   7   8    7.02   11.07   0
  -7  -7  -8   11.27   10.94   0
  -8  -7  -8   11.58   11.32   0
   8   7   8   20.13   11.84   0
  -8  -7  -8   15.22   11.52   0
   8   7   8   20.19   11.31   0
   7   8  -8   44.69    8.22   0
   7  -8  -8   38.30    8.11   0
   7   8  -8   38.04   11.35   0
  -7   8   8   41.40    8.34   0
  -7  -8   8    8.12   11.67   0
  -7   8   8   20.14    8.19   0
   6   8  -8  309.44   12.56   0
   6  -8  -8  279.75   12.66   0
  -6   8   8  267.63   13.16   0
   6   8  -8  278.12   12.67   0
  -6  -8   8  313.03   12.55   0
  -6   8   8  260.31    9.80   0
   5   8  -8   14.92   10.86   0
   5  -8  -8    5.85    7.54   0
  -5   8   8   14.73    7.93   0
   5   8  -8    9.56    7.93   0
  -5  -8   8   16.95   10.95   0
  -5   8   8   13.18    7.46   0
   4   8  -8  296.52    9.47   0
   4  -8  -8  296.13    9.78   0
  -4   8   8  313.37    9.99   0
   4   8  -8  318.91   12.69   0
  -4  -8   8  311.99    9.64   0
  -4   8   8  310.74   12.28   0
  -3  -8   8   35.93    6.65   0
   3   8  -8   38.58    6.29   0
   3  -8  -8   18.12    8.93   0
   3   8  -8   33.14    6.62   0
  -3   8   8   15.43    8.65   0
  -3  -8   8   48.80    6.36   0
  -3   8   8   25.86    8.84   0
  -2   8   8  214.28   10.01   0
   2   8  -8  214.06    9.81   0
   2  -8  -8  193.62    9.79   0
   2   8  -8  218.16   10.24   0
  -2   8   8  224.49    7.59   0
  -2  -8   8  202.34   10.35   0
  -2  -8   8  243.47    9.83   0
   1   8  -8   69.83    8.74   0
   1  -8  -8   55.45    6.42   0
   1   8  -8   46.25    9.08   0
  -1   8   8   49.92    6.14   0
  -1  -8   8   68.97    8.61   0
  -1  -8   8   58.70    8.82   0
  -1   8   8   42.52    6.58   0
   0  -8  -8  152.23    9.40   0
   0   8  -8  131.62    9.32   0
   0   8  -8  141.18    9.68   0
   0   8   8  143.50    9.01   0
   0   8   8  140.49    9.35   0
   0  -8   8  126.11    9.84   0
   0  -8   8  156.15    9.18   0
  -1  -8  -8    6.95    8.45   0
  -1   8  -8   -7.51    5.88   0
   1   8   8   -8.45    8.13   0
  -1   8  -8   -3.01    9.00   0
   1  -8   8   -6.29    8.38   0
   1   8   8   19.05    8.53   0
   1  -8   8    9.05    6.03   0
  -2   8  -8    5.79    5.73   0
   2  -8   8   -2.30    6.38   0
   2  -8   8    5.83    5.86   0
  -2  -8  -8   -0.39    8.69   0
   2   8   8    7.01    8.23   0
  -2   8  -8    2.35    9.06   0
   2   8   8    6.37    8.68   0
  -3  -8  -8   23.78    8.78   0
  -3   8  -8   12.31    8.58   0
  -3   8  -8   20.90    9.07   0
   3   8   8   22.54    8.53   0
   3   8   8   43.66    8.79   0
   3  -8   8   19.92    8.62   0
  -4  -8  -8  932.22   12.65   0
  -4   8  -8  952.02   17.39   0
   4   8   8  933.80   13.09   0
  -4   8  -8  897.69   17.90   0
   4   8   8  974.71   15.01   0
   4  -8   8  942.84   17.76   0
  -5  -8  -8   37.68    8.19   0
   5   8   8   52.80    8.30   0
  -5   8  -8   53.67   13.94   0
   5   8   8   36.67    8.27   0
  -5   8  -8   44.20   13.40   0
  -5  -8  -8   46.39    7.81   0
  -6  -8  -8  115.11   11.52   0
   6   8   8   77.04   11.86   0
  -6   8  -8   92.30   14.46   0
   6   8   8   67.41   12.15   0
  -6   8  -8  100.49   14.31   0
  -6  -8  -8   86.27    8.73   0
   7   8   8   32.51   11.73   0
   7   8   8   45.83   12.07   0
  -7  -8  -8   36.41   11.55   0
  -7  -8  -8   41.08   11.74   0
   5   9  -8  154.31   12.41   0
   5  -9  -8  176.91   12.43   0
   5   9  -8  177.27   12.30   0
  -5   9   8  160.25    9.36   0
  -5  -9   8  218.06   12.38   0
  -5   9   8  188.99   12.64   0
   4   9  -8   18.76   10.96   0
   4  -9  -8   12.83   11.07   0
   4   9  -8   15.06    7.92   0
  -4   9   8   13.41    7.55   0
  -4  -9   8    9.98   11.11   0
  -4   9   8    8.14    7.97   0
   3   9  -8  256.07   12.19   0
   3  -9  -8  285.74   12.40   0
   3   9  -8  210.83    9.47   0
  -3   9   8  283.01   12.05   0
  -3  -9   8  239.13   12.01   0
  -3  -9   8  252.87    9.92   0
  -3   9   8  243.86   12.42   0
   2   9  -8   12.42    7.48   0
  -2  -9   8   12.69    7.55   0
   2   9  -8   13.37    7.66   0
   2  -9  -8    0.93    7.88   0
  -2   9   8    4.77    7.60   0
  -2  -9   8  -19.34    8.17   0
  -2   9   8   14.43    7.79   0
   1  -9  -8  246.52    9.65   0
   1   9  -8  264.71    9.33   0
   1   9  -8  302.31   12.67   0
  -1   9   8  263.83   12.04   0
  -1   9   8  284.75    9.47   0
  -1  -9   8  297.10   12.44   0
  -1  -9   8  275.95    9.57   0
   0  -9  -8   15.48    7.59   0
   0   9  -8    1.93    7.46   0
   0   9  -8  -12.24   11.13   0
   0   9   8   -5.07    7.60   0
   0  -9   8   11.90    7.38   0
   0   9   8    7.83    7.67   0
   0  -9   8    6.89   10.70   0
  -1  -9  -8   60.18   11.12   0
  -1   9  -8   62.54   11.08   0
   1  -9   8   70.67   11.14   0
   1   9   8   78.29    7.76   0
  -1   9  -8   62.52   11.61   0
   1   9   8   94.47   11.36   0
   1  -9   8   61.60    8.32   0
  -2  -9  -8   87.35   11.38   0
  -2   9  -8   63.10   11.40   0
   2   9   8   89.65   11.64   0
   2   9   8   71.03   11.40   0
  -2   9  -8   65.11   11.89   0
   2  -9   8   86.50   11.20   0
   2  -9   8   88.14   11.43   0
  -3  -9  -8  123.79   12.27   0
   3  -9   8  178.31   12.58   0
  -3   9  -8  166.05    9.75   0
   3   9   8  176.09   12.53   0
  -3   9  -8  211.77   12.56   0
   3   9   8  209.24   12.09   0
  -4  -9  -8   10.28   11.13   0
   4   9   8    8.99   11.40   0
   4  -9   8    7.70   11.10   0
  -4   9  -8   16.61   10.87   0
  -4   9  -8   16.83   11.49   0
   4   9   8    4.46    7.92   0
  -5  -9  -8  179.51   11.99   0
  -5   9  -8  120.86   15.12   0
   5   9   8  160.98   12.44   0
  -5   9  -8  154.05   12.80   0
   5   9   8  160.21   12.30   0
   1 -10  -8    8.28    7.98   0
   1  10  -8    2.21   10.77   0
  -1 -10   8   -7.89   11.14   0
   1  10  -8    5.15   11.23   0
  -1  10   8   -3.42    7.83   0
  -1  10   8   -9.22   11.43   0
  -1 -10   8   18.36   10.92   0
   0 -10  -8   11.09   11.26   0
   0  10  -8   -0.75    7.85   0
   0 -10   8    5.71    7.75   0
   0  10  -8    5.12    7.85   0
   0  10   8    3.16   11.41   0
   0  10   8    0.80    7.85   0
   0 -10   8   13.63    7.78   0
 -11   0   9  505.33   11.83   0
  11   0  -9  606.33   14.46   0
  11   0  -9  597.17   14.58   0
 -10   0   9    1.15    9.46   0
  10   0  -9    6.20    9.23   0
  10   0  -9   -1.89    8.33   0
   9   0  -9  144.28    9.06   0
   9   0  -9  133.45    7.15   0
  -9   0   9  125.34    9.42   0
   8   0  -9   -5.15    5.92   0
  -8   0   9    3.67    5.90   0
   8   0  -9    4.67    8.64   0
  -7   0   9   39.92    8.66   0
   7   0  -9   32.99    9.05   0
  -6   0   9    0.20    6.15   0
   6   0  -9   -2.53    8.94   0
  -5   0   9  135.46    9.44   0
   5   0  -9  131.33    9.89   0
  -4   0   9    3.58    6.16   0
   4   0  -9    4.33    9.38   0
  -3   0   9 2125.69   18.56   0
   3   0  -9 2104.14   17.27   0
  -2   0   9    3.50    4.89   0
   2   0  -9   -0.35    5.27   0
   1   0  -9  301.48    8.29   0
  -1   0   9  290.61    8.13   0
   0   0  -9   -1.12    5.06   0
   0   0   9    3.82    6.66   0
  -1   0  -9 1673.40   18.48   0
   1   0   9 1580.79   17.16   0
  -2   0  -9   -4.71    7.53   0
   2   0   9   -2.75    7.05   0
  -3   0  -9 4060.50   30.20   0
   3   0   9 4118.31   30.19   0
  -4   0  -9   -1.89    9.00   0
   4   0   9    4.02    9.08   0
   4   0   9   -2.23    8.50   0
   5   0   9  847.40   17.13   0
  -5   0  -9  772.08   16.58   0
   5   0   9  805.22   16.32   0
  -6   0  -9   -0.47    9.06   0
   6   0   9   -2.42    9.20   0
   6   0   9    0.54    8.41   0
   7   0   9  214.09   12.88   0
  -7   0  -9  207.53   12.03   0
   7   0   9  219.65   12.07   0
   8   0   9   -4.93   10.13   0
   8   0   9    0.55    9.71   0
  -8   0  -9   -0.50    9.85   0
   9   0   9  444.14   18.58   0
   9   0   9  441.81   18.40   0
 -11   1   9   36.87   11.15   0
  11  -1  -9   38.80   10.89   0
 -11  -1   9   53.91    8.16   0
  11   1  -9   31.22   11.07   0
  11  -1  -9   38.37   10.92   0
  11   1  -9   34.51   10.93   0
 -10   1   9  426.24   13.31   0
 -10  -1   9  404.44   10.46   0
  10  -1  -9  440.56   12.99   0
  10  -1  -9  424.55   13.05   0
  10   1  -9  451.12   12.87   0
  10   1  -9  438.68   12.93   0
  -9   1   9    2.15    5.67   0
  -9  -1   9   10.88    8.27   0
   9  -1  -9   -2.15    8.21   0
   9   1  -9   -5.55    8.05   0
   9   1  -9    2.55    8.16   0
  -8   1   9  639.31   10.47   0
  -8  -1   9  690.88   12.23   0
   8  -1  -9  653.05   12.33   0
   8   1  -9  694.34   12.19   0
   8   1  -9  614.29   10.32   0
  -7   1   9   88.76    6.61   0
  -7  -1   9   89.61    8.90   0
   7  -1  -9   91.18    9.06   0
   7   1  -9   86.07    6.75   0
   7   1  -9   73.18    9.41   0
  -6   1   9  529.97    9.67   0
  -6  -1   9  508.89    9.64   0
   6  -1  -9  512.52    9.88   0
   6   1  -9  547.52   11.72   0
  -5   1   9   80.73    9.03   0
  -5  -1   9   69.74    8.96   0
   5  -1  -9   54.77    9.65   0
   5   1  -9   64.62    9.58   0
  -4  -1   9  754.03   11.02   0
  -4   1   9  745.37   12.74   0
   4  -1  -9  752.01   11.30   0
   4   1  -9  752.70   13.00   0
  -3  -1   9  698.02   12.62   0
   3  -1  -9  736.93   13.23   0
   3   1  -9  691.20   13.17   0
  -3   1   9  688.02   11.13   0
  -2  -1   9  962.26   12.32   0
   2  -1  -9  991.21   12.62   0
  -2   1   9  973.44   13.40   0
   2   1  -9 1010.58   13.72   0
  -1  -1   9  977.91   14.05   0
  -1   1   9  971.25   12.71   0
   1  -1  -9 1022.26   14.13   0
   1   1  -9  956.87   14.15   0
   0  -1   9  417.89   10.77   0
   0   1  -9  407.27   11.00   0
   0  -1  -9  404.01   10.73   0
   0   1   9  391.73   10.29   0
  -1  -1  -9  156.51    7.14   0
   1   1   9  146.77    6.88   0
  -1   1  -9  146.22    8.94   0
   1  -1   9  151.51    8.76   0
  -2  -1  -9 3327.12   23.96   0
  -2   1  -9 3375.22   26.90   0
   2   1   9 3353.07   24.30   0
   2  -1   9 3414.88   27.76   0
   3  -1   9  383.62   12.89   0
   3   1   9  391.33   12.52   0
  -3  -1  -9  383.39   10.13   0
  -3   1  -9  386.79   13.11   0
   3   1   9  400.82   11.85   0
  -4  -1  -9 3691.03   27.36   0
  -4   1  -9 3774.85   34.97   0
   4   1   9 3758.63   27.04   0
   4   1   9 3883.47   28.22   0
   4  -1   9 3616.70   33.29   0
   5  -1   9  473.61   16.96   0
   5   1   9  519.51   13.55   0
  -5  -1  -9  478.34   13.25   0
  -5   1  -9  466.94   15.47   0
   5  -1   9  516.53   17.69   0
   5   1   9  477.56   12.79   0
  -6   1  -9  603.53   21.90   0
   6  -1   9  613.76   21.96   0
   6  -1   9  647.90   23.15   0
  -6  -1  -9  630.08   14.43   0
   6   1   9  639.74   14.65   0
   6   1   9  627.08   13.65   0
  -7  -1  -9  487.98   13.61   0
   7   1   9  511.78   13.91   0
   7   1   9  495.01   12.96   0
   8   1   9  406.69   14.02   0
   8   1   9  417.73   13.18   0
  -8  -1  -9  414.59   13.13   0
   9   1   9   99.03    9.33   0
  -9  -1  -9   91.92   11.48   0
   9   1   9  103.56    9.58   0
  10   1   9  115.99   13.21   0
  10   1   9  115.12   11.17   0
  11   1   9    5.50   12.58   0
  11   1   9    7.52   10.18   0
  11  -2  -9   64.07   10.93   0
 -11   2   9   48.99   11.24   0
  11  -2  -9   40.66   11.11   0
 -11  -2   9   52.66    8.09   0
  11   2  -9   44.58   10.88   0
  11   2  -9   39.35    8.11   0
 -10   2   9   92.79   11.09   0
  10  -2  -9   87.86   11.08   0
 -10  -2   9   73.66   11.12   0
  10   2  -9   80.79   10.99   0
  10   2  -9   93.25   11.02   0
  -9   2   9  359.31   10.97   0
   9  -2  -9  379.39    9.29   0
  -9  -2   9  381.95    8.90   0
   9   2  -9  387.05   10.82   0
   9   2  -9  357.74    8.64   0
   8   2  -9  105.95    6.73   0
  -8   2   9  121.79    8.86   0
   8  -2  -9  128.24    9.21   0
  -8  -2   9  106.56    6.76   0
   8   2  -9  119.04    6.65   0
   7   2  -9  242.47    9.71   0
  -7   2   9  221.74    7.85   0
  -7  -2   9  213.39    7.80   0
   7  -2  -9  222.05   10.26   0
   7   2  -9  230.24    7.76   0
   6   2  -9   37.71    8.96   0
  -6   2   9   37.57    6.19   0
   6   2  -9   47.06    6.18   0
  -6  -2   9   35.68    6.06   0
   6  -2  -9   34.97    6.53   0
  -5   2   9  556.03   11.58   0
   5   2  -9  585.35   12.02   0
   5   2  -9  551.44    9.73   0
  -5  -2   9  548.06    9.85   0
   5  -2  -9  577.72   10.32   0
  -4  -2   9   74.34    8.87   0
   4  -2  -9   75.65    6.86   0
   4   2  -9   75.61    6.93   0
   4   2  -9   81.19    8.97   0
  -4   2   9   80.78    8.65   0
  -3  -2   9    2.32    6.09   0
   3  -2  -9    4.68    8.92   0
  -3   2   9    8.49    8.35   0
   3   2  -9   -2.41    8.98   0
   2   2  -9  506.82   12.19   0
  -2  -2   9  490.75    9.95   0
   2  -2  -9  514.78   12.55   0
  -2   2   9  506.76   11.62   0
   1   2  -9  501.24   11.07   0
  -1  -2   9  490.51   10.83   0
   1  -2  -9  492.81    9.51   0
  -1   2   9  480.82   10.41   0
   0  -2   9  372.37    9.23   0
   0  -2  -9  369.13    8.82   0
   0   2   9  371.72    8.53   0
   0   2  -9  373.69    9.18   0
   1  -2   9  186.05    9.03   0
  -1  -2  -9  187.50    8.95   0
   1   2   9  180.21    7.02   0
  -1   2  -9  198.63    9.16   0
  -2  -2  -9  557.94   12.69   0
   2   2   9  563.40   10.68   0
   2   2   9  608.28   13.10   0
   2  -2   9  583.27   13.94   0
  -2   2  -9  585.20   14.26   0
   3   2   9  276.85   11.15   0
  -3  -2  -9  267.39   10.95   0
   3  -2   9  262.74   11.92   0
   3   2   9  254.61   10.43   0
  -3   2  -9  264.85   13.72   0
  -4  -2  -9  782.16   14.18   0
   4   2   9  796.94   14.39   0
   4  -2   9  796.02   20.29   0
  -4   2  -9  783.93   19.41   0
   4   2   9  744.62   12.08   0
  -4   2  -9  817.47   18.83   0
  -5  -2  -9  105.28    7.45   0
  -5   2  -9  104.89   15.05   0
   5  -2   9  113.14   16.72   0
   5   2   9  107.34    9.35   0
   5  -2   9  108.99   16.59   0
  -5   2  -9  112.25   15.01   0
   5   2   9   98.85    7.70   0
  -6  -2  -9    8.60    9.19   0
   6   2   9   15.21    8.52   0
   6   2   9    8.66    9.42   0
   7   2   9  852.98   15.30   0
  -7  -2  -9  794.91   14.72   0
   7   2   9  778.25   14.05   0
   8   2   9  344.86   11.22   0
   8   2   9  343.64   11.86   0
  -8  -2  -9  344.02   11.69   0
   9   2   9  228.56   10.53   0
   9   2   9  230.05   11.20   0
  -9  -2  -9  247.88   11.09   0
  10   2   9    8.73   10.42   0
  10   2   9    5.43   10.07   0
 -10  -2  -9   11.77   10.80   0
  11   2   9  132.91   11.74   0
  11   2   9  119.86   11.69   0
 -11   3   9   33.73   11.19   0
  11  -3  -9   25.28   10.83   0
  11   3  -9   20.96   11.28   0
 -11  -3   9   32.61   11.32   0
  11   3  -9   44.15   11.18   0
  10   3  -9  166.75    8.71   0
 -10  -3   9  197.75   11.84   0
 -10   3   9  184.99   11.76   0
  10   3  -9  204.40   11.83   0
  10  -3  -9  170.64    9.12   0
   9   3  -9   16.44    5.86   0
  -9   3   9   11.61    8.44   0
   9  -3  -9   10.56    8.34   0
   9   3  -9    2.22    5.96   0
  -9  -3   9   14.81    8.27   0
   8   3  -9  335.98   10.28   0
  -8   3   9  353.52   10.67   0
   8  -3  -9  347.19    8.94   0
  -8  -3   9  337.13    8.53   0
   8   3  -9  329.66    8.49   0
   7   3  -9  108.87    6.96   0
  -7   3   9  138.28    8.88   0
   7  -3  -9  120.64    7.22   0
  -7  -3   9  113.64    9.22   0
   7   3  -9  130.63    9.09   0
   6   3  -9  233.86   10.09   0
   6  -3  -9  253.87    8.14   0
  -6  -3   9  274.41   10.04   0
   6   3  -9  270.05   10.03   0
  -6   3   9  255.26    7.96   0
   5   3  -9   78.69    6.88   0
  -5   3   9   80.55    6.53   0
   5   3  -9   83.38    8.96   0
   5  -3  -9   85.66    9.24   0
  -5  -3   9   89.03    8.79   0
   4   3  -9  475.23   11.17   0
   4  -3  -9  478.19   11.82   0
  -4  -3   9  462.33   11.16   0
  -4   3   9  445.16    9.20   0
   4   3  -9  497.58   11.22   0
   3   3  -9  575.06   10.16   0
   3  -3  -9  592.39   12.22   0
  -3  -3   9  601.04   11.94   0
  -3   3   9  573.88    9.89   0
   3   3  -9  595.21   11.84   0
   2   3  -9 1388.57   15.79   0
   2  -3  -9 1470.45   14.49   0
  -2  -3   9 1442.89   15.98   0
  -2   3   9 1413.47   14.16   0
   2   3  -9 1450.83   15.95   0
   1   3  -9  285.63   10.85   0
   1  -3  -9  304.90   10.92   0
  -1  -3   9  286.80   10.81   0
  -1   3   9  275.27    8.37   0
   1   3  -9  301.68   10.59   0
   0   3  -9 2738.79   21.99   0
   0  -3  -9 2952.86   21.03   0
   0  -3   9 2797.36   21.27   0
   0   3   9 2732.31   20.10   0
   0   3  -9 2719.27   21.03   0
  -1   3  -9   30.82    9.14   0
  -1  -3  -9   36.37    9.25   0
   1   3   9   35.43    9.55   0
   1   3   9   23.54    6.20   0
   1  -3   9   32.33    8.93   0
  -1   3  -9   34.14    8.85   0
   2   3   9  265.82    8.78   0
  -2  -3  -9  257.30    8.56   0
   2   3   9  277.72   10.30   0
   2  -3   9  261.67   11.29   0
  -2   3  -9  261.26    9.22   0
  -2   3  -9  250.47   11.35   0
  -3  -3  -9    0.62    6.47   0
   3   3   9    8.46    8.53   0
  -3   3  -9    3.01    8.55   0
   3   3   9    4.90    6.54   0
   3  -3   9    1.79    8.74   0
  -3   3  -9    2.25    8.78   0
   4   3   9   69.56    9.61   0
  -4  -3  -9   63.38    9.40   0
   4   3   9   74.54    8.74   0
  -4   3  -9   67.51   11.03   0
  -4   3  -9   70.27   11.29   0
   4  -3   9   71.19   11.90   0
  -5  -3  -9   25.27    9.28   0
   5   3   9   33.20    8.44   0
   5   3   9   23.27    6.63   0
   6   3   9  827.74   13.38   0
   6   3   9  872.26   14.44   0
  -6  -3  -9  865.96   14.13   0
  -7  -3  -9    5.23    8.71   0
   7   3   9    3.59    8.99   0
   7   3   9    2.55    8.24   0
   8   3   9  650.98   13.28   0
   8   3   9  583.22   10.96   0
  -8  -3  -9  655.84   13.26   0
   9   3   9   31.38    8.33   0
   9   3   9   30.35    8.67   0
  -9  -3  -9   35.36    6.38   0
  10   3   9  274.13   12.62   0
  10   3   9  234.83   10.46   0
 -10  -3  -9  282.65   13.06   0
  11   3   9    5.19   13.13   0
  11   3   9    4.96   10.41   0
 -11  -3  -9    7.18   10.92   0
 -10  -4   9   -1.30   11.01   0
  10   4  -9    9.46    7.47   0
 -10   4   9    4.73   10.45   0
  10  -4  -9    8.24   10.53   0
  10   4  -9    1.12   10.67   0
   9   4  -9  300.40   12.13   0
  -9   4   9  303.69   12.05   0
   9  -4  -9  301.23   12.32   0
   9   4  -9  267.59   12.05   0
  -9  -4   9  285.72    9.25   0
  -8   4   9   12.94    8.45   0
   8  -4  -9   18.47    8.23   0
   8   4  -9   11.67    8.60   0
  -8  -4   9   26.14    5.84   0
   8   4  -9   22.12    5.99   0
  -7   4   9  741.80   12.69   0
  -7  -4   9  729.51   10.54   0
   7  -4  -9  768.57   13.00   0
   7   4  -9  738.44   10.47   0
   7   4  -9  745.21   12.20   0
   6   4  -9    9.66    8.39   0
   6  -4  -9   -4.86    8.52   0
  -6  -4   9   12.16    8.38   0
  -6   4   9    7.34    5.63   0
   6   4  -9    7.39    8.20   0
   5   4  -9  534.44    9.50   0
   5   4  -9  566.45    9.72   0
   5  -4  -9  572.66   10.13   0
  -5  -4   9  579.74    9.65   0
  -5   4   9  544.61    9.61   0
   4   4  -9    8.09    6.10   0
   4  -4  -9   -0.83    6.14   0
  -4   4   9    3.24    8.09   0
  -4  -4   9   -2.62    5.95   0
   4   4  -9    6.22    5.84   0
   3   4  -9  748.29   12.51   0
   3  -4  -9  740.91   10.92   0
  -3   4   9  756.10   12.26   0
  -3  -4   9  782.76   12.56   0
   3   4  -9  748.68   12.39   0
   2   4  -9  226.50    7.99   0
   2  -4  -9  208.76    7.95   0
  -2   4   9  216.22    7.68   0
  -2  -4   9  229.47    7.86   0
   2   4  -9  226.49    7.96   0
   1   4  -9  577.07   12.29   0
  -1   4   9  588.48   10.39   0
   1  -4  -9  532.54   10.04   0
  -1   4   9  603.31   11.79   0
  -1  -4   9  571.76   12.26   0
   1   4  -9  593.67   12.14   0
   0   4  -9   -0.28    6.31   0
   0  -4  -9   -4.42    9.05   0
   0   4   9    2.26    8.48   0
   0  -4   9   -1.24    6.12   0
   0   4  -9   -2.48    5.98   0
   0   4   9    0.37    9.18   0
  -1   4  -9 1430.23   17.35   0
   1   4   9 1514.00   15.90   0
  -1  -4  -9 1396.68   15.56   0
   1   4   9 1345.77   13.38   0
   1  -4   9 1498.51   17.65   0
  -1   4  -9 1515.72   17.58   0
  -2   4  -9 1187.59   17.08   0
  -2  -4  -9 1134.14   14.77   0
   2   4   9 1125.00   14.33   0
   2  -4   9 1151.08   17.44   0
  -2   4  -9 1188.36   17.15   0
   2   4   9 1204.25   15.08   0
  -3   4  -9   39.33    8.89   0
   3  -4   9   34.54    9.39   0
  -3  -4  -9   23.76    6.61   0
   3   4   9   19.89    6.64   0
   3   4   9   38.25    6.03   0
  -3   4  -9   29.99    8.97   0
  -4   4  -9   11.40   10.69   0
  -4  -4  -9   11.68    8.86   0
   4   4   9    0.78    8.36   0
   4  -4   9   16.97   10.86   0
  -4   4  -9   14.41   10.31   0
   4   4   9   10.33    8.93   0
  -5  -4  -9 1125.47   14.83   0
  -5   4  -9 1144.74   33.32   0
   5   4   9 1039.02   14.10   0
  -5   4  -9 1108.70   32.69   0
   5   4   9 1163.38   14.95   0
   5  -4   9 1160.13   35.07   0
  -6  -4  -9    0.90    8.86   0
   6   4   9    5.17    8.22   0
   6   4   9    3.07    8.96   0
  -7  -4  -9  262.84   10.49   0
   7   4   9  261.35    8.66   0
   7   4   9  229.92    7.81   0
   8   4   9  337.67   11.30   0
   8   4   9  323.55   10.47   0
  -8  -4  -9  332.95   11.15   0
   9   4   9   81.30   11.18   0
   9   4   9  106.28   11.59   0
  -9  -4  -9  119.40   11.47   0
  10   4   9   62.76   11.30   0
  10   4   9   52.91   11.43   0
 -10  -4  -9   67.60    8.56   0
  10   5  -9   70.56   11.47   0
  10   5  -9   67.44   11.47   0
 -10  -5   9   92.07   11.86   0
 -10   5   9   74.47   11.42   0
  10  -5  -9   58.22   11.46   0
   9   5  -9   -9.85   10.95   0
  -9  -5   9   -0.71   11.00   0
  -9   5   9    4.48   10.40   0
   9   5  -9   -3.44    7.37   0
   9  -5  -9   -7.97   10.59   0
  -8   5   9   16.32    7.19   0
  -8  -5   9   19.36    9.59   0
   8   5  -9   31.08    8.44   0
   8  -5  -9   15.01    9.55   0
   8   5  -9   11.06    9.43   0
   7   5  -9   80.46    6.30   0
  -7  -5   9   66.85    6.46   0
   7   5  -9   73.49    8.84   0
   7  -5  -9   58.14    9.00   0
  -7   5   9   71.30    8.73   0
  -6  -5   9  148.77    7.18   0
   6   5  -9  135.76    7.06   0
   6  -5  -9  136.69    9.49   0
  -6   5   9  129.55    6.85   0
   6   5  -9  125.97    7.06   0
   5   5  -9    6.57    6.01   0
   5   5  -9   14.56    8.55   0
   5  -5  -9   21.76    6.06   0
  -5   5   9    1.77    5.93   0
  -5   5   9   17.84    6.10   0
  -5  -5   9    9.00    6.16   0
  -4   5   9  509.81    9.64   0
   4   5  -9  482.73    9.36   0
   4  -5  -9  475.74    9.40   0
  -4   5   9  469.09    9.11   0
  -4  -5   9  506.04   11.31   0
   4   5  -9  498.51   11.18   0
   3   5  -9  662.46   10.45   0
   3  -5  -9  688.66   12.39   0
  -3   5   9  653.24   11.88   0
  -3   5   9  701.43   12.58   0
  -3  -5   9  691.17   12.22   0
   3   5  -9  704.37   12.15   0
   2   5  -9  568.59   11.84   0
   2  -5  -9  599.84   11.96   0
   2   5  -9  558.51    9.81   0
  -2   5   9  570.19    9.64   0
  -2  -5   9  584.89   10.04   0
  -2   5   9  630.37   12.04   0
  -1  -5   9   63.52    6.69   0
   1   5  -9   50.17    9.29   0
   1  -5  -9   63.95    9.11   0
  -1   5   9   57.44    9.33   0
  -1   5   9   58.78    6.61   0
   1   5  -9   63.15    6.57   0
   0   5   9 2669.70   19.10   0
   0  -5   9 2554.63   19.40   0
   0  -5  -9 2598.77   18.81   0
   0   5  -9 2568.89   20.41   0
   0   5   9 2620.83   18.67   0
   0   5  -9 2495.23   19.08   0
   1  -5   9  795.57   14.05   0
  -1  -5  -9  747.80   10.88   0
  -1   5  -9  738.34   12.13   0
   1   5   9  743.66   12.37   0
   1   5   9  792.00   11.14   0
  -1   5  -9  735.97   13.77   0
  -2   5  -9   35.52    8.70   0
  -2  -5  -9   33.15    6.33   0
  -2   5  -9   33.41    6.40   0
   2  -5   9   44.80    8.86   0
   2   5   9   35.22    6.69   0
   2   5   9   38.83    6.18   0
   3   5   9  384.95    9.06   0
  -3   5  -9  391.14   12.46   0
  -3  -5  -9  385.88   11.01   0
   3   5   9  377.00    8.63   0
   3  -5   9  423.44   12.94   0
  -3   5  -9  400.33   12.58   0
  -4   5  -9  357.55   14.19   0
  -4  -5  -9  382.41    8.82   0
  -4   5  -9  354.70   12.84   0
   4   5   9  376.62   10.54   0
   4  -5   9  362.31   13.20   0
   4   5   9  373.27    8.96   0
  -5  -5  -9   57.19    8.91   0
  -5   5  -9   55.83   10.86   0
   5  -5   9   56.40   12.74   0
   5   5   9   54.49    8.58   0
   5   5   9   57.32    9.15   0
  -5   5  -9   54.41   11.74   0
  -6  -5  -9  386.72    9.06   0
   6   5   9  389.21    9.17   0
   6   5   9  397.48   10.69   0
  -7  -5  -9  360.79    8.97   0
   7   5   9  370.61    9.31   0
   7   5   9  365.77   10.86   0
   8   5   9  167.19   12.02   0
   8   5   9  180.57   11.69   0
  -8  -5  -9  178.65   12.13   0
   9   5   9   67.97   11.13   0
   9   5   9   50.09   11.49   0
  -9  -5  -9   48.37   11.38   0
  10   5   9  380.53   13.72   0
  10   5   9  332.06   14.42   0
 -10  -5  -9  373.21   13.87   0
   9   6  -9   29.80   11.36   0
  -9   6   9   34.02   11.00   0
   9   6  -9   41.91   11.23   0
  -9  -6   9   38.10   11.58   0
  -9   6   9   35.03    8.14   0
   9  -6  -9   39.90    8.06   0
   8   6  -9    4.61    7.43   0
  -8  -6   9    3.08    7.76   0
   8   6  -9    7.50    7.65   0
   8  -6  -9    2.42   10.74   0
  -8   6   9   24.25   10.63   0
  -8   6   9    5.35    7.48   0
   7   6  -9   77.37    7.84   0
  -7  -6   9   89.77    8.01   0
   7   6  -9   92.14    7.95   0
  -7   6   9   83.23    8.26   0
   7  -6  -9   88.43    8.33   0
  -7   6   9   69.72   10.87   0
  -6  -6   9  214.31    7.56   0
  -6   6   9  220.74   10.05   0
   6   6  -9  200.25    9.71   0
   6   6  -9  212.90    7.54   0
   6  -6  -9  209.84    9.96   0
  -6   6   9  196.40    9.62   0
  -5  -6   9  396.70   10.63   0
   5   6  -9  391.56   10.61   0
  -5   6   9  375.82    9.06   0
   5  -6  -9  350.27    8.76   0
   5   6  -9  390.03   10.57   0
  -5   6   9  381.99   10.52   0
   4   6  -9   77.71    8.99   0
  -4  -6   9   52.93    8.85   0
   4  -6  -9   49.40    9.02   0
   4   6  -9   68.22    6.49   0
  -4   6   9   74.77    9.26   0
  -4   6   9   76.79    8.40   0
  -3  -6   9  136.98    9.43   0
  -3   6   9  114.83    7.07   0
   3  -6  -9   94.05    6.91   0
   3   6  -9  124.22    7.02   0
  -3   6   9   97.55    6.70   0
   3   6  -9  133.51    9.15   0
   2   6  -9   63.14    8.89   0
  -2   6   9   66.70    9.31   0
  -2  -6   9   82.28    8.95   0
   2  -6  -9   80.22    8.89   0
   2   6  -9   73.04    9.19   0
  -2   6   9   61.38    6.35   0
  -1  -6   9 2075.04   16.96   0
   1   6  -9 2044.03   16.64   0
   1  -6  -9 2245.80   17.41   0
   1   6  -9 2047.49   17.92   0
  -1   6   9 2205.86   17.11   0
  -1   6   9 2247.36   17.57   0
   0   6  -9   11.38    8.63   0
   0  -6  -9    2.89    6.21   0
   0  -6   9    6.91    8.62   0
   0   6  -9   -0.61    8.90   0
   0   6   9   -3.16    6.23   0
   0   6   9   13.24    8.17   0
  -1   6  -9  338.22    9.12   0
   1   6   9  340.24   10.59   0
  -1   6  -9  335.96   11.08   0
   1  -6   9  343.85    9.18   0
   1   6   9  354.05    8.24   0
  -1  -6  -9  328.68   10.46   0
   2   6   9    1.58    9.03   0
  -2   6  -9    1.83    5.82   0
  -2  -6  -9   -1.78    8.75   0
  -2   6  -9    2.39    6.12   0
   2   6   9    1.85    8.41   0
   2  -6   9    5.53    6.07   0
  -3   6  -9  936.78   15.65   0
  -3  -6  -9  898.28   11.33   0
   3   6   9  909.41   11.22   0
   3  -6   9  887.18   14.13   0
   3   6   9  921.59   11.61   0
  -3   6  -9  926.53   15.83   0
  -4  -6  -9  519.03   11.48   0
  -4   6  -9  521.82   13.59   0
  -4   6  -9  519.93   15.16   0
   4  -6   9  529.96   15.46   0
   4   6   9  505.78    9.27   0
   4   6   9  574.02   11.74   0
  -5   6  -9  101.11   11.61   0
  -5  -6  -9  110.01    9.28   0
  -5   6  -9  109.00   11.98   0
   5   6   9   99.85    6.79   0
   5   6   9  112.07    9.46   0
   5  -6   9  108.38   10.33   0
  -6  -6  -9   -9.61    8.67   0
   6   6   9   -2.05    9.04   0
   6   6   9    3.71    5.99   0
  -7  -6  -9  126.97   11.66   0
   7   6   9  119.94   11.89   0
   7   6   9  124.34   11.68   0
   8   6   9  155.08    9.11   0
  -8  -6  -9  162.91    9.15   0
   8   6   9  184.17   12.05   0
  -8  -6  -9  172.02   12.06   0
   9   6   9  328.75   13.49   0
   9   6   9  327.70   13.75   0
  -9  -6  -9  314.66   13.46   0
  -8   7   9  108.80   11.62   0
   8   7  -9   88.38   11.52   0
   8  -7  -9   84.32   11.63   0
  -8  -7   9   83.20    9.07   0
   8   7  -9   90.11    8.68   0
  -8   7   9   90.38   11.59   0
   7   7  -9   99.91    8.33   0
  -7   7   9   96.88   11.32   0
   7   7  -9   61.38   11.34   0
   7  -7  -9   80.65   11.54   0
  -7  -7   9   82.19    8.64   0
  -7   7   9  103.02   11.17   0
  -6   7   9  400.12   13.15   0
   6   7  -9  413.69   12.74   0
   6  -7  -9  381.00   12.97   0
   6   7  -9  377.57   12.62   0
  -6  -7   9  432.61   12.70   0
  -6   7   9  371.66   12.93   0
   5   7  -9    7.63    8.43   0
   5  -7  -9   -9.96    8.40   0
  -5  -7   9   11.40    8.50   0
   5   7  -9    0.76    6.04   0
  -5   7   9   10.54    8.15   0
  -5   7   9   -1.86    8.62   0
   4   7  -9   50.21    8.67   0
   4  -7  -9   63.99    6.35   0
  -4  -7   9   60.94    8.83   0
   4   7  -9   54.68    8.81   0
  -4   7   9   62.21    6.33   0
  -4   7   9   60.10    6.58   0
   3   7  -9   22.36    6.04   0
   3  -7  -9    6.06    8.57   0
  -3  -7   9   11.73    6.07   0
   3   7  -9    1.51    8.82   0
  -3   7   9   15.11    5.75   0
  -3   7   9   18.13    8.67   0
   2   7  -9  650.09   12.06   0
   2  -7  -9  602.27    9.89   0
  -2  -7   9  675.66   12.27   0
   2   7  -9  636.07   12.19   0
  -2   7   9  620.01   10.18   0
  -2   7   9  655.52   11.61   0
   1   7  -9   -2.93    5.88   0
   1  -7  -9   -1.36    8.51   0
  -1   7   9   -1.72    8.71   0
   1   7  -9   -2.75    8.83   0
  -1  -7   9    1.52    5.95   0
  -1   7   9   -5.41    5.74   0
   0   7  -9    1.67    8.32   0
   0   7   9   -2.23    8.58   0
   0  -7  -9   -5.89    8.34   0
   0   7  -9    3.40    8.76   0
   0  -7   9    1.13    8.45   0
   0   7   9    4.96    8.09   0
  -1   7  -9   95.23    8.92   0
  -1  -7  -9   92.16    6.67   0
  -1   7  -9   93.25    9.42   0
   1   7   9   87.55    6.49   0
   1  -7   9   99.51    9.10   0
   1   7   9   91.10    6.82   0
  -2   7  -9  464.65   12.06   0
  -2   7  -9  482.95   10.51   0
   2   7   9  463.09   10.78   0
  -2  -7  -9  474.83   11.23   0
   2   7   9  483.85   11.23   0
   2  -7   9  474.11   17.23   0
  -3  -7  -9   58.78    6.73   0
   3  -7   9   78.41    9.07   0
  -3   7  -9   79.11    9.06   0
  -3   7  -9   78.37    9.42   0
   3   7   9   77.51    6.61   0
   3   7   9   77.89    6.82   0
  -4  -7  -9  214.88    7.55   0
  -4   7  -9  214.25   10.73   0
  -4   7  -9  204.61   10.63   0
   4   7   9  225.11    7.50   0
   4   7   9  208.38    7.88   0
   4  -7   9  206.38   10.74   0
  -5   7  -9  119.45   10.20   0
  -5   7  -9  120.85   10.22   0
   5   7   9  112.93    7.43   0
   5   7   9  114.98    9.22   0
   5  -7   9  116.08    9.80   0
  -5  -7  -9  113.02    7.00   0
  -6  -7  -9   -6.91   10.83   0
  -6   7  -9    1.78   14.14   0
   6   7   9    0.48   10.82   0
   6   7   9    9.31   10.75   0
  -6   7  -9    2.61   14.08   0
  -7  -7  -9  121.15    8.51   0
   7   7   9   97.74    8.75   0
   7   7   9   91.16   11.88   0
   8   7   9  285.72   12.93   0
   8   7   9  283.67   13.14   0
  -8  -7  -9  295.21   13.13   0
   6  -8  -9   21.86   11.14   0
   6   8  -9    5.11   11.30   0
  -6   8   9   22.67   11.19   0
  -6  -8   9   20.31    8.34   0
  -6   8   9   42.47   10.75   0
   6   8  -9   30.33    8.14   0
   5   8  -9  -14.13    7.88   0
   5  -8  -9   -1.27   10.67   0
   5   8  -9    5.65   10.87   0
  -5   8   9    6.74    7.78   0
  -5  -8   9   -1.15    7.70   0
  -5   8   9   -8.23   10.56   0
   4   8  -9   20.93    7.45   0
   4  -8  -9    0.64   10.60   0
  -4   8   9   16.28   10.83   0
   4   8  -9   27.97   10.82   0
  -4  -8   9   23.95    7.86   0
  -4   8   9    6.98   10.39   0
   3   8  -9 1348.77   14.44   0
   3  -8  -9 1319.12   14.24   0
  -3   8   9 1412.85   14.49   0
   3   8  -9 1404.76   17.04   0
  -3  -8   9 1349.77   14.58   0
  -3   8   9 1364.44   14.18   0
   2   8  -9    0.75    8.48   0
  -2   8   9   -2.70    6.06   0
   2  -8  -9    1.18    5.88   0
   2   8  -9   11.21    8.78   0
  -2   8   9   -6.92    8.39   0
  -2  -8   9    3.99    8.48   0
  -1   8   9  281.07    8.25   0
   1   8  -9  305.64   10.46   0
   1  -8  -9  268.97    8.27   0
   1   8  -9  292.81   10.93   0
  -1   8   9  294.36   10.16   0
  -1  -8   9  334.17   10.32   0
   0   8  -9   21.97    8.36   0
   0  -8  -9   20.01    8.66   0
   0   8  -9   21.47    9.01   0
   0   8   9   12.45    5.94   0
   0  -8   9   14.90    8.36   0
   0   8   9   36.65    8.60   0
  -1  -8  -9  461.63   10.85   0
  -1   8  -9  431.05   11.58   0
  -1   8  -9  422.93   10.03   0
   1   8   9  430.29    8.75   0
   1   8   9  456.74   11.01   0
   1  -8   9  436.24   11.53   0
  -2  -8  -9  323.71   10.36   0
   2  -8   9  343.49   11.05   0
  -2   8  -9  340.83   10.92   0
  -2   8  -9  318.47   11.27   0
   2   8   9  349.19   10.22   0
   2   8   9  307.55   10.48   0
  -3  -8  -9  280.62    9.38   0
  -3   8  -9  264.74   12.46   0
  -3   8  -9  259.53   12.97   0
   3   8   9  233.06    9.29   0
   3  -8   9  278.69   12.70   0
   3   8   9  256.13    9.41   0
  -4  -8  -9  309.52   12.71   0
   4  -8   9  314.56   13.46   0
  -4   8  -9  324.43   13.72   0
  -4   8  -9  313.74   13.48   0
   4   8   9  347.32   12.94   0
   4   8   9  331.24   12.52   0
  -5  -8  -9   48.51    7.95   0
  -5   8  -9   43.64   11.28   0
   5   8   9   48.90    8.11   0
  -5   8  -9   41.86   11.06   0
   5   8   9   46.00    8.13   0
   5  -8   9   44.08   13.06   0
  -6  -8  -9   -0.40    7.90   0
  -6   8  -9    0.48   13.11   0
   6   8   9    8.89    7.99   0
   6   8   9   -4.82    8.00   0
  -6   8  -9    0.23   13.03   0
  -4   9   9  267.63   12.64   0
   4   9  -9  258.82   12.63   0
   4  -9  -9  231.51   12.29   0
   4   9  -9  208.80    9.87   0
  -4   9   9  222.78    9.56   0
  -4  -9   9  250.89   12.52   0
   3   9  -9   -1.13   10.87   0
   3  -9  -9    2.80   10.80   0
   3   9  -9  -14.83    8.10   0
  -3   9   9   -2.67   10.72   0
  -3  -9   9   -5.30   10.86   0
  -3   9   9    5.19   11.10   0
   2   9  -9   65.32    8.37   0
   2  -9  -9   77.52   11.62   0
   2   9  -9   68.58   11.53   0
  -2   9   9  100.22   11.06   0
  -2  -9   9   62.94    8.55   0
  -2   9   9   65.74   11.64   0
   1  -9  -9   23.58   11.15   0
   1   9  -9   11.96   10.91   0
   1   9  -9   28.58    8.05   0
  -1   9   9   10.70   11.02   0
  -1   9   9   44.58    7.91   0
  -1  -9   9   39.65   10.80   0
   0  -9   9   79.42    8.39   0
   0  -9  -9  106.33   11.58   0
   0   9  -9   67.91    8.49   0
   0   9  -9   78.32    8.66   0
   0   9   9   90.63   11.05   0
   0   9   9  109.12   11.50   0
  -1  -9  -9   90.09    8.45   0
  -1   9  -9  102.58   11.44   0
   1  -9   9  124.88   11.53   0
  -1   9  -9  103.93   11.99   0
   1   9   9   93.98   11.22   0
   1   9   9  108.44    8.46   0
  -2  -9  -9  233.74   12.14   0
  -2   9  -9  166.41   12.20   0
  -2   9  -9  186.97   12.81   0
   2   9   9  190.88    9.19   0
   2   9   9  194.47   12.13   0
   2  -9   9  178.56   12.56   0
  -3  -9  -9  -18.75   11.10   0
  -3   9  -9    7.69    7.67   0
  -3   9  -9    3.86   11.29   0
   3   9   9   29.67   11.31   0
   3   9   9   17.00    7.78   0
   3  -9   9    0.64    7.96   0
  -4  -9  -9    1.79   11.28   0
  -4   9  -9   17.83   11.35   0
   4   9   9   21.31   11.54   0
  -4   9  -9   28.85   10.93   0
   4   9   9   24.54   11.41   0
   4  -9   9   29.97   11.02   0
 -11   0  10    2.34   11.05   0
  11   0 -10   -6.93   10.92   0
  11   0 -10    4.81   10.91   0
 -10   0  10   47.07   10.77   0
  10   0 -10   45.65    7.76   0
  10   0 -10   39.70   10.91   0
   9   0 -10   -0.43    5.73   0
  -9   0  10    2.83    5.84   0
   9   0 -10   -9.58    8.15   0
  -8   0  10 1716.65   16.26   0
   8   0 -10 1598.86   14.60   0
  -7   0  10    0.89    8.20   0
   7   0 -10    1.76    8.56   0
  -6   0  10  855.53   11.35   0
   6   0 -10  848.23   11.38   0
  -5   0  10    2.43    6.04   0
   5   0 -10    8.66    8.88   0
  -4   0  10 5507.79   26.47   0
   4   0 -10 5560.91   26.82   0
  -3   0  10    3.34    8.71   0
   3   0 -10   -0.66    6.48   0
  -2   0  10 1082.40   13.04   0
   2   0 -10 1078.62   13.20   0
   1   0 -10   -3.67    5.09   0
  -1   0  10   -0.16    4.86   0
   0   0 -10   14.26    5.07   0
   0   0  10    9.73    6.69   0
   1   0  10    3.90    6.67   0
  -1   0 -10   -2.74    5.17   0
  -2   0 -10 4701.36   29.41   0
   2   0  10 4548.50   28.04   0
  -3   0 -10    3.12    9.08   0
   3   0  10   -1.13    8.67   0
   4   0  10 1082.57   17.34   0
  -4   0 -10 1018.40   16.86   0
   4   0  10 1016.46   16.84   0
  -5   0 -10   -0.03    8.94   0
   5   0  10    0.97    9.11   0
   5   0  10   -3.56    8.63   0
   6   0  10  572.75   15.20   0
   6   0  10  536.89   15.77   0
  -6   0 -10  552.83   14.92   0
  -7   0 -10   -0.64   10.82   0
   7   0  10   -1.53    8.78   0
   7   0  10   -2.79   10.12   0
  -8   0 -10  496.06   18.29   0
   8   0  10  499.77   17.02   0
   8   0  10  488.63   17.87   0
   9   0  10    2.22   10.64   0
   9   0  10   -1.38    9.24   0
 -11   1  10   44.58   11.12   0
  11  -1 -10   43.80    8.06   0
 -11  -1  10   35.69   11.23   0
  11   1 -10   49.20   11.05   0
  11   1 -10   26.17   11.30   0
  11  -1 -10   52.94    8.10   0
  10   1 -10   48.96   10.45   0
 -10   1  10   23.21    7.67   0
 -10  -1  10   30.14   10.61   0
  10  -1 -10   28.63   10.60   0
  10  -1 -10   18.47    7.68   0
  10   1 -10   13.31    7.60   0
  -9   1  10  500.84    9.76   0
  -9  -1  10  527.32   11.57   0
   9  -1 -10  492.35   11.84   0
   9   1 -10  520.82   11.52   0
   9   1 -10  522.02    9.62   0
  -8   1  10    5.78    8.00   0
  -8  -1  10   10.96    5.81   0
   8  -1 -10   13.91    8.21   0
   8   1 -10   10.28    5.83   0
   8   1 -10    5.00    5.71   0
  -7   1  10  503.06   11.32   0
  -7  -1  10  539.72   11.46   0
   7   1 -10  561.16   11.44   0
   7  -1 -10  497.36    9.71   0
   7   1 -10  499.36    9.33   0
  -6   1  10  403.37   10.80   0
   6   1 -10  374.09    8.93   0
  -6  -1  10  373.34    8.72   0
   6  -1 -10  389.59    8.93   0
  -5   1  10 1066.66   13.79   0
  -5  -1  10 1039.86   13.67   0
   5  -1 -10 1020.51   12.32   0
   5   1 -10 1028.64   12.29   0
  -4   1  10   41.65    8.62   0
  -4  -1  10   27.93    6.27   0
   4  -1 -10   17.15    9.37   0
   4   1 -10   26.07    8.99   0
  -3  -1  10 2074.21   17.85   0
   3   1 -10 2140.61   18.15   0
   3  -1 -10 2101.65   17.96   0
  -3   1  10 2084.74   17.73   0
  -2  -1  10   14.15    8.87   0
   2  -1 -10   12.19    6.79   0
   2   1 -10   24.73    9.18   0
  -2   1  10   23.89    8.69   0
  -1  -1  10  109.91    9.45   0
   1  -1 -10   93.83    6.33   0
  -1   1  10  100.33    9.40   0
   1   1 -10  103.53    8.21   0
   0  -1  10 1271.35   15.46   0
   0  -1 -10 1324.69   15.31   0
   0   1 -10 1235.75   14.45   0
   0   1  10 1216.76   13.80   0
  -1  -1 -10  233.28   10.17   0
  -1   1 -10  238.89   10.30   0
   1   1  10  246.85    8.33   0
   1  -1  10  242.99   10.57   0
   2  -1  10   18.80    8.96   0
  -2  -1 -10   18.97    9.26   0
  -2   1 -10   18.10    9.17   0
   2   1  10   18.39    8.76   0
   3  -1  10  690.95   14.80   0
   3   1  10  750.51   12.49   0
  -3  -1 -10  719.03   13.91   0
  -3   1 -10  705.63   14.91   0
   3   1  10  735.72   13.74   0
   4  -1  10    2.30    8.63   0
   4   1  10   -1.65    9.33   0
  -4  -1 -10    3.17    9.22   0
  -4   1 -10   -2.69    9.01   0
   4   1  10    2.51    8.80   0
   5  -1  10  153.34   12.56   0
  -5  -1 -10  152.54   10.36   0
   5   1  10  159.90   10.64   0
  -5   1 -10  154.62   12.87   0
   5   1  10  161.98   10.02   0
   5  -1  10  167.35   13.09   0
   6  -1  10    8.68   10.50   0
  -6   1 -10    8.80   10.27   0
  -6  -1 -10   19.66    9.06   0
   6  -1  10   11.79   12.71   0
   6   1  10    8.33    8.33   0
   6   1  10   15.94    9.14   0
  -7  -1 -10  207.33   11.02   0
   7  -1  10  211.24   22.97   0
   7   1  10  229.34   11.27   0
   7   1  10  224.44   10.54   0
  -7   1 -10  207.33   21.90   0
   8   1  10   46.51    8.56   0
   8   1  10   37.53    9.26   0
  -8  -1 -10   43.87    9.13   0
   9   1  10  300.77   11.85   0
   9   1  10  299.62   12.11   0
  -9  -1 -10  302.06   12.33   0
  10   1  10   67.57   12.97   0
  10   1  10   53.51   10.75   0
 -10  -1 -10   56.69   13.82   0
  11   1  10  301.75   18.76   0
  11   1  10  289.32   16.83   0
 -11   2  10    3.79    7.61   0
  11  -2 -10    0.52    7.64   0
  11  -2 -10   -5.91   10.78   0
 -11  -2  10   -7.34   10.90   0
  11   2 -10   -4.79   10.74   0
  11   2 -10  -12.38   10.83   0
 -10   2  10  233.00   12.08   0
  10  -2 -10  244.09   11.98   0
 -10  -2  10  209.00    8.94   0
  10   2 -10  230.79    9.41   0
  10   2 -10  206.09    9.35   0
  -9   2  10    5.95    8.09   0
   9  -2 -10    1.69    8.24   0
  -9  -2  10   -0.32    8.38   0
   9   2 -10  -10.49    8.17   0
   9   2 -10   -2.06    5.72   0
  -8   2  10   84.47    6.48   0
  -8  -2  10   95.87    8.77   0
   8  -2 -10   93.17    6.71   0
   8   2 -10  110.28    8.81   0
   8   2 -10   96.98    9.02   0
  -7   2  10   13.08    8.07   0
  -7  -2  10   10.56    8.22   0
   7  -2 -10    3.47    5.97   0
   7   2 -10   11.86    8.29   0
   7   2 -10   15.19    6.13   0
   6   2 -10  755.31   10.74   0
  -6   2  10  755.39   12.53   0
  -6  -2  10  802.05   12.57   0
   6  -2 -10  811.21   13.09   0
   6   2 -10  783.38   12.44   0
  -5   2  10  105.00    6.62   0
  -5  -2  10   74.90    9.00   0
   5   2 -10  108.07    9.24   0
   5  -2 -10   88.34    9.39   0
   5   2 -10  100.53    9.00   0
   4   2 -10  319.87   10.80   0
  -4  -2  10  340.73    8.51   0
   4  -2 -10  352.90   10.90   0
   4   2 -10  349.36    8.53   0
  -4   2  10  335.30   10.33   0
   3   2 -10  259.24    8.21   0
  -3  -2  10  257.79    8.15   0
   3  -2 -10  272.97    8.27   0
  -3   2  10  245.57    8.23   0
  -2  -2  10  577.20   12.01   0
   2  -2 -10  585.74   12.32   0
  -2   2  10  609.15   11.98   0
   2   2 -10  557.28   10.27   0
  -1  -2  10  229.10    8.34   0
   1  -2 -10  229.36   10.68   0
  -1   2  10  211.90    9.99   0
   1   2 -10  212.19   10.76   0
   0  -2  10 1133.79   15.39   0
   0  -2 -10 1055.24   13.09   0
   0   2  10 1060.97   12.79   0
   0   2 -10 1030.75   13.77   0
   1  -2  10   63.10    9.13   0
  -1  -2 -10   59.91    7.03   0
[truncated: 235,463 more chars]
