# Supplementary material for: Crystal structure of bis­(aceto­nitrile-κN)bis­(4-benzoyl­pyridine-κN)bis­(thio­cyanato-κN)cobalt(II)
Source: Acta Crystallogr E Crystallogr Commun. 2017 Feb 14;73(Pt 3):365–8. doi: 10.1107/S2056989017002201 (PMC5347055; doi:10.1107/S2056989017002201)
Supplement: Supplementary file 2 [file e-73-00365-Isup2.hkl]

data_I                                                                          
_shelx_title ' Co(NCS)2(4-Benzoylpyridin)2(MeCN)2 in P2(1)/n'                   
_shelx_refln_list_code          4                                               
_shelx_F_calc_maximum      104.81                                               
_exptl_crystal_F_000       642.00                                               
_reflns_d_resolution_high  0.7808                                               
                                                                                
loop_                                                                           
 _space_group_symop_operation_xyz                                               
 'x, y, z'                                                                      
 '-x+1/2, y+1/2, -z+1/2'                                                        
 '-x, -y, -z'                                                                   
 'x-1/2, -y-1/2, z-1/2'                                                         
                                                                                
_cell_length_a    10.0304                                                       
_cell_length_b     8.3355                                                       
_cell_length_c    18.2581                                                       
_cell_angle_alpha  90.000                                                       
_cell_angle_beta   90.547                                                       
_cell_angle_gamma  90.000                                                       
                                                                                
_shelx_F_squared_multiplier     1.000                                           
                                                                                
loop_                                                                           
 _refln_index_h                                                                 
 _refln_index_k                                                                 
 _refln_index_l                                                                 
 _refln_F_squared_calc                                                          
 _refln_F_squared_meas                                                          
 _refln_F_squared_sigma                                                         
 _refln_observed_status                                                         
   2   0   0       3274.63       2780.97        50.55 o                         
   4   0   0       1581.65       1529.52        19.52 o                         
   6   0   0       1897.28       1935.23        27.52 o                         
   8   0   0        187.24        211.90         6.87 o                         
  10   0   0       1348.78       1394.44        19.93 o                         
  12   0   0          7.52          6.62         6.84 o                         
   1   1   0      10984.69      13040.04        95.31 o                         
   2   1   0       1621.99       1322.10        10.56 o                         
   3   1   0       1396.91       1298.91         9.43 o                         
   4   1   0        628.36        536.74         5.65 o                         
   5   1   0       1814.62       1560.65        15.61 o                         
   6   1   0          0.10          2.67         3.86 o                         
   7   1   0        246.94        232.20         4.77 o                         
   8   1   0         83.93         86.68         4.25 o                         
   9   1   0        271.70        272.29         4.63 o                         
  10   1   0        257.10        264.02         4.95 o                         
  11   1   0        114.51        114.06         4.42 o                         
  12   1   0         23.40         18.47         5.01 o                         
   0   2   0       4578.68       4326.29        37.95 o                         
   1   2   0          7.02          7.27         2.88 o                         
   2   2   0       9232.61       9542.59        28.35 o                         
   3   2   0        223.57        196.53         3.66 o                         
   4   2   0         25.38         14.75         3.19 o                         
   5   2   0         19.17          7.51         3.08 o                         
   6   2   0        221.91        225.33         4.33 o                         
   7   2   0         34.63         44.07         3.29 o                         
   8   2   0        336.87        351.09         4.63 o                         
   9   2   0          1.48          1.42         3.38 o                         
  10   2   0        188.57        180.51         4.67 o                         
  11   2   0         10.11          9.82         5.03 o                         
  12   2   0        391.11        366.70         8.55 o                         
   1   3   0        250.57        258.08         3.59 o                         
   2   3   0       1415.91       1367.98         6.65 o                         
   3   3   0       8223.34       8620.61        31.05 o                         
   4   3   0         75.96        105.06         3.26 o                         
   5   3   0        623.91        731.85         5.31 o                         
   6   3   0        108.36        111.03         3.48 o                         
   7   3   0        325.73        347.85         5.48 o                         
   8   3   0          0.42          0.60         2.88 o                         
   9   3   0        454.03        472.26         5.52 o                         
  10   3   0         17.60         18.59         3.30 o                         
  11   3   0        439.09        444.47         6.88 o                         
  12   3   0          3.95          0.14         6.69 o                         
   0   4   0        820.64        911.89        11.47 o                         
   1   4   0       1020.35       1029.58         9.98 o                         
   2   4   0       1172.07       1034.64         7.44 o                         
   3   4   0        643.10        646.04         5.49 o                         
   4   4   0       3051.06       3176.99        22.03 o                         
   5   4   0        296.55        316.11         4.09 o                         
   6   4   0        139.35        141.64         3.99 o                         
   7   4   0        366.20        355.20         4.29 o                         
   8   4   0       1868.07       1913.04        11.89 o                         
   9   4   0          0.14         -2.55         3.44 o                         
  10   4   0        103.47         97.42         3.71 o                         
  11   4   0          0.20          7.24         5.14 o                         
   1   5   0       2976.83       3213.83        22.37 o                         
   2   5   0        701.21        700.83         5.10 o                         
   3   5   0       1138.79       1135.21        14.31 o                         
   4   5   0        209.01        206.24         4.19 o                         
   5   5   0        360.57        403.64         4.73 o                         
   6   5   0         34.59         34.40         2.99 o                         
   7   5   0        632.09        626.46         4.65 o                         
   8   5   0         13.53         10.09         3.62 o                         
   9   5   0        580.77        605.49        10.97 o                         
  10   5   0         17.22          9.97         4.41 o                         
  11   5   0         44.26         38.31         6.77 o                         
   0   6   0       2322.15       2449.73        18.12 o                         
   1   6   0         62.84         63.71         3.16 o                         
   2   6   0        263.50        268.92         4.61 o                         
   3   6   0         10.27         13.68         2.72 o                         
   4   6   0         41.83         43.48         3.39 o                         
   5   6   0        370.95        376.81         6.56 o                         
   6   6   0        866.16        938.96         5.33 o                         
   7   6   0          5.43         15.08         3.13 o                         
   8   6   0         71.76         68.94         3.00 o                         
   9   6   0        129.28        119.09         4.05 o                         
  10   6   0        329.30        291.53         5.38 o                         
   1   7   0        730.43        793.27         6.35 o                         
   2   7   0          3.43          8.08         2.65 o                         
   3   7   0         12.76         17.34         2.86 o                         
   4   7   0        265.26        267.81         3.61 o                         
   5   7   0       2150.76       2259.66        22.22 o                         
   6   7   0         79.47         75.37         3.44 o                         
   7   7   0        356.78        366.25         6.46 o                         
   8   7   0         10.03          7.05         4.22 o                         
   9   7   0        112.51        101.59         4.01 o                         
   0   8   0       1169.06       1210.68        21.15 o                         
   1   8   0        192.87        202.97         3.00 o                         
   2   8   0         67.70         62.39         2.96 o                         
   3   8   0          6.76          9.18         2.83 o                         
   4   8   0        291.88        313.63         4.45 o                         
   5   8   0         17.38         14.33         3.18 o                         
   6   8   0         99.48        115.14         3.86 o                         
   7   8   0         33.21         42.37         4.05 o                         
   8   8   0         31.45         25.33         4.04 o                         
   1   9   0         67.74         59.54         3.26 o                         
   2   9   0          5.28          6.88         2.96 o                         
   3   9   0        266.82        265.26         4.30 o                         
   4   9   0         47.89         42.41         3.69 o                         
   5   9   0         68.65         84.28         3.55 o                         
   6   9   0        149.14        153.65         4.34 o                         
   0  10   0         32.45         34.97         4.77 o                         
   1  10   0        114.36        102.66         4.68 o                         
   2  10   0        202.96        191.49         5.92 o                         
   3  10   0          0.13          0.65         3.43 o                         
   4  10   0         69.30         66.33         6.58 o                         
 -11   0   1         25.55         21.01         5.24 o                         
  -9   0   1        803.99        813.12         8.66 o                         
  -7   0   1       7389.74       8475.04        25.29 o                         
  -5   0   1       4045.12       4324.61        53.08 o                         
  -3   0   1        942.39        694.78        10.00 o                         
   5   0   1        697.68        671.14         9.42 o                         
   7   0   1       1395.66       1504.36        12.39 o                         
   9   0   1        818.14        835.41        13.36 o                         
  11   0   1         60.57         57.75         5.81 o                         
 -12   1   1        233.62        229.73         7.37 o                         
 -11   1   1        369.77        365.09         5.22 o                         
 -10   1   1         99.02        100.45         3.85 o                         
  -9   1   1         41.99         41.77         3.28 o                         
  -8   1   1       1790.35       1841.68         8.63 o                         
  -7   1   1         29.77         25.62         3.59 o                         
  -6   1   1       1877.26       1913.94        12.85 o                         
  -5   1   1       1031.23       1070.70         7.81 o                         
  -4   1   1        326.43        331.38         4.78 o                         
  -3   1   1        599.00        562.67         7.75 o                         
  -2   1   1        758.84        609.79         7.14 o                         
  -1   1   1        510.55        378.89         6.90 o                         
   0   1   1       4148.80       3762.52        21.42 o                         
   1   1   1         32.93         36.94         4.16 o                         
   3   1   1        668.12        571.81         7.15 o                         
   4   1   1       5162.58       4825.11        35.53 o                         
   5   1   1       2057.08       2066.98        11.98 o                         
   6   1   1        871.87        906.96         6.49 o                         
   7   1   1         15.33          8.38         4.00 o                         
   8   1   1       1847.91       1970.96        13.36 o                         
   9   1   1        263.33        263.22         5.03 o                         
  10   1   1         34.76         40.14         4.01 o                         
  11   1   1        105.28         97.50         4.49 o                         
  12   1   1        335.77        332.70         6.52 o                         
 -12   2   1          2.85          6.66         4.24 o                         
 -11   2   1        153.74        169.75         5.62 o                         
 -10   2   1        731.50        735.41        12.30 o                         
  -9   2   1        123.46        139.87         4.38 o                         
  -8   2   1        312.60        328.48         4.72 o                         
  -7   2   1        446.29        436.45         5.30 o                         
  -6   2   1        517.84        490.45         5.75 o                         
  -5   2   1          8.89         21.00         2.89 o                         
  -4   2   1          0.30          1.17         3.11 o                         
  -3   2   1          6.40          4.14         2.96 o                         
  -2   2   1       1545.52       1403.98         8.10 o                         
  -1   2   1         73.10         61.61         3.33 o                         
   0   2   1       1671.81       1488.69        10.38 o                         
   1   2   1        331.99        287.69         4.44 o                         
   2   2   1       1073.48        980.76         9.93 o                         
   3   2   1       2519.00       2368.03        13.45 o                         
   4   2   1        359.33        299.62         4.19 o                         
   5   2   1       1154.51       1071.31         7.13 o                         
   6   2   1        750.36        806.79         5.92 o                         
   7   2   1        452.29        458.33         5.07 o                         
   8   2   1        145.56        150.79         4.94 o                         
   9   2   1         61.68         62.53         3.72 o                         
  10   2   1        526.87        523.47         6.25 o                         
  11   2   1        261.42        270.89         6.49 o                         
  12   2   1         22.83         19.63         6.79 o                         
 -12   3   1          1.66          4.16         4.98 o                         
 -11   3   1         96.58         95.95         5.52 o                         
 -10   3   1        349.28        356.50         4.62 o                         
  -9   3   1         23.11         24.70         3.96 o                         
  -8   3   1         35.97         38.41         3.29 o                         
  -7   3   1        420.02        425.01         9.52 o                         
  -6   3   1        277.51        282.14         4.34 o                         
  -5   3   1        169.90        175.68         4.09 o                         
  -4   3   1       5669.72       5758.00        41.56 o                         
  -3   3   1       1029.13        985.00        14.47 o                         
  -2   3   1        134.95        104.74         2.91 o                         
  -1   3   1       1152.27        967.61         7.75 o                         
   0   3   1       1533.59       1306.88         8.76 o                         
   1   3   1          3.69          4.25         2.56 o                         
   2   3   1        280.57        203.06         3.52 o                         
   3   3   1        200.32        204.70         3.47 o                         
   4   3   1       2032.42       2013.76         8.53 o                         
   5   3   1         25.58         31.19         3.69 o                         
   6   3   1       2769.15       2788.15        11.60 o                         
   7   3   1        290.89        281.10         4.63 o                         
   8   3   1        411.80        413.85         5.09 o                         
   9   3   1          2.16          4.40         3.70 o                         
  10   3   1        560.18        560.61         9.17 o                         
  11   3   1          1.52          4.17         6.51 o                         
  12   3   1         90.66         79.94         7.11 o                         
 -11   4   1        197.06        199.66         5.76 o                         
 -10   4   1         87.40         91.10         4.28 o                         
  -9   4   1        663.20        658.44        14.64 o                         
  -8   4   1        489.37        506.66         4.66 o                         
  -7   4   1         93.85         87.45         3.61 o                         
  -6   4   1        531.09        533.08         6.80 o                         
  -5   4   1       3333.33       3715.85        27.29 o                         
  -4   4   1        117.46        101.89         3.59 o                         
  -3   4   1        935.21        930.26        13.54 o                         
  -2   4   1        923.05        882.62         5.81 o                         
  -1   4   1        770.11        746.15         6.03 o                         
   0   4   1        662.58        650.58         6.74 o                         
   1   4   1       3462.32       3386.65        18.66 o                         
   2   4   1        910.15        915.22         5.23 o                         
   3   4   1        167.06        172.97         3.60 o                         
   4   4   1        680.73        653.27         4.94 o                         
   5   4   1       2169.66       2351.28        27.14 o                         
   6   4   1          1.44         -0.91         2.83 o                         
   7   4   1        469.39        475.79         4.73 o                         
   8   4   1         49.21         47.77         3.26 o                         
   9   4   1        402.86        400.79         8.38 o                         
  10   4   1         79.43         91.50         5.96 o                         
  11   4   1        720.65        764.16         9.19 o                         
 -11   5   1          1.03          0.16         5.03 o                         
 -10   5   1        145.97        133.10         4.31 o                         
  -9   5   1          0.77          5.37         3.12 o                         
  -8   5   1        208.95        217.23         3.80 o                         
  -7   5   1         28.10         24.62         3.14 o                         
  -6   5   1       2275.13       2383.64        11.44 o                         
  -5   5   1       4067.61       4314.22        49.31 o                         
  -4   5   1       2154.58       2199.20         9.27 o                         
  -3   5   1        433.10        431.75         4.33 o                         
  -2   5   1        906.97        858.59         5.57 o                         
  -1   5   1         26.10         32.95         3.08 o                         
   0   5   1        745.36        681.07         7.60 o                         
   1   5   1        467.76        489.64         5.57 o                         
   2   5   1        509.04        453.81         4.22 o                         
   3   5   1          0.10         -0.07         3.35 o                         
   4   5   1       1477.91       1523.11         9.04 o                         
   5   5   1        521.17        531.50         4.59 o                         
   6   5   1         42.00         46.60         3.67 o                         
   7   5   1         27.26         39.48         3.34 o                         
   8   5   1        350.91        356.16         6.24 o                         
   9   5   1         63.34         57.06         3.48 o                         
  10   5   1        422.14        438.49        20.31 o                         
  11   5   1          4.50          3.35         5.23 o                         
 -10   6   1          0.96          1.86         4.78 o                         
  -9   6   1          3.41          1.54         3.74 o                         
  -8   6   1          6.36          4.08         2.93 o                         
  -7   6   1       1296.49       1367.40        16.89 o                         
  -6   6   1          0.06          0.33         3.03 o                         
  -5   6   1        241.60        246.24         3.66 o                         
  -4   6   1         37.54         36.03         2.92 o                         
  -3   6   1        956.24       1027.31        10.37 o                         
  -2   6   1        208.32        206.87         3.13 o                         
  -1   6   1       1395.32       1398.71        11.14 o                         
   0   6   1          1.68          4.44         2.37 o                         
   1   6   1        442.31        456.84         4.48 o                         
   2   6   1        149.85        147.62         3.09 o                         
   3   6   1       1725.53       1883.99        21.15 o                         
   4   6   1         66.91         70.17         3.12 o                         
   5   6   1          6.48          5.38         3.05 o                         
   6   6   1          1.95          0.05         2.82 o                         
   7   6   1       1281.31       1288.32        10.83 o                         
   8   6   1         42.56         42.36         3.26 o                         
   9   6   1        528.04        584.35        10.17 o                         
  10   6   1         61.06         66.57         4.95 o                         
  -9   7   1          4.56          5.78         4.11 o                         
  -8   7   1        659.40        694.80         6.43 o                         
  -7   7   1         18.98         14.49         3.14 o                         
  -6   7   1         72.74         79.93         3.18 o                         
  -5   7   1        114.13        101.61         3.34 o                         
  -4   7   1          1.68          5.09         2.97 o                         
  -3   7   1        583.84        591.32         4.92 o                         
  -2   7   1       1006.38       1077.21        15.50 o                         
  -1   7   1         14.18         12.11         2.48 o                         
   0   7   1        283.33        260.05         3.60 o                         
   1   7   1         16.45         15.28         2.75 o                         
   2   7   1       1661.79       1698.30         6.24 o                         
   3   7   1         57.05         57.54         2.43 o                         
   4   7   1         16.47         17.58         3.01 o                         
   5   7   1        287.03        290.39         3.58 o                         
   6   7   1        444.09        438.02         6.00 o                         
   7   7   1        121.74        113.80         3.17 o                         
   8   7   1        658.33        668.07         8.05 o                         
   9   7   1         11.24         12.73         4.51 o                         
  -8   8   1          4.77          4.46         4.38 o                         
  -7   8   1        279.20        286.31         7.31 o                         
  -6   8   1        153.38        186.80         4.66 o                         
  -5   8   1        284.81        282.75         3.66 o                         
  -4   8   1        137.62        121.88         3.31 o                         
  -3   8   1        749.33        803.15        15.16 o                         
  -2   8   1        134.56        136.38         3.25 o                         
  -1   8   1        220.58        243.40         3.43 o                         
   0   8   1        316.54        320.27         6.43 o                         
   1   8   1        277.93        263.25         3.32 o                         
   2   8   1        167.63        160.00         3.50 o                         
   3   8   1        318.35        329.62         3.62 o                         
   4   8   1         31.37         39.11         3.03 o                         
   5   8   1        521.24        504.36        12.17 o                         
   6   8   1         32.04         20.76         4.04 o                         
   7   8   1        529.81        530.66         9.10 o                         
   8   8   1         13.14         12.58         4.05 o                         
  -6   9   1         25.40         19.98         3.42 o                         
  -5   9   1        136.82        140.20         5.00 o                         
  -4   9   1        224.20        209.66         3.85 o                         
  -3   9   1          0.25          6.11         3.51 o                         
  -2   9   1         50.05         57.50         3.19 o                         
  -1   9   1          3.90          1.42         2.59 o                         
   0   9   1         68.39         76.86         2.58 o                         
   1   9   1         57.67         58.78         2.53 o                         
   2   9   1         20.01         22.08         4.04 o                         
   3   9   1         90.99         91.08         5.07 o                         
   4   9   1        131.42        122.80         4.66 o                         
   5   9   1         49.68         54.00         4.45 o                         
   6   9   1         40.71         43.04         4.17 o                         
  -4  10   1         93.83         94.51         6.58 o                         
  -3  10   1         97.30        100.77         3.78 o                         
  -2  10   1          9.87         10.70         3.87 o                         
  -1  10   1        248.42        254.32         8.60 o                         
   0  10   1         16.83          8.05         3.35 o                         
   1  10   1        197.20        192.92         5.08 o                         
   2  10   1        246.73        251.89         5.29 o                         
   3  10   1         53.14         48.29         4.48 o                         
   4  10   1         20.57         12.92         3.56 o                         
 -12   0   2        175.79        169.30         9.67 o                         
 -10   0   2          6.92          6.66         4.98 o                         
  -8   0   2       2230.40       2254.59        35.87 o                         
  -6   0   2       1597.80       1567.81        11.48 o                         
  -4   0   2       2937.83       2463.84        28.60 o                         
  -2   0   2        283.15        213.53         8.84 o                         
   2   0   2       1185.33       1018.60        15.41 o                         
   4   0   2        237.66        217.69         6.19 o                         
   6   0   2       6595.58       7360.39        96.13 o                         
   8   0   2       1275.21       1372.23        12.50 o                         
  10   0   2        292.06        316.43         7.90 o                         
  12   0   2        230.87        253.68         8.62 o                         
 -12   1   2        316.41        295.40         5.88 o                         
 -11   1   2         46.38         46.41         3.52 o                         
 -10   1   2        147.77        142.77         3.98 o                         
  -9   1   2        246.20        240.38         4.29 o                         
  -8   1   2        584.66        607.88         5.68 o                         
  -7   1   2       1787.95       1935.95        13.61 o                         
  -6   1   2          6.64         13.27         3.23 o                         
  -5   1   2       3752.56       3720.07        12.99 o                         
  -4   1   2        190.51        197.09         4.54 o                         
  -3   1   2       1862.38       1659.02        21.41 o                         
  -1   1   2       3009.87       2577.13        34.87 o                         
   0   1   2        584.34        511.58         7.75 o                         
   1   1   2       1135.09        858.18         9.06 o                         
   3   1   2         15.26          7.61         3.05 o                         
   4   1   2       1796.59       1838.01        11.12 o                         
   5   1   2       3121.57       3164.06        14.39 o                         
   6   1   2        632.81        672.19         6.56 o                         
   7   1   2       1877.01       2002.11        20.57 o                         
   8   1   2        221.74        221.10         5.28 o                         
   9   1   2        273.27        304.31         5.44 o                         
  10   1   2         76.52         79.07         4.40 o                         
  11   1   2        221.38        226.79         5.63 o                         
  12   1   2         87.70         85.95         5.59 o                         
 -12   2   2         66.50         66.21         4.87 o                         
 -11   2   2         90.90         89.03         5.01 o                         
 -10   2   2        192.54        190.91         4.42 o                         
  -9   2   2        205.69        224.86         4.51 o                         
  -8   2   2         10.36         11.76         3.69 o                         
  -7   2   2        193.75        206.66         4.82 o                         
  -6   2   2       1601.94       1626.90        13.76 o                         
  -5   2   2       1228.44       1195.90        13.03 o                         
  -4   2   2       1696.94       1602.22        10.53 o                         
  -3   2   2       4778.54       4823.64        42.62 o                         
  -2   2   2       6406.97       6272.69        58.48 o                         
  -1   2   2       3571.56       3167.95        18.56 o                         
   0   2   2         25.11         19.53         3.32 o                         
   1   2   2       5202.33       4995.65        42.66 o                         
   2   2   2       1033.98        866.20         6.79 o                         
   3   2   2       8251.71       8981.87        98.12 o                         
   4   2   2       1935.14       1837.68        11.69 o                         
   5   2   2         81.02         82.09         3.23 o                         
   6   2   2       1466.48       1541.36         9.78 o                         
   7   2   2         68.16         64.97         4.12 o                         
   8   2   2        484.82        489.23         6.03 o                         
   9   2   2         10.35         11.36         3.88 o                         
  10   2   2        254.06        256.19         7.45 o                         
  11   2   2         39.18         43.03         6.85 o                         
  12   2   2         55.69         52.48         6.83 o                         
 -12   3   2          4.60          2.81         4.28 o                         
 -11   3   2        422.67        439.20         6.08 o                         
 -10   3   2         40.00         45.75         3.98 o                         
  -9   3   2        294.98        304.60         4.61 o                         
  -8   3   2        134.96        122.53         3.73 o                         
  -7   3   2        110.69        116.40         4.21 o                         
  -6   3   2        322.69        314.96         4.05 o                         
  -5   3   2        537.46        498.35         6.83 o                         
  -4   3   2         24.43         26.88         2.48 o                         
  -3   3   2       4825.66       4938.59        52.25 o                         
  -2   3   2         78.74         67.71         2.90 o                         
  -1   3   2        368.28        254.95         3.91 o                         
   0   3   2         55.69         43.41         3.00 o                         
   1   3   2        151.62        146.08         3.24 o                         
   2   3   2        281.21        258.18         3.84 o                         
   3   3   2       2523.01       2403.54        26.34 o                         
   4   3   2        454.10        449.02         4.54 o                         
   5   3   2        595.24        616.30         6.44 o                         
   6   3   2        295.24        295.27         5.31 o                         
   7   3   2        162.04        173.34         5.25 o                         
   8   3   2        252.84        263.83         5.57 o                         
   9   3   2         75.64         79.34         4.03 o                         
  10   3   2         14.35         10.02         5.29 o                         
  11   3   2          1.24         -2.95         5.63 o                         
  12   3   2         29.89         20.17         6.07 o                         
 -11   4   2          0.29         -1.49         4.24 o                         
 -10   4   2        416.38        426.57         5.66 o                         
  -9   4   2        171.39        172.03         4.33 o                         
  -8   4   2        119.43        122.08         3.62 o                         
  -7   4   2         76.83         89.04         3.33 o                         
  -6   4   2          3.91          5.61         2.90 o                         
  -5   4   2          0.05         -0.88         3.24 o                         
  -4   4   2       1653.06       1707.32        14.65 o                         
  -3   4   2       2127.71       2326.26        14.03 o                         
  -2   4   2       2116.34       1854.01         9.37 o                         
  -1   4   2        318.76        306.15         4.22 o                         
   0   4   2        704.83        615.46         4.57 o                         
   1   4   2        271.52        260.95         3.67 o                         
   2   4   2       1012.62        999.22         9.93 o                         
   3   4   2       1069.26       1142.67        12.26 o                         
   4   4   2       3920.69       4230.99        39.12 o                         
   5   4   2        139.75        159.97         4.01 o                         
   6   4   2        302.20        348.34         5.05 o                         
   7   4   2        156.36        180.10         4.88 o                         
   8   4   2        719.83        717.52        15.42 o                         
   9   4   2        103.66         85.06         3.64 o                         
  10   4   2          9.10         14.29         4.57 o                         
  11   4   2          7.11         12.82         5.87 o                         
 -11   5   2        286.23        265.82         5.67 o                         
 -10   5   2         39.09         35.17         4.39 o                         
  -9   5   2        209.42        225.04         4.51 o                         
  -8   5   2          2.08          6.38         2.67 o                         
  -7   5   2         24.70         26.11         3.01 o                         
  -6   5   2        707.34        771.12        10.67 o                         
  -5   5   2        418.54        461.76         4.87 o                         
  -4   5   2          9.31         13.37         3.57 o                         
  -3   5   2        325.76        315.14         3.54 o                         
  -2   5   2       1255.38       1331.53         8.31 o                         
  -1   5   2       1136.15       1131.78         7.63 o                         
   0   5   2        772.49        768.06         4.84 o                         
   1   5   2        907.74        908.31         5.79 o                         
   2   5   2        265.98        295.14         4.65 o                         
   3   5   2       1371.98       1344.82        11.25 o                         
   4   5   2         15.04         13.70         3.25 o                         
   5   5   2        668.98        681.47         5.61 o                         
   6   5   2       1465.30       1598.26        13.40 o                         
   7   5   2        516.14        556.78         5.01 o                         
   8   5   2          4.51          5.23         4.47 o                         
   9   5   2        518.55        519.93         9.07 o                         
  10   5   2          1.09         10.09         5.74 o                         
  11   5   2         35.36         25.53         5.02 o                         
 -10   6   2         36.71         35.71         5.11 o                         
  -9   6   2          0.81          0.83         4.44 o                         
  -8   6   2        143.21        135.12         3.45 o                         
  -7   6   2          0.09          1.73         3.36 o                         
  -6   6   2        872.17        862.08        12.45 o                         
  -5   6   2         39.07         39.47         2.80 o                         
  -4   6   2        731.56        760.45        11.12 o                         
  -3   6   2       1355.89       1403.79         9.44 o                         
  -2   6   2        388.94        342.55         6.47 o                         
  -1   6   2          4.46          8.58         2.71 o                         
   0   6   2       1073.09       1094.65         6.32 o                         
   1   6   2        819.95        890.08         5.10 o                         
   2   6   2       2495.14       2504.85        15.66 o                         
   3   6   2         90.12         86.94         3.20 o                         
   4   6   2         85.92         81.87         3.37 o                         
   5   6   2         87.16         82.44         3.09 o                         
   6   6   2        576.91        627.01         5.55 o                         
   7   6   2         92.20         95.17         3.52 o                         
   8   6   2        140.12        149.30         3.88 o                         
   9   6   2         34.74         47.62         4.79 o                         
  10   6   2        294.01        254.56        13.01 o                         
  -9   7   2          1.80         -0.99         3.99 o                         
  -8   7   2         12.36         15.55         3.83 o                         
  -7   7   2        330.14        285.49         3.70 o                         
  -6   7   2        104.66         93.73         3.21 o                         
  -5   7   2        440.89        489.42         4.43 o                         
  -4   7   2         78.42         89.79         2.97 o                         
  -3   7   2       1048.48       1071.66        14.92 o                         
  -2   7   2         49.82         57.37         3.57 o                         
  -1   7   2        381.40        400.75         5.79 o                         
   0   7   2        136.51        140.81         3.30 o                         
   1   7   2       2342.04       2514.14        19.43 o                         
   2   7   2         27.24         25.06         2.73 o                         
   3   7   2        124.75        121.39         4.20 o                         
   4   7   2        273.48        281.38         4.03 o                         
   5   7   2        113.90        110.42         3.04 o                         
   6   7   2          9.05         10.65         2.98 o                         
   7   7   2        301.74        300.64         4.11 o                         
   8   7   2         11.61         14.73         4.10 o                         
   9   7   2         48.50         49.99         5.86 o                         
  -8   8   2        235.29        194.83         4.52 o                         
  -7   8   2         44.62         30.68         3.89 o                         
  -6   8   2        135.43        142.37         3.74 o                         
  -5   8   2         73.31         65.70         2.95 o                         
  -4   8   2        346.07        371.75         4.22 o                         
  -3   8   2        449.73        487.69         8.54 o                         
  -2   8   2        542.96        554.73         5.30 o                         
  -1   8   2         56.46         65.15         3.12 o                         
   0   8   2        712.71        768.60         9.32 o                         
   1   8   2        193.87        176.73         4.57 o                         
   2   8   2         13.83         15.94         4.09 o                         
   3   8   2        626.53        673.23        10.41 o                         
   4   8   2         28.84         31.53         3.01 o                         
   5   8   2         38.95         41.20         3.11 o                         
   6   8   2         39.07         38.98         3.53 o                         
   7   8   2          0.66         -3.29         3.98 o                         
   8   8   2          9.34          6.04         3.68 o                         
  -6   9   2          3.74          9.37         3.83 o                         
  -5   9   2         50.92         52.80         3.96 o                         
  -4   9   2         14.41         19.52         4.88 o                         
  -3   9   2         63.75         71.67         3.89 o                         
  -2   9   2        155.49        161.78         3.47 o                         
  -1   9   2       1007.45       1027.29        18.69 o                         
   0   9   2         27.35         33.11         2.70 o                         
   1   9   2          3.38          6.38         2.59 o                         
   2   9   2        206.70        216.62         4.65 o                         
   3   9   2        260.22        281.55         3.76 o                         
   4   9   2         16.74         20.50         3.76 o                         
   5   9   2        614.54        611.90         5.97 o                         
   6   9   2        129.70        127.53         8.82 o                         
  -4  10   2         11.72          7.52         3.69 o                         
  -3  10   2          3.73         11.23         3.36 o                         
  -2  10   2        329.07        316.77         5.36 o                         
  -1  10   2         15.49         19.40         3.26 o                         
   0  10   2         58.55         60.95         4.17 o                         
   1  10   2          4.47         10.51         2.98 o                         
   2  10   2        110.07        106.91         3.91 o                         
   3  10   2         75.54         71.70         4.29 o                         
   4  10   2        209.31        209.37         7.93 o                         
 -11   0   3        238.60        228.50        12.48 o                         
  -9   0   3          3.14          4.52         4.33 o                         
  -7   0   3        107.02         74.21         5.69 o                         
  -5   0   3       2535.31       2333.20        38.92 o                         
  -3   0   3       1262.83       1104.07        15.42 o                         
  -1   0   3       9096.55       9763.16        68.85 o                         
   3   0   3       1065.58        908.01        12.18 o                         
   5   0   3         28.62          9.65         4.07 o                         
   7   0   3        190.10        214.26         7.21 o                         
   9   0   3        932.36        928.31        15.09 o                         
  11   0   3         21.14         19.52         6.76 o                         
 -12   1   3         26.73         27.83         4.76 o                         
 -11   1   3        389.61        400.56         5.55 o                         
 -10   1   3        173.03        181.96         3.88 o                         
  -9   1   3          5.29          6.87         3.37 o                         
  -8   1   3          1.74          2.03         3.16 o                         
  -7   1   3          9.45          6.82         3.18 o                         
  -6   1   3       1072.01       1028.20        10.63 o                         
  -5   1   3       2763.82       2737.96        25.79 o                         
  -4   1   3       1634.25       1505.42        13.39 o                         
  -3   1   3       6018.66       6245.55        41.93 o                         
  -2   1   3       3162.39       2808.91        38.49 o                         
  -1   1   3       1141.25        974.55        11.30 o                         
   1   1   3        622.27        491.99         8.47 o                         
   2   1   3        252.80        185.77         5.27 o                         
   3   1   3        157.31        119.84         5.10 o                         
   4   1   3        895.98        774.57        15.70 o                         
   5   1   3       2086.92       2174.08        16.63 o                         
   6   1   3        581.77        604.74         6.55 o                         
   7   1   3        100.00        123.72         4.52 o                         
   8   1   3        712.58        747.57         7.42 o                         
   9   1   3         36.03         39.65         4.21 o                         
  10   1   3        547.86        545.67         7.05 o                         
  11   1   3        183.15        187.77         6.44 o                         
  12   1   3         28.79         26.53         7.01 o                         
 -12   2   3          1.91          2.16         4.78 o                         
 -11   2   3        251.35        248.90         6.58 o                         
 -10   2   3        582.22        577.14         9.90 o                         
  -9   2   3       1309.63       1371.44        14.84 o                         
  -8   2   3         14.32         13.43         4.04 o                         
  -7   2   3        873.29        878.33        13.34 o                         
  -6   2   3         92.00         94.68         3.92 o                         
  -5   2   3        728.09        684.45         7.21 o                         
  -4   2   3       2406.44       2218.77        11.78 o                         
  -3   2   3       7628.39       7799.91        64.54 o                         
  -2   2   3        420.34        379.68         4.73 o                         
  -1   2   3       6587.93       6188.59        21.50 o                         
   0   2   3        761.00        643.92         6.54 o                         
   1   2   3       1372.05       1099.64         8.91 o                         
   2   2   3       1206.50       1101.48        12.95 o                         
   3   2   3         16.05         11.75         3.29 o                         
   4   2   3       1560.78       1730.01        26.88 o                         
   5   2   3       1255.94       1288.10         9.21 o                         
   6   2   3       1222.06       1255.81         9.41 o                         
   7   2   3       1719.77       1849.28        25.26 o                         
   8   2   3        599.03        624.68         7.01 o                         
   9   2   3        285.09        260.49         5.76 o                         
  10   2   3        385.13        371.96        13.32 o                         
  11   2   3        573.26        577.74         9.15 o                         
  12   2   3          7.85          8.03         6.61 o                         
 -12   3   3        215.85        179.69         6.89 o                         
 -11   3   3         47.24         39.42         4.12 o                         
 -10   3   3        280.61        266.58         4.46 o                         
  -9   3   3        102.86        113.13         4.01 o                         
  -8   3   3       2108.06       2237.80        34.88 o                         
  -7   3   3        309.83        328.15         7.07 o                         
  -6   3   3         47.05         46.65         3.10 o                         
  -5   3   3        157.29        123.78         3.79 o                         
  -4   3   3        126.43         93.52         3.11 o                         
  -3   3   3        839.88        862.71         8.80 o                         
  -2   3   3       5678.69       5841.63        41.35 o                         
  -1   3   3        930.21        895.00        10.45 o                         
   0   3   3        109.22        136.32         3.05 o                         
   1   3   3       3277.10       3287.60        36.33 o                         
   2   3   3       1418.26       1201.91        15.64 o                         
   3   3   3       1341.57       1320.71        13.36 o                         
   4   3   3          9.01         13.36         2.55 o                         
   5   3   3        380.99        369.14         7.42 o                         
   6   3   3       1028.65       1052.00        12.22 o                         
   7   3   3          0.16          1.25         4.69 o                         
   8   3   3        658.12        675.45         7.18 o                         
   9   3   3          3.44          4.85         3.62 o                         
  10   3   3        233.09        225.72         5.90 o                         
  11   3   3          8.12          8.36         5.64 o                         
  12   3   3        461.26        420.58         8.91 o                         
 -11   4   3         81.34         78.04         4.29 o                         
 -10   4   3         37.76         46.71         4.51 o                         
  -9   4   3        220.67        230.08         4.93 o                         
  -8   4   3          9.64         10.80         3.87 o                         
  -7   4   3        938.56        966.48         6.48 o                         
  -6   4   3        126.91        129.79         3.64 o                         
  -5   4   3        231.49        223.43         3.98 o                         
  -4   4   3        645.93        621.82         5.74 o                         
  -3   4   3       3943.61       4102.28        55.74 o                         
  -2   4   3         48.96         45.21         2.76 o                         
  -1   4   3        560.80        521.58         6.18 o                         
   0   4   3         47.14         45.06         2.55 o                         
   1   4   3        342.01        245.33         3.30 o                         
   2   4   3        940.44        941.17        11.25 o                         
   3   4   3       1477.90       1481.25        10.19 o                         
   4   4   3         77.26         68.88         3.23 o                         
   5   4   3         43.29         36.79         3.14 o                         
   6   4   3         18.77         15.41         3.52 o                         
   7   4   3       1104.18       1149.03        18.56 o                         
   8   4   3        735.70        791.39        11.76 o                         
   9   4   3        418.81        421.93         8.37 o                         
  10   4   3         12.41          8.80         5.66 o                         
  11   4   3         30.36         25.82         5.40 o                         
 -11   5   3          1.16          0.20         4.40 o                         
 -10   5   3        172.34        163.31         4.99 o                         
  -9   5   3        120.16        109.29         3.74 o                         
  -8   5   3         77.69         84.22         3.86 o                         
  -7   5   3        659.38        682.79        10.48 o                         
  -6   5   3        665.39        694.70         7.03 o                         
  -5   5   3        530.97        588.67        11.07 o                         
  -4   5   3        580.76        622.98         7.12 o                         
  -3   5   3         22.31         32.74         3.25 o                         
  -2   5   3          4.66          9.74         2.85 o                         
  -1   5   3          4.62          9.28         2.67 o                         
   0   5   3       1856.30       1907.24        18.78 o                         
   1   5   3        542.78        524.25         4.39 o                         
   2   5   3       2465.23       2649.96        23.52 o                         
   3   5   3         43.55         43.04         3.16 o                         
   4   5   3       1308.63       1448.79         6.60 o                         
   5   5   3        803.97        828.39         7.63 o                         
   6   5   3         24.29         29.13         3.38 o                         
   7   5   3          2.73          2.21         3.09 o                         
   8   5   3        484.77        480.86         5.47 o                         
   9   5   3          0.02          0.36         3.21 o                         
  10   5   3        288.32        282.22         5.37 o                         
  11   5   3        203.74        196.68         7.18 o                         
 -10   6   3        219.57        220.07         5.94 o                         
  -9   6   3        154.74        154.85         4.69 o                         
  -8   6   3         25.60         25.12         3.38 o                         
  -7   6   3         43.57         52.74         3.14 o                         
  -6   6   3        108.02        107.80         3.38 o                         
  -5   6   3        842.20        836.49         9.97 o                         
  -4   6   3        627.26        652.96         5.55 o                         
  -3   6   3          1.72          3.92         3.25 o                         
  -2   6   3        794.18        831.64         7.92 o                         
  -1   6   3        722.85        753.01         6.87 o                         
   0   6   3        767.75        873.90         5.11 o                         
   1   6   3       2279.44       2390.73        30.82 o                         
   2   6   3          4.78          5.80         2.70 o                         
   3   6   3       1240.58       1280.28         5.85 o                         
   4   6   3        400.82        411.08         4.05 o                         
   5   6   3        677.32        725.07         7.24 o                         
   6   6   3         23.82         22.76         3.10 o                         
   7   6   3        157.33        155.44         3.76 o                         
   8   6   3         64.48         66.94         7.80 o                         
   9   6   3        474.39        476.53        14.81 o                         
  10   6   3        111.49        105.69         8.31 o                         
  -9   7   3          1.42         -4.64         4.64 o                         
  -8   7   3        131.15        121.11         4.19 o                         
  -7   7   3        136.48        116.14         3.69 o                         
  -6   7   3        373.62        392.45         5.70 o                         
  -5   7   3         58.84         65.35         4.03 o                         
  -4   7   3        340.00        328.78         3.91 o                         
  -3   7   3        115.66        120.56         3.21 o                         
  -2   7   3        295.52        302.65         3.49 o                         
  -1   7   3          2.04          0.31         3.03 o                         
   0   7   3        750.00        763.67         9.36 o                         
   1   7   3         56.46         53.20         2.82 o                         
   2   7   3        328.47        353.95         3.58 o                         
   3   7   3         32.58         30.59         2.93 o                         
   4   7   3        234.17        276.93         7.18 o                         
   5   7   3          0.82          4.41         3.27 o                         
   6   7   3        465.18        478.06         7.19 o                         
   7   7   3         89.93         84.14         3.51 o                         
   8   7   3         52.26         55.59         4.38 o                         
   9   7   3         48.46         55.85         7.78 o                         
  -8   8   3         21.15         23.03         3.60 o                         
  -7   8   3         53.43         59.57         4.14 o                         
  -6   8   3          0.18          1.67         3.99 o                         
  -5   8   3          1.43          5.05         2.52 o                         
  -4   8   3         68.81         70.56         3.01 o                         
  -3   8   3          3.08          6.15         3.19 o                         
  -2   8   3         89.02         90.99         2.86 o                         
  -1   8   3        271.81        290.79         3.59 o                         
   0   8   3        388.43        405.44         9.04 o                         
   1   8   3        383.14        357.20         4.89 o                         
   2   8   3          2.31          2.75         2.39 o                         
   3   8   3         73.45         77.42         2.97 o                         
   4   8   3         88.75         88.76         2.95 o                         
   5   8   3        306.08        303.02         7.59 o                         
   6   8   3        155.88        169.52         4.36 o                         
   7   8   3         45.59         50.57         4.10 o                         
   8   8   3          2.03          0.04         4.23 o                         
  -6   9   3        165.49        144.08         4.32 o                         
  -5   9   3         27.09         26.77         3.71 o                         
  -4   9   3        176.83        199.22         3.91 o                         
  -3   9   3          3.23         12.72         3.99 o                         
  -2   9   3        619.21        644.08         6.88 o                         
  -1   9   3          3.04          2.07         3.02 o                         
   0   9   3        860.72        872.05         9.04 o                         
   1   9   3          3.41          2.08         2.55 o                         
   2   9   3        207.82        197.64         5.63 o                         
   3   9   3        110.63        122.82         4.52 o                         
   4   9   3        435.14        459.87         5.49 o                         
   5   9   3        161.98        158.62         6.48 o                         
   6   9   3        202.23        198.84         5.01 o                         
  -4  10   3         85.78         69.47         4.35 o                         
  -3  10   3        217.16        204.10         6.46 o                         
  -2  10   3          0.21          2.69         3.34 o                         
  -1  10   3        178.23        147.34         4.87 o                         
   0  10   3          1.54         -0.12         3.46 o                         
   1  10   3         29.51         39.22         3.41 o                         
   2  10   3          1.28         -3.08         3.08 o                         
   3  10   3        345.55        307.18         4.79 o                         
   4  10   3          0.50         -2.36         4.39 o                         
 -12   0   4        437.02        424.91        21.00 o                         
 -10   0   4        196.84        185.60         5.47 o                         
  -8   0   4        382.32        366.04         6.73 o                         
  -6   0   4        110.09        145.01         5.90 o                         
  -4   0   4        386.65        423.88         7.83 o                         
  -2   0   4       7600.22       7431.47        35.34 o                         
   0   0   4       9622.78      10147.79        68.06 o                         
   2   0   4         12.21         13.85         5.17 o                         
   4   0   4       2572.18       2459.15        31.33 o                         
   6   0   4        158.94        198.38         6.64 o                         
   8   0   4       1475.03       1528.74        13.99 o                         
  10   0   4         19.60         21.37         5.55 o                         
  12   0   4        562.90        564.70        12.49 o                         
 -12   1   4          0.15         -3.72         4.08 o                         
 -11   1   4        194.75        196.36         4.86 o                         
 -10   1   4        216.56        216.29         4.34 o                         
  -9   1   4        525.00        542.28         6.29 o                         
  -8   1   4         48.94         55.80         3.80 o                         
  -7   1   4       2443.79       2553.85        22.48 o                         
  -6   1   4          2.50         10.65         3.68 o                         
  -5   1   4         19.54         16.23         3.03 o                         
  -4   1   4         17.59         27.59         2.85 o                         
  -3   1   4       2051.79       1772.03        26.31 o                         
  -2   1   4       1990.18       1854.75        18.03 o                         
  -1   1   4       2138.90       1895.72        17.54 o                         
   0   1   4       2615.28       2300.10        38.73 o                         
   1   1   4       4100.13       3710.94        50.39 o                         
   2   1   4       2613.78       2412.96        21.74 o                         
   3   1   4       9999.06      10677.07        92.38 o                         
   4   1   4        228.03        200.69         5.39 o                         
   5   1   4         91.58         80.49         4.12 o                         
   6   1   4         26.53         23.30         4.63 o                         
   7   1   4        221.06        212.92         5.30 o                         
   8   1   4         95.16         97.34         4.45 o                         
   9   1   4         64.90         63.33         4.75 o                         
  10   1   4        182.11        178.66         6.54 o                         
  11   1   4        262.97        261.19         8.64 o                         
  12   1   4          3.58          6.16         6.33 o                         
 -12   2   4          7.42          8.50         4.64 o                         
 -11   2   4         59.65         58.84         4.18 o                         
 -10   2   4        404.39        400.85         8.97 o                         
  -9   2   4         27.74         22.41         3.51 o                         
  -8   2   4        753.60        811.24         8.82 o                         
  -7   2   4         11.64         11.26         3.74 o                         
  -6   2   4        480.92        499.18         5.67 o                         
  -5   2   4         93.55        109.12         4.25 o                         
  -4   2   4        794.68        688.66         5.76 o                         
  -3   2   4       6054.28       6253.75        36.96 o                         
  -2   2   4         83.87         51.43         3.08 o                         
  -1   2   4       1746.76       1496.39        16.38 o                         
   0   2   4       9584.63      10047.99        76.20 o                         
   1   2   4       3268.25       3105.14        25.40 o                         
   2   2   4       8039.38       7961.01        54.45 o                         
   3   2   4        414.17        385.55         5.65 o                         
   4   2   4        633.44        556.46         9.77 o                         
   5   2   4         30.61         38.39         5.03 o                         
   6   2   4       2439.17       2615.98        20.26 o                         
   7   2   4         82.14         66.58         5.03 o                         
   8   2   4         40.65         32.95         4.72 o                         
   9   2   4        401.66        387.02         6.25 o                         
  10   2   4        736.70        776.09        15.91 o                         
  11   2   4         12.81         14.49         6.56 o                         
  12   2   4         75.94         63.27         7.34 o                         
 -12   3   4         31.37         27.72         4.24 o                         
 -11   3   4         46.41         60.14         4.20 o                         
 -10   3   4          3.23          2.66         2.95 o                         
  -9   3   4        410.87        439.24         5.38 o                         
  -8   3   4         82.50         97.72         3.81 o                         
  -7   3   4          5.24          6.32         3.18 o                         
  -6   3   4         20.37         17.37         3.71 o                         
  -5   3   4       3798.49       4110.35        37.86 o                         
  -4   3   4        335.33        369.44         4.99 o                         
  -3   3   4        485.83        447.85         4.47 o                         
  -2   3   4        585.14        509.54         4.47 o                         
  -1   3   4       4174.32       4066.51        30.72 o                         
   0   3   4        236.69        234.06         3.89 o                         
   1   3   4       8739.33       9330.66        61.10 o                         
   2   3   4          2.23         -0.87         2.41 o                         
   3   3   4         77.73         54.43         3.13 o                         
   4   3   4         18.34         12.55         3.76 o                         
   5   3   4       3481.92       3810.65        35.08 o                         
   6   3   4        719.01        738.50         7.14 o                         
   7   3   4        426.87        450.95         5.25 o                         
   8   3   4        166.35        155.30         5.27 o                         
   9   3   4        494.29        491.01         7.31 o                         
  10   3   4         64.82         67.42         4.78 o                         
  11   3   4        241.32        231.67         7.64 o                         
  12   3   4         41.45         28.34         6.21 o                         
 -11   4   4         50.28         40.68         4.01 o                         
 -10   4   4        611.17        672.75        12.00 o                         
  -9   4   4         16.77         15.02         3.54 o                         
  -8   4   4         56.20         53.43         4.05 o                         
  -7   4   4         63.22         63.92         5.86 o                         
  -6   4   4        814.69        830.67        11.68 o                         
  -5   4   4        131.19        162.22         3.85 o                         
  -4   4   4       1057.75       1131.17         5.62 o                         
  -3   4   4         74.38         99.67         3.55 o                         
  -2   4   4         33.81         35.83         2.56 o                         
  -1   4   4          2.90          1.91         2.37 o                         
   0   4   4       3943.53       3880.97        33.24 o                         
   1   4   4        337.99        369.11         5.35 o                         
   2   4   4        296.43        250.23         3.45 o                         
   3   4   4        360.43        395.41         4.33 o                         
   4   4   4       1479.64       1549.94        16.10 o                         
   5   4   4        452.58        448.58         5.36 o                         
   6   4   4          2.40          7.90         4.13 o                         
   7   4   4        130.55        130.44         4.42 o                         
   8   4   4         19.95         15.21         4.11 o                         
   9   4   4         67.00         80.71         4.48 o                         
  10   4   4        148.83        155.07         7.82 o                         
  11   4   4          2.28         -2.40         4.14 o                         
 -11   5   4        126.22         98.09         4.71 o                         
 -10   5   4         54.00         50.68         4.69 o                         
  -9   5   4         12.62         21.90         3.18 o                         
  -8   5   4          3.63          2.36         3.54 o                         
  -7   5   4        307.73        317.86         5.47 o                         
  -6   5   4         45.56         47.17         3.18 o                         
  -5   5   4       1786.16       1903.36        16.13 o                         
  -4   5   4         30.95         33.57         3.38 o                         
  -3   5   4       1279.43       1308.50        12.63 o                         
  -2   5   4         56.74         68.69         3.05 o                         
  -1   5   4        356.33        313.83         5.35 o                         
   0   5   4        912.97       1034.08         6.47 o                         
   1   5   4         61.91         50.89         2.51 o                         
   2   5   4         70.02         66.34         3.00 o                         
   3   5   4        856.72        877.19         9.75 o                         
   4   5   4       1610.73       1646.42        17.79 o                         
   5   5   4        541.78        547.91         6.16 o                         
   6   5   4        292.81        315.46         4.51 o                         
   7   5   4        124.66        149.86         4.27 o                         
   8   5   4         54.46         49.76         3.89 o                         
   9   5   4        302.06        327.22         7.60 o                         
  10   5   4          0.01         -2.87         5.15 o                         
  11   5   4        148.05        130.14         4.92 o                         
 -10   6   4          2.34         -3.56         4.79 o                         
  -9   6   4         18.47         22.86         4.57 o                         
  -8   6   4        281.93        269.49         3.94 o                         
  -7   6   4         55.17         51.12         2.78 o                         
  -6   6   4       1202.82       1203.35        11.68 o                         
  -5   6   4        511.31        525.69         8.31 o                         
  -4   6   4        567.65        640.81         7.51 o                         
  -3   6   4         72.20         73.03         3.16 o                         
  -2   6   4       1103.87       1153.96         9.13 o                         
  -1   6   4          0.30          1.04         2.66 o                         
   0   6   4         13.09         15.70         3.30 o                         
   1   6   4        257.72        273.58         3.96 o                         
   2   6   4       1847.33       2020.93        12.00 o                         
   3   6   4        670.32        685.97         8.60 o                         
   4   6   4        623.20        652.28         4.75 o                         
   5   6   4         20.35         22.68         3.57 o                         
   6   6   4        234.12        247.58         3.99 o                         
   7   6   4        178.66        176.86         4.10 o                         
   8   6   4        573.38        561.25         6.61 o                         
   9   6   4         46.85         47.22         5.80 o                         
  10   6   4        134.28        117.93         5.74 o                         
  -9   7   4         86.65         94.24         5.52 o                         
  -8   7   4          0.99         -0.61         3.81 o                         
  -7   7   4        852.19        867.18        15.76 o                         
  -6   7   4         37.81         40.57         3.10 o                         
  -5   7   4          4.33         13.53         2.94 o                         
  -4   7   4          0.15          3.77         3.21 o                         
  -3   7   4         14.70         19.44         2.75 o                         
  -2   7   4         80.82         86.74         2.69 o                         
  -1   7   4          2.55          4.92         3.19 o                         
   0   7   4        287.71        263.24         3.84 o                         
   1   7   4        143.85        146.91         3.52 o                         
   2   7   4          0.18          1.70         2.38 o                         
   3   7   4       1247.79       1266.80        10.53 o                         
   4   7   4        294.91        300.37         3.48 o                         
   5   7   4          3.63          4.64         2.94 o                         
   6   7   4          9.48        146.72        55.40 o                         
   7   7   4        345.77        348.77         4.63 o                         
   8   7   4         75.37         66.70         9.26 o                         
   9   7   4        127.12        142.76        11.28 o                         
  -8   8   4        415.29        384.97         9.69 o                         
  -7   8   4         45.56         44.89         4.39 o                         
  -6   8   4        111.73        110.67         3.88 o                         
  -5   8   4         87.80         70.14         3.91 o                         
  -4   8   4        386.11        381.51         5.30 o                         
  -3   8   4         22.20         18.79         3.62 o                         
  -2   8   4        280.10        313.82         4.26 o                         
  -1   8   4        248.00        257.47         5.90 o                         
   0   8   4        122.61        118.59         3.67 o                         
   1   8   4         60.97         65.19         2.98 o                         
   2   8   4        203.03        212.04         3.16 o                         
   3   8   4        114.67        109.16         2.72 o                         
   4   8   4        312.31        310.52         3.82 o                         
   5   8   4          4.68          9.08         3.02 o                         
   6   8   4        738.76        762.42        12.28 o                         
   7   8   4        222.30        203.38         4.99 o                         
   8   8   4        495.74        415.91        22.32 o                         
  -6   9   4          4.54          5.95         3.87 o                         
  -5   9   4        152.30        135.64         3.63 o                         
  -4   9   4          1.95          7.55         3.27 o                         
  -3   9   4        343.67        336.73         9.19 o                         
  -2   9   4          0.08          1.65         3.25 o                         
  -1   9   4        191.19        209.73         3.74 o                         
   0   9   4         56.65         61.37         3.85 o                         
   1   9   4        187.83        197.20         4.07 o                         
   2   9   4         11.41         13.01         3.42 o                         
   3   9   4         18.51         25.74         3.21 o                         
   4   9   4          0.55          0.96         3.80 o                         
   5   9   4        470.10        430.52        10.75 o                         
   6   9   4        118.78        112.18         5.79 o                         
  -3  10   4         21.13         19.32         4.42 o                         
  -2  10   4        405.66        420.75        13.74 o                         
  -1  10   4         73.76         62.04         3.53 o                         
   0  10   4        370.93        357.31        11.06 o                         
   1  10   4         27.58         24.07         4.13 o                         
   2  10   4        106.97         94.33         3.93 o                         
   3  10   4          0.06         -2.30         3.69 o                         
 -11   0   5        122.70        122.36         6.06 o                         
  -9   0   5        613.01        636.93         6.85 o                         
  -7   0   5         64.37         62.50         4.70 o                         
  -5   0   5       2005.57       1836.40        37.82 o                         
  -3   0   5         11.61         21.39         4.54 o                         
  -1   0   5         31.09         16.62         4.49 o                         
   1   0   5       5718.85       5379.08       102.18 o                         
   3   0   5        638.73        548.44         9.61 o                         
   5   0   5       5661.62       6301.19       138.86 o                         
   7   0   5        297.04        314.45         7.76 o                         
   9   0   5        114.70        124.62         7.04 o                         
  11   0   5        312.77        325.07        12.34 o                         
 -12   1   5         67.49         65.23         4.61 o                         
 -11   1   5          8.71          7.85         4.19 o                         
 -10   1   5        216.92        231.19         4.00 o                         
  -9   1   5         34.64         33.95         3.23 o                         
  -8   1   5        108.35        106.93         3.56 o                         
  -7   1   5         75.51         62.41         3.95 o                         
  -6   1   5        398.19        357.16         5.00 o                         
  -5   1   5       2483.90       2655.92        20.49 o                         
  -4   1   5       2327.32       2277.39        20.97 o                         
  -3   1   5       1393.48       1266.43        22.64 o                         
  -2   1   5          9.39         13.29         3.27 o                         
  -1   1   5       4161.50       3767.81        15.76 o                         
   0   1   5         75.55         72.16         4.15 o                         
   1   1   5       5954.29       5763.96        44.14 o                         
   2   1   5        934.31        881.81         9.98 o                         
   3   1   5       1136.60       1103.12         9.53 o                         
   4   1   5        301.64        265.77         5.26 o                         
   5   1   5         65.99         42.11         4.98 o                         
   6   1   5       1952.04       1939.12        16.63 o                         
   7   1   5         43.52         55.22         5.01 o                         
   8   1   5         28.60         31.29         4.77 o                         
   9   1   5        308.96        298.15         6.96 o                         
  10   1   5        254.50        249.50         7.16 o                         
  11   1   5         54.91         49.68         6.71 o                         
  12   1   5         85.99         81.73         7.85 o                         
 -12   2   5         38.08         33.76         4.44 o                         
 -11   2   5        216.48        220.35         4.72 o                         
 -10   2   5         82.25         80.97         3.68 o                         
  -9   2   5        395.24        377.16         7.22 o                         
  -8   2   5          3.98          5.37         3.45 o                         
  -7   2   5       1048.84       1046.21        11.66 o                         
  -6   2   5        937.86        941.10        12.08 o                         
  -5   2   5       1821.50       1997.93        19.49 o                         
  -4   2   5        259.58        211.96         4.01 o                         
  -3   2   5       5301.14       5770.20        71.17 o                         
  -2   2   5       3059.26       3124.94        19.21 o                         
  -1   2   5       4833.67       4714.62        40.44 o                         
   0   2   5        552.63        501.66         5.67 o                         
   1   2   5       2477.87       2202.96        26.03 o                         
   2   2   5       3720.37       3566.32        19.59 o                         
   3   2   5       6527.81       6603.25        45.74 o                         
   4   2   5         41.19         19.93         3.89 o                         
   5   2   5       2605.72       2686.37        55.44 o                         
   6   2   5          6.24          7.44         4.33 o                         
   7   2   5        750.36        808.16         7.62 o                         
   8   2   5          7.32          8.24         4.56 o                         
   9   2   5        164.81        178.62         5.56 o                         
  10   2   5         18.26         20.05         5.16 o                         
  11   2   5        176.96        181.28         9.95 o                         
  12   2   5         37.01         35.36         6.69 o                         
 -12   3   5        167.92        156.54         5.81 o                         
 -11   3   5         17.45         11.99         4.59 o                         
 -10   3   5        160.07        145.96         4.45 o                         
  -9   3   5         98.57         94.27         3.97 o                         
  -8   3   5        662.18        680.80        11.10 o                         
  -7   3   5         34.19         38.14         3.19 o                         
  -6   3   5       1408.84       1485.50        11.49 o                         
  -5   3   5          0.94          0.37         3.56 o                         
  -4   3   5         66.91         55.34         3.72 o                         
  -3   3   5         64.72         71.75         3.21 o                         
  -2   3   5       4360.41       4234.32        44.75 o                         
  -1   3   5        903.18        862.43         8.87 o                         
   0   3   5       1579.05       1470.47        13.14 o                         
   1   3   5          8.52          3.95         2.27 o                         
   2   3   5       3716.93       3746.92        31.83 o                         
   3   3   5       2222.01       2437.17        13.92 o                         
   4   3   5       5529.71       5999.24        62.36 o                         
   5   3   5         90.24         87.33         4.38 o                         
   6   3   5        184.98        203.73         5.43 o                         
   7   3   5         82.46         93.45         5.08 o                         
   8   3   5        720.99        783.00         7.22 o                         
   9   3   5         62.80         56.85         5.02 o                         
  10   3   5          5.12          6.00         4.49 o                         
  11   3   5          6.35          6.83         6.70 o                         
 -11   4   5        146.01        145.65         6.19 o                         
 -10   4   5         61.23         62.73         4.17 o                         
  -9   4   5          3.73          1.44         3.51 o                         
  -8   4   5         51.17         58.13         3.78 o                         
  -7   4   5        662.22        704.22         7.93 o                         
  -6   4   5          1.93          2.49         3.42 o                         
  -5   4   5         68.40         60.99         3.49 o                         
  -4   4   5         72.61         75.60         3.22 o                         
  -3   4   5        948.09        990.80        13.35 o                         
  -2   4   5        657.43        691.60         6.14 o                         
  -1   4   5       1228.26       1086.48        12.05 o                         
   0   4   5        526.60        462.50         5.58 o                         
   1   4   5          5.87          6.33         2.19 o                         
   2   4   5        327.72        331.19         4.38 o                         
   3   4   5       1268.34       1184.85         8.23 o                         
   4   4   5         27.51         24.76         3.41 o                         
   5   4   5        239.10        253.82         4.61 o                         
   6   4   5        329.52        374.28         8.13 o                         
   7   4   5       1575.63       1624.03        21.94 o                         
   8   4   5        112.30        105.40         3.78 o                         
   9   4   5        772.89        796.41        22.40 o                         
  10   4   5         23.08         24.97         4.84 o                         
  11   4   5         21.58         18.01         4.17 o                         
 -11   5   5          0.38          1.22         4.67 o                         
 -10   5   5         63.12         55.44         4.79 o                         
  -9   5   5         21.25         25.71         4.11 o                         
  -8   5   5        313.21        303.94         5.78 o                         
  -7   5   5         32.72         31.01         3.06 o                         
  -6   5   5         67.84         74.88         3.09 o                         
  -5   5   5        237.69        242.77         3.76 o                         
  -4   5   5        595.86        628.02         8.00 o                         
  -3   5   5        360.18        384.05         6.28 o                         
  -2   5   5        529.96        560.98         6.35 o                         
  -1   5   5         39.56         53.09         3.67 o                         
   0   5   5        273.95        270.19         4.69 o                         
   1   5   5         83.92         80.38         2.97 o                         
   2   5   5       2583.13       2786.84        22.12 o                         
   3   5   5        687.15        746.69         6.59 o                         
   4   5   5         79.26         88.55         3.66 o                         
   5   5   5         14.17         12.85         3.37 o                         
   6   5   5        860.50        957.98        13.80 o                         
   7   5   5        285.58        307.74         4.91 o                         
   8   5   5        737.22        725.87         6.03 o                         
   9   5   5         27.81         26.93         5.85 o                         
  10   5   5          7.70          6.89         5.80 o                         
 -10   6   5         29.26         26.27         4.46 o                         
  -9   6   5        101.12         84.88         4.08 o                         
  -8   6   5          0.03         -3.23         3.23 o                         
  -7   6   5          1.22          1.47         2.89 o                         
  -6   6   5         88.66         91.18         3.42 o                         
  -5   6   5       1070.69       1150.51         9.31 o                         
  -4   6   5        413.94        431.90         4.59 o                         
  -3   6   5        990.97        991.89        18.88 o                         
  -2   6   5        246.86        240.28         3.79 o                         
  -1   6   5          1.93          2.32         2.68 o                         
   0   6   5         68.24         72.45         3.58 o                         
   1   6   5        790.00        801.12         8.22 o                         
   2   6   5        250.14        265.34         4.36 o                         
   3   6   5          3.19          7.03         2.77 o                         
   4   6   5         85.43         79.70         3.19 o                         
   5   6   5        143.67        145.13         3.49 o                         
   6   6   5         41.54         46.80         3.30 o                         
   7   6   5        262.17        253.80         4.72 o                         
   8   6   5         13.48         15.17         5.49 o                         
   9   6   5          3.30         12.19         5.72 o                         
  10   6   5          4.01         -0.59         5.85 o                         
  -9   7   5         37.02         38.70         4.85 o                         
  -8   7   5         71.11         83.51         4.86 o                         
  -7   7   5         72.68         70.86         3.99 o                         
  -6   7   5        290.51        307.12         6.40 o                         
  -5   7   5         18.63         21.43         3.19 o                         
  -4   7   5       2408.25       2552.12        27.27 o                         
  -3   7   5          2.08          4.62         3.00 o                         
  -2   7   5        417.31        389.55         5.02 o                         
  -1   7   5        199.08        200.42         3.96 o                         
   0   7   5       1153.91       1287.61         7.74 o                         
   1   7   5          0.08          0.17         2.80 o                         
   2   7   5          2.55          3.08         2.87 o                         
   3   7   5         76.00         82.92         2.79 o                         
   4   7   5         91.95        104.56         3.16 o                         
   5   7   5          5.87          5.81         3.34 o                         
   6   7   5        297.42        303.40         5.85 o                         
   7   7   5        145.01        149.04         4.28 o                         
   8   7   5          7.29          8.69         4.04 o                         
   9   7   5         10.57         11.38         6.20 o                         
  -8   8   5         12.14          7.63         3.94 o                         
  -7   8   5        112.59         86.76         3.93 o                         
  -6   8   5          0.38          6.61         3.73 o                         
  -5   8   5        386.62        436.25         7.49 o                         
  -4   8   5         44.35         49.84         2.83 o                         
  -3   8   5        175.26        169.65         3.76 o                         
  -2   8   5          8.77          6.32         2.71 o                         
  -1   8   5       1038.11       1115.90         9.93 o                         
   0   8   5         73.46         60.72         3.00 o                         
   1   8   5        435.58        471.28         4.91 o                         
   2   8   5         80.59         81.09         2.63 o                         
   3   8   5         48.29         62.03         2.97 o                         
   4   8   5          0.06         -2.47         2.47 o                         
   5   8   5        381.57        428.88         7.54 o                         
   6   8   5          7.16          8.56         4.54 o                         
   7   8   5          7.12          7.78         3.91 o                         
   8   8   5         25.06         29.30         4.29 o                         
  -6   9   5        327.75        262.43         7.92 o                         
  -5   9   5         13.51          8.29         3.49 o                         
  -4   9   5         57.42         66.73         3.64 o                         
  -3   9   5         27.21         30.22         3.23 o                         
  -2   9   5        979.89       1025.63        19.31 o                         
  -1   9   5        167.67        182.30         5.17 o                         
   0   9   5        348.30        385.69         6.98 o                         
   1   9   5          2.34         -1.73         4.01 o                         
   2   9   5         68.16         72.97         3.43 o                         
   3   9   5         28.30         24.35         3.48 o                         
   4   9   5        346.08        351.66         6.17 o                         
   5   9   5          0.81          2.43         3.82 o                         
   6   9   5        199.57        162.72         7.50 o                         
  -3  10   5        141.99        119.21         3.98 o                         
  -2  10   5         14.73         19.62         3.69 o                         
  -1  10   5        374.05        340.40         7.22 o                         
   0  10   5         40.52         38.26         3.47 o                         
   1  10   5          3.99          0.78         4.36 o                         
   2  10   5        104.07        102.40         3.70 o                         
   3  10   5        192.75        174.07         5.37 o                         
 -12   0   6        223.11        232.02        13.66 o                         
 -10   0   6         97.67        103.06         4.91 o                         
  -8   0   6         26.36         27.98         5.15 o                         
  -6   0   6        144.33        139.58         7.07 o                         
  -4   0   6       1187.10       1133.70        40.65 o                         
  -2   0   6       4670.11       4514.06        40.53 o                         
   0   0   6        931.37        802.57        10.92 o                         
   2   0   6         43.73         45.09         5.89 o                         
   4   0   6       4995.54       5174.69        48.03 o                         
   6   0   6         13.73         20.08         5.72 o                         
   8   0   6        232.65        230.91         8.74 o                         
  10   0   6        262.36        278.38        10.87 o                         
 -12   1   6         71.45         63.66         4.93 o                         
 -11   1   6        151.10        162.74         5.80 o                         
 -10   1   6         56.24         53.64         3.71 o                         
  -9   1   6        130.09        144.31         4.01 o                         
  -8   1   6        101.39        107.62         4.04 o                         
  -7   1   6        341.09        346.99         4.83 o                         
  -6   1   6       1288.98       1371.34        12.25 o                         
  -5   1   6         98.02         82.56         3.62 o                         
  -4   1   6        847.82        863.40         9.14 o                         
  -3   1   6       1247.21       1111.96         9.30 o                         
  -2   1   6        206.05        206.35         4.26 o                         
  -1   1   6       3018.07       2618.36        19.92 o                         
   0   1   6         46.49         48.73         3.73 o                         
   1   1   6         39.45         28.19         4.11 o                         
   2   1   6        541.23        503.46         6.33 o                         
   3   1   6       3221.73       3087.43        26.87 o                         
   4   1   6        304.14        305.32         5.39 o                         
   5   1   6       1373.82       1348.21        17.69 o                         
   6   1   6        630.27        732.77         8.02 o                         
   7   1   6        438.62        452.93         6.80 o                         
   8   1   6        689.20        702.23         7.75 o                         
   9   1   6        821.22        821.61         9.58 o                         
  10   1   6        266.29        271.50         7.45 o                         
  11   1   6         80.92        100.63         7.12 o                         
  12   1   6        184.00        167.73        11.12 o                         
 -12   2   6         31.41         26.60         4.55 o                         
 -11   2   6        108.26         97.57         4.87 o                         
 -10   2   6        500.95        495.76         9.00 o                         
  -9   2   6        646.35        674.93         5.84 o                         
  -8   2   6       1066.76       1091.71        16.36 o                         
  -7   2   6        186.31        197.22         5.81 o                         
  -6   2   6       1287.12       1365.67        25.48 o                         
  -5   2   6        224.93        237.61         4.14 o                         
  -4   2   6        681.61        608.70         8.63 o                         
  -3   2   6       1089.96       1050.90        14.25 o                         
  -2   2   6       2741.24       2639.02        41.49 o                         
  -1   2   6       1754.57       1762.65        16.89 o                         
   0   2   6        720.88        671.50        10.87 o                         
   1   2   6         26.18         18.18         2.71 o                         
   2   2   6        536.40        504.13         9.39 o                         
   3   2   6        254.27        257.15         4.89 o                         
   4   2   6         25.81         52.04         4.85 o                         
   5   2   6       1722.07       1834.68        41.79 o                         
   6   2   6       1169.93       1222.02        27.95 o                         
   7   2   6        680.99        651.96         8.83 o                         
   8   2   6        730.51        739.80         7.39 o                         
   9   2   6          3.03          5.19         4.37 o                         
  10   2   6        134.46        132.39         5.15 o                         
  11   2   6          2.15         -1.39         6.71 o                         
  12   2   6        140.84        133.99         7.79 o                         
 -11   3   6         89.95         86.74         4.31 o                         
 -10   3   6        174.73        185.96         5.89 o                         
  -9   3   6       1125.69       1110.42        14.20 o                         
  -8   3   6        169.26        156.53         5.00 o                         
  -7   3   6        818.74        772.69         9.38 o                         
  -6   3   6        159.83        179.20         3.89 o                         
  -5   3   6       2420.35       2551.17        26.14 o                         
  -4   3   6         37.75         39.63         3.55 o                         
  -3   3   6       2415.43       2298.02        35.85 o                         
  -2   3   6        292.76        327.12         6.02 o                         
  -1   3   6       1628.06       1481.64        10.74 o                         
   0   3   6         60.12         55.53         2.86 o                         
   1   3   6       6096.63       6070.75        63.29 o                         
   2   3   6        130.88        123.21         3.60 o                         
   3   3   6          9.46         32.28         3.96 o                         
   4   3   6       2132.37       2269.05        24.58 o                         
   5   3   6        639.69        630.23         6.43 o                         
   6   3   6         20.53         18.18         4.69 o                         
   7   3   6       2289.45       2323.47        22.84 o                         
   8   3   6        397.53        421.28         6.13 o                         
   9   3   6        373.49        383.90         6.01 o                         
  10   3   6          6.63          7.39         5.66 o                         
  11   3   6        533.51        493.08         8.56 o                         
 -11   4   6         39.71         29.86         4.43 o                         
 -10   4   6        115.30        125.47         5.39 o                         
  -9   4   6         41.07         32.54         3.65 o                         
  -8   4   6        456.54        456.67         5.80 o                         
  -7   4   6        160.67        145.87         4.18 o                         
  -6   4   6        150.57        157.24         3.56 o                         
  -5   4   6          0.03          1.48         2.99 o                         
  -4   4   6       1677.29       1732.63        28.60 o                         
  -3   4   6          6.34          8.07         2.78 o                         
  -2   4   6         16.46         18.77         2.74 o                         
  -1   4   6         20.44         18.49         3.61 o                         
   0   4   6       2898.42       3041.32        34.04 o                         
   1   4   6        128.27        114.07         3.74 o                         
   2   4   6       1755.65       1749.25        13.35 o                         
   3   4   6        750.79        773.89         7.16 o                         
   4   4   6        129.29        150.97         3.84 o                         
   5   4   6         15.56          4.81         4.71 o                         
   6   4   6       1524.50       1617.06        44.01 o                         
   7   4   6        142.54        137.11         4.36 o                         
   8   4   6        512.16        532.36         6.34 o                         
   9   4   6          6.54          0.85         4.58 o                         
  10   4   6        377.13        356.33         6.96 o                         
  11   4   6         51.79         54.61         6.08 o                         
 -10   5   6        195.43        198.37         7.20 o                         
  -9   5   6          5.88          7.51         4.34 o                         
  -8   5   6        129.02        142.71         5.70 o                         
  -7   5   6        190.79        196.52         7.52 o                         
  -6   5   6          9.55         18.19         3.68 o                         
  -5   5   6        284.54        277.60         5.32 o                         
  -4   5   6        408.71        429.64         5.28 o                         
  -3   5   6        646.65        687.44         6.71 o                         
  -2   5   6          2.37          4.61         2.93 o                         
  -1   5   6        753.04        793.61        10.39 o                         
   0   5   6       1214.10       1288.92        11.58 o                         
   1   5   6        945.99        912.65         6.14 o                         
   2   5   6        207.28        208.10         3.63 o                         
   3   5   6        664.82        689.44         6.56 o                         
   4   5   6        322.80        364.27         6.13 o                         
   5   5   6        189.61        205.03         4.18 o                         
   6   5   6          4.43          4.72         4.55 o                         
   7   5   6        201.96        196.12         4.07 o                         
   8   5   6         90.41         87.51         4.89 o                         
   9   5   6        131.29        132.76         4.62 o                         
  10   5   6        185.70        171.07         6.08 o                         
 -10   6   6        184.36        171.85        10.02 o                         
  -9   6   6         16.33         12.28         4.09 o                         
  -8   6   6          1.25         -0.09         4.17 o                         
  -7   6   6         55.84         61.72         3.34 o                         
  -6   6   6        155.83        144.82         3.55 o                         
  -5   6   6          1.10          1.07         2.51 o                         
  -4   6   6         45.47         36.41         2.76 o                         
  -3   6   6       1348.98       1452.64        14.83 o                         
  -2   6   6        880.10        943.23        10.83 o                         
  -1   6   6        405.93        389.09         4.06 o                         
   0   6   6        714.52        693.61        10.24 o                         
   1   6   6         58.10         55.98         3.21 o                         
   2   6   6        305.11        351.66         3.81 o                         
   3   6   6         67.94         55.95         3.07 o                         
   4   6   6        532.28        615.58         5.37 o                         
   5   6   6         10.11          7.79         3.24 o                         
   6   6   6          3.48          3.18         3.89 o                         
   7   6   6        244.37        237.51         6.70 o                         
   8   6   6        164.27        169.26         6.26 o                         
   9   6   6         41.96         35.21         4.86 o                         
  10   6   6        112.37        105.19         6.28 o                         
  -9   7   6        255.00        233.97         5.90 o                         
  -8   7   6          9.23          4.59         4.32 o                         
  -7   7   6         65.49         68.15         4.23 o                         
  -6   7   6         10.34          6.21         2.72 o                         
  -5   7   6        101.46         77.44         3.21 o                         
  -4   7   6         42.03         38.21         2.88 o                         
  -3   7   6          1.89         11.56         2.60 o                         
  -2   7   6          7.02          6.84         3.06 o                         
  -1   7   6       1135.06       1195.43        17.76 o                         
   0   7   6         77.48         73.52         3.19 o                         
   1   7   6        214.18        200.12         3.22 o                         
   2   7   6         37.80         41.87         3.07 o                         
   3   7   6        482.73        542.82         4.73 o                         
   4   7   6         33.90         30.37         3.09 o                         
   5   7   6        258.19        272.10         3.90 o                         
   6   7   6          2.67          5.03         3.40 o                         
   7   7   6          1.20         12.53         5.01 o                         
   8   7   6          0.58          3.13         4.03 o                         
   9   7   6        274.62        248.82         6.78 o                         
  -7   8   6         45.58         41.85         4.43 o                         
  -6   8   6         62.26         60.04         3.77 o                         
  -5   8   6         21.97         27.79         4.27 o                         
  -4   8   6        407.79        380.80         9.77 o                         
  -3   8   6         67.82         77.41         2.83 o                         
  -2   8   6        684.63        723.51         6.40 o                         
  -1   8   6         22.18         20.93         2.58 o                         
   0   8   6        830.84        809.78        14.27 o                         
   1   8   6          0.37         -1.41         3.00 o                         
   2   8   6        803.42        812.19        12.51 o                         
   3   8   6         34.17         37.69         3.25 o                         
   4   8   6        601.83        621.08         8.74 o                         
   5   8   6         68.04         68.04         4.59 o                         
   6   8   6        126.25        133.44         5.06 o                         
   7   8   6          0.04          2.74         3.81 o                         
  -6   9   6          3.00          1.95         3.89 o                         
  -5   9   6          1.00         -3.85         3.85 o                         
  -4   9   6         15.80          9.46         3.60 o                         
  -3   9   6        466.18        439.85        10.07 o                         
  -2   9   6         11.67         15.91         3.42 o                         
  -1   9   6         91.48         98.90         3.40 o                         
   0   9   6          9.08          8.45         4.47 o                         
   1   9   6        562.06        574.03        10.47 o                         
   2   9   6        169.84        211.95         6.74 o                         
   3   9   6        361.14        379.69         5.91 o                         
   4   9   6         10.91         14.09         3.71 o                         
   5   9   6         20.66         15.91         3.58 o                         
   6   9   6         26.23         24.17         4.97 o                         
  -3  10   6          3.11          3.71         3.21 o                         
  -2  10   6        196.89        154.98         6.56 o                         
  -1  10   6          4.83          8.44         3.35 o                         
   0  10   6        129.35        128.61         4.23 o                         
   1  10   6         68.51         58.22         4.55 o                         
   2  10   6        303.27        276.84         9.39 o                         
   3  10   6          3.96         -2.22         4.06 o                         
 -11   0   7         10.25         14.99         6.37 o                         
  -9   0   7        642.68        657.57         8.43 o                         
  -7   0   7        840.32        902.50        24.26 o                         
  -5   0   7          1.92         -6.55         6.55 o                         
  -3   0   7      10960.35      11934.64       257.77 o                         
  -1   0   7          2.47          3.99         4.33 o                         
   1   0   7       2215.80       1855.22        44.30 o                         
   3   0   7          8.52          7.96         4.32 o                         
   5   0   7          2.11          4.65         5.97 o                         
   7   0   7       1462.20       1485.38        14.38 o                         
   9   0   7        129.99        119.47         9.07 o                         
 -12   1   7         60.33         54.54         4.89 o                         
 -11   1   7         20.14         22.76         4.26 o                         
 -10   1   7        114.38        112.57         3.21 o                         
  -9   1   7         14.67         13.89         3.13 o                         
  -8   1   7        941.61        976.85         6.18 o                         
  -7   1   7        797.31        814.45        15.76 o                         
  -6   1   7        297.67        302.14         4.97 o                         
  -5   1   7        234.53        276.19         4.62 o                         
  -4   1   7       1637.33       1446.31        12.08 o                         
  -3   1   7          6.60          1.95         3.13 o                         
  -2   1   7       2248.46       2089.75        40.49 o                         
  -1   1   7       1895.16       1840.01         9.73 o                         
   0   1   7        183.74        117.27         4.26 o                         
   1   1   7        400.58        372.90         5.76 o                         
   2   1   7       4054.33       4053.98        32.51 o                         
   3   1   7          7.03          2.84         3.13 o                         
   4   1   7        462.28        452.74         7.87 o                         
   5   1   7        328.27        325.62         5.68 o                         
   6   1   7        332.58        317.17         7.62 o                         
   7   1   7          1.36          5.88         5.25 o                         
   8   1   7        182.51        178.41         6.42 o                         
   9   1   7         89.35         96.40         6.11 o                         
  10   1   7        102.04         94.23         6.78 o                         
  11   1   7          7.73          6.47         7.99 o                         
  12   1   7        325.56        287.74        12.53 o                         
 -12   2   7          0.05          0.92         4.66 o                         
 -11   2   7         87.93         88.02         3.85 o                         
 -10   2   7         34.94         36.92         3.30 o                         
  -9   2   7         37.62         45.13         3.41 o                         
  -8   2   7         24.91         28.63         3.41 o                         
  -7   2   7        124.36        138.27         3.70 o                         
  -6   2   7          0.04          2.87         3.19 o                         
  -5   2   7       1517.54       1508.21        22.25 o                         
  -4   2   7         25.32         11.10         3.49 o                         
  -3   2   7          8.92         17.01         2.92 o                         
  -2   2   7         74.84         63.14         3.44 o                         
  -1   2   7       2194.66       1991.02         8.72 o                         
   0   2   7       2592.04       2589.00        21.09 o                         
   1   2   7        540.04        443.54         4.82 o                         
   2   2   7       1980.11       1937.88        29.62 o                         
   3   2   7       3353.34       3421.41        48.51 o                         
   4   2   7        727.46        736.97         9.96 o                         
   5   2   7        685.53        673.70        10.09 o                         
   6   2   7        671.09        739.23         7.36 o                         
   7   2   7         78.31         70.45         4.42 o                         
   8   2   7        363.94        374.83         6.16 o                         
   9   2   7        524.85        547.53         8.14 o                         
  10   2   7         91.03         93.39         4.87 o                         
  11   2   7        300.38        281.56        26.52 o                         
 -11   3   7          6.25          2.35         3.99 o                         
 -10   3   7        224.91        238.72         7.75 o                         
  -9   3   7         99.09         73.19         3.64 o                         
  -8   3   7         33.09         39.37         3.43 o                         
  -7   3   7         22.16         29.10         4.03 o                         
  -6   3   7       1812.98       1997.77        18.99 o                         
  -5   3   7        639.16        686.77         5.65 o                         
  -4   3   7       1116.09       1168.61        11.31 o                         
  -3   3   7        555.94        609.51         6.45 o                         
  -2   3   7        556.95        528.22         5.11 o                         
  -1   3   7        163.66        196.34         4.14 o                         
   0   3   7       5840.82       6057.23       105.90 o                         
   1   3   7        150.66        133.01         3.27 o                         
   2   3   7        306.83        260.21         4.09 o                         
   3   3   7       1234.45       1288.79         7.47 o                         
   4   3   7       2357.56       2528.16        12.58 o                         
   5   3   7          3.86          4.21         3.74 o                         
   6   3   7        332.89        321.29         5.72 o                         
   7   3   7         17.30         19.87         4.25 o                         
   8   3   7        182.60        191.82         4.38 o                         
   9   3   7          7.93          8.07         4.38 o                         
  10   3   7        815.29        839.55         8.47 o                         
  11   3   7         10.63          5.93         5.22 o                         
 -11   4   7         48.28         36.03         4.56 o                         
 -10   4   7          0.13         -4.96         4.96 o                         
  -9   4   7        180.82        175.37         5.29 o                         
  -8   4   7          1.76         -1.85         3.10 o                         
  -7   4   7        855.65        879.28        16.10 o                         
  -6   4   7          9.67          1.04         3.95 o                         
  -5   4   7       1100.14       1152.10         7.83 o                         
  -4   4   7        340.30        317.52         6.79 o                         
  -3   4   7        403.24        404.69         5.07 o                         
  -2   4   7          2.94          3.76         3.47 o                         
  -1   4   7       2785.90       2902.90        29.59 o                         
   0   4   7        205.48        221.02         3.93 o                         
   1   4   7       4319.54       4853.49        42.14 o                         
   2   4   7         62.81         62.90         4.68 o                         
   3   4   7        805.93        785.51         7.13 o                         
   4   4   7        127.67        121.87         4.15 o                         
   5   4   7       2335.54       2504.03        35.96 o                         
   6   4   7        117.53        127.19         4.73 o                         
   7   4   7         57.97         65.47         4.65 o                         
   8   4   7          0.06          3.08         4.50 o                         
   9   4   7        333.42        299.81         7.96 o                         
  10   4   7         84.17         83.51         5.04 o                         
  11   4   7         52.40         50.74         6.06 o                         
 -10   5   7         33.87         30.70         3.95 o                         
  -9   5   7          3.91          1.98         3.68 o                         
  -8   5   7        326.15        327.51         4.65 o                         
  -7   5   7          4.32          5.30         2.96 o                         
  -6   5   7        518.75        558.69         8.08 o                         
  -5   5   7          0.18         -0.28         2.84 o                         
  -4   5   7         40.96         45.61         2.76 o                         
  -3   5   7         44.54         37.80         3.01 o                         
  -2   5   7        700.91        699.38         6.58 o                         
  -1   5   7         33.35         33.81         3.24 o                         
   0   5   7        581.81        593.40         8.02 o                         
   1   5   7       1127.07       1167.41        16.44 o                         
   2   5   7        368.09        341.34         5.22 o                         
   3   5   7        504.07        518.25         4.51 o                         
   4   5   7         27.60         24.50         3.31 o                         
   5   5   7        109.84        112.69         4.10 o                         
   6   5   7         60.57         75.92         4.49 o                         
   7   5   7        286.04        281.85         5.12 o                         
   8   5   7        248.18        252.28         5.50 o                         
   9   5   7         20.48         16.51         4.73 o                         
  10   5   7          1.01         -3.61         5.86 o                         
  -9   6   7         78.73         74.80         5.45 o                         
  -8   6   7         78.93         66.57         5.39 o                         
  -7   6   7        276.14        264.29         9.11 o                         
  -6   6   7         80.93         77.28         3.69 o                         
  -5   6   7        192.02        213.24         4.17 o                         
  -4   6   7        145.17        138.88         3.99 o                         
  -3   6   7        160.84        162.06         3.11 o                         
  -2   6   7        804.25        925.45        10.16 o                         
  -1   6   7          7.69         10.63         3.33 o                         
   0   6   7        585.14        627.07        10.32 o                         
   1   6   7        116.79        116.90         3.23 o                         
   2   6   7        100.74        110.33         3.03 o                         
   3   6   7        866.50        890.74         7.92 o                         
   4   6   7          4.81          6.65         2.86 o                         
   5   6   7         17.91         15.01         3.29 o                         
   6   6   7         25.96         28.74         3.47 o                         
   7   6   7        566.25        604.32         6.39 o                         
   8   6   7         79.53         78.40         4.97 o                         
   9   6   7          1.75          0.60         5.82 o                         
  -8   7   7        223.45        235.53         5.50 o                         
  -7   7   7          0.18         -1.99         4.22 o                         
  -6   7   7         93.90         80.88         3.29 o                         
  -5   7   7          6.62          5.65         2.85 o                         
  -4   7   7        294.54        325.55         6.43 o                         
  -3   7   7        226.67        228.49         4.00 o                         
  -2   7   7         18.03         21.17         2.90 o                         
  -1   7   7        451.14        465.78         5.86 o                         
   0   7   7         12.00         16.80         2.73 o                         
   1   7   7        171.76        168.44         3.18 o                         
   2   7   7       2041.49       2083.73        13.68 o                         
   3   7   7         26.95         38.44         2.83 o                         
   4   7   7        808.38        812.44        13.25 o                         
   5   7   7         15.20         58.32        23.66 o                         
   6   7   7        621.45        633.41         5.41 o                         
   7   7   7         52.80         47.61         5.91 o                         
   8   7   7        161.27        145.56         9.57 o                         
  -7   8   7        280.31        247.02         8.90 o                         
  -6   8   7         23.13         31.36         4.41 o                         
  -5   8   7        202.30        192.00         3.92 o                         
  -4   8   7        150.25        142.50         4.42 o                         
  -3   8   7        477.37        454.74         7.59 o                         
  -2   8   7        448.84        459.94         8.33 o                         
  -1   8   7         17.80         10.90         2.50 o                         
   0   8   7         11.53         15.22         3.17 o                         
   1   8   7        395.47        438.77         8.44 o                         
   2   8   7         23.79         20.73         3.18 o                         
   3   8   7        339.85        352.96         8.29 o                         
   4   8   7         25.06         24.21         3.07 o                         
   5   8   7        626.27        641.34         8.35 o                         
   6   8   7        164.46        160.75         5.48 o                         
   7   8   7        120.03        108.77         5.95 o                         
  -5   9   7         63.58         66.05         5.25 o                         
  -4   9   7         68.24         65.30         3.65 o                         
  -3   9   7        100.02        110.37         4.50 o                         
  -2   9   7        269.99        272.95         6.20 o                         
  -1   9   7          2.44          2.48         3.23 o                         
   0   9   7        127.28        125.47         4.13 o                         
   1   9   7          0.07         -3.78         3.78 o                         
   2   9   7         72.47         74.86         4.98 o                         
   3   9   7         77.39         82.70         3.75 o                         
   4   9   7        507.89        469.61        14.47 o                         
   5   9   7         31.20         25.83         4.27 o                         
  -2  10   7         11.02         16.73         3.74 o                         
  -1  10   7        407.76        366.35        12.80 o                         
   0  10   7         10.03         13.34         3.66 o                         
   1  10   7         52.07         49.23         4.03 o                         
   2  10   7         46.19         39.69         3.67 o                         
 -12   0   8        175.09        133.75         9.71 o                         
 -10   0   8        292.32        297.73        11.25 o                         
  -8   0   8        922.97        999.68        29.81 o                         
  -6   0   8        344.58        318.31        13.13 o                         
  -4   0   8       3926.15       4231.33        22.74 o                         
  -2   0   8          4.28          6.20         4.99 o                         
   0   0   8        977.94        888.47        40.61 o                         
   2   0   8       2456.30       2487.56        31.51 o                         
   4   0   8       2582.31       2688.98        68.29 o                         
   6   0   8        679.98        737.23        20.84 o                         
   8   0   8         50.00         55.27         6.56 o                         
  10   0   8       1289.28       1279.40        25.68 o                         
 -12   1   8          3.31          2.77         3.60 o                         
 -11   1   8        172.12        162.98         5.01 o                         
 -10   1   8          8.12          8.19         2.91 o                         
  -9   1   8        113.18        119.19         3.75 o                         
  -8   1   8        212.06        214.24         4.16 o                         
  -7   1   8          7.95         10.01         3.67 o                         
  -6   1   8        605.93        615.24        12.02 o                         
  -5   1   8        828.08        851.88        10.76 o                         
  -4   1   8        195.93        198.50         4.63 o                         
  -3   1   8       1549.92       1533.55        11.63 o                         
  -2   1   8         18.51          6.45         2.88 o                         
  -1   1   8       2809.19       2729.40        30.35 o                         
   0   1   8       1572.53       1598.81        17.85 o                         
   1   1   8       1303.93       1123.70         8.08 o                         
   2   1   8       1446.69       1459.02         9.69 o                         
   3   1   8        502.07        415.85         5.56 o                         
   4   1   8        271.52        278.82         5.26 o                         
   5   1   8       1170.78       1178.35        10.38 o                         
   6   1   8          0.41          0.28         4.55 o                         
   7   1   8          2.57          7.00         5.26 o                         
   8   1   8        199.26        201.15         7.05 o                         
   9   1   8        626.48        605.89         9.39 o                         
  10   1   8          0.03          0.88         6.19 o                         
  11   1   8        284.58        290.65        11.01 o                         
 -11   2   8         57.68         55.43         3.74 o                         
 -10   2   8        326.52        334.76         8.02 o                         
  -9   2   8         15.27         11.20         3.09 o                         
  -8   2   8          7.21         11.85         3.08 o                         
  -7   2   8        712.07        704.76         9.64 o                         
  -6   2   8        668.20        674.40         7.54 o                         
  -5   2   8         33.30         34.08         3.34 o                         
  -4   2   8        275.08        274.57         5.09 o                         
  -3   2   8        324.82        318.90         4.73 o                         
  -2   2   8       4400.08       4405.45        64.69 o                         
  -1   2   8       1532.12       1443.64        22.35 o                         
   0   2   8       1445.48       1304.72         8.17 o                         
   1   2   8        808.27        776.39         6.74 o                         
   2   2   8        235.05        178.67         4.30 o                         
   3   2   8        177.01        211.09         5.15 o                         
   4   2   8       2579.21       2680.47        25.44 o                         
   5   2   8         16.38         13.22         5.47 o                         
   6   2   8        239.42        262.10         6.63 o                         
   7   2   8          0.12          3.74         5.20 o                         
   8   2   8        358.07        352.92         7.20 o                         
   9   2   8         88.17         93.74         5.67 o                         
  10   2   8          5.86          1.11         6.26 o                         
  11   2   8         18.42         13.49         7.68 o                         
 -11   3   8         99.06         75.69         4.62 o                         
 -10   3   8          0.11          4.83         4.45 o                         
  -9   3   8         71.77         65.62         4.11 o                         
  -8   3   8          1.02         -1.93         2.89 o                         
  -7   3   8        866.38        947.24        17.66 o                         
  -6   3   8          8.70         15.61         3.75 o                         
  -5   3   8         89.41        106.84         4.68 o                         
  -4   3   8        391.91        423.61         6.56 o                         
  -3   3   8        539.98        536.76         9.15 o                         
  -2   3   8          2.07          3.39         3.50 o                         
  -1   3   8        608.00        556.12         9.02 o                         
   0   3   8        147.74        150.65         3.29 o                         
   1   3   8        511.91        501.05         6.97 o                         
   2   3   8        343.07        385.15         7.46 o                         
   3   3   8       3274.13       3391.99        42.67 o                         
   4   3   8        683.59        658.44         6.26 o                         
   5   3   8        796.43        875.19         7.76 o                         
   6   3   8        357.91        370.05         8.07 o                         
   7   3   8       1804.16       1889.05        26.87 o                         
   8   3   8         30.80        714.01       328.41 o                         
   9   3   8         15.17         13.45         4.41 o                         
  10   3   8         44.96         49.39         6.78 o                         
  11   3   8          0.97         -0.45         5.66 o                         
 -11   4   8         18.02          9.93         4.39 o                         
 -10   4   8          0.85          2.77         4.96 o                         
  -9   4   8          7.19          9.91         3.10 o                         
  -8   4   8        888.88        915.19         5.87 o                         
  -7   4   8        278.91        240.96         5.41 o                         
  -6   4   8        309.62        348.04         7.89 o                         
  -5   4   8        207.84        196.95         3.75 o                         
  -4   4   8       1378.88       1445.93        12.29 o                         
  -3   4   8         18.57         29.78         3.80 o                         
  -2   4   8       1690.29       1748.36        20.00 o                         
  -1   4   8       1819.65       1886.42        17.22 o                         
   0   4   8        952.02        924.55         7.37 o                         
   1   4   8         10.92          7.57         3.33 o                         
   2   4   8       3068.24       3273.28        27.66 o                         
   3   4   8         11.18         13.19         3.53 o                         
   4   4   8          3.44          3.45         3.02 o                         
   5   4   8          2.27          3.14         4.23 o                         
   6   4   8       1767.75       1799.20        12.58 o                         
   7   4   8          0.31          1.45         4.42 o                         
   8   4   8       1084.19       1087.03        14.10 o                         
   9   4   8        179.93        196.11         6.02 o                         
  10   4   8         19.95         21.88         5.87 o                         
  11   4   8          2.30          4.55         5.15 o                         
 -10   5   8          2.46          0.80         4.36 o                         
  -9   5   8        169.68        154.79         7.74 o                         
  -8   5   8          4.75          2.24         4.47 o                         
  -7   5   8        485.18        492.43         4.73 o                         
  -6   5   8        535.29        502.49         8.91 o                         
  -5   5   8        400.37        384.47         6.83 o                         
  -4   5   8         46.42         51.62         3.52 o                         
  -3   5   8        173.05        190.33         5.29 o                         
  -2   5   8        208.02        240.23         3.79 o                         
  -1   5   8        131.96        131.57         4.48 o                         
   0   5   8         60.15         51.21         3.28 o                         
   1   5   8        826.94        835.76         7.03 o                         
   2   5   8         41.20         31.88         2.75 o                         
   3   5   8        135.38        160.50         3.73 o                         
   4   5   8        176.17        197.77         4.63 o                         
   5   5   8        288.58        286.75         4.05 o                         
   6   5   8          0.19          0.53         4.46 o                         
   7   5   8        711.34        721.86        16.83 o                         
   8   5   8          7.26          7.44         4.01 o                         
   9   5   8         97.73        100.67         6.08 o                         
  10   5   8         81.99         70.83         6.16 o                         
  -9   6   8          2.59          3.56         3.79 o                         
  -8   6   8         16.76         22.80         4.60 o                         
  -7   6   8          0.33         -0.03         3.56 o                         
  -6   6   8        337.82        362.70         9.64 o                         
  -5   6   8         46.58         30.06         3.68 o                         
  -4   6   8        532.19        520.88         7.88 o                         
  -3   6   8          2.75          3.35         3.17 o                         
  -2   6   8         24.13         31.93         3.31 o                         
  -1   6   8          2.58          1.65         3.47 o                         
   0   6   8        197.96        189.50         3.67 o                         
   1   6   8         26.58         31.65         3.12 o                         
   2   6   8         17.94         17.41         3.05 o                         
   3   6   8          0.92          0.79         3.18 o                         
   4   6   8        301.99        306.52         4.78 o                         
   5   6   8         63.02         48.03         3.67 o                         
   6   6   8        310.38        322.39        13.36 o                         
   7   6   8         39.66         35.63         5.49 o                         
   8   6   8         69.91         72.41         5.89 o                         
   9   6   8         15.36         11.73         4.97 o                         
  -8   7   8         32.93         29.52         4.47 o                         
  -7   7   8          9.15         11.91         4.59 o                         
  -6   7   8         54.40         44.38         3.63 o                         
  -5   7   8       1119.13       1128.88        15.81 o                         
  -4   7   8         28.77         39.39         3.26 o                         
  -3   7   8       1310.33       1355.26        20.60 o                         
  -2   7   8        209.77        209.71         3.21 o                         
  -1   7   8       1759.83       2013.69        24.15 o                         
   0   7   8        124.70        109.46         3.67 o                         
   1   7   8        111.50        104.13         3.16 o                         
   2   7   8          0.71        635.28       260.49 o                         
   3   7   8         84.32        100.02         3.39 o                         
   4   7   8          9.42          9.04         3.10 o                         
   5   7   8        565.77        580.54         8.13 o                         
   6   7   8         32.44         35.94         4.31 o                         
   7   7   8          8.67          3.10         4.80 o                         
   8   7   8         16.75         17.56         6.03 o                         
  -7   8   8         49.03         36.97         4.98 o                         
  -6   8   8        292.49        298.42         8.20 o                         
  -5   8   8         19.82         12.73         3.61 o                         
  -4   8   8        311.30        322.61         4.47 o                         
  -3   8   8         51.52         37.57         4.07 o                         
  -2   8   8        227.32        228.61         4.87 o                         
  -1   8   8         62.51         58.63         3.62 o                         
   0   8   8        128.68        149.63         3.72 o                         
   1   8   8          0.03          1.31         3.76 o                         
   2   8   8          3.82          3.75         2.83 o                         
   3   8   8         28.02         27.00         3.73 o                         
   4   8   8        929.27        992.26         8.33 o                         
   5   8   8         56.23         47.42         3.93 o                         
   6   8   8        107.91         96.12         6.04 o                         
   7   8   8         69.67         41.28         6.17 o                         
  -5   9   8        218.73        188.49         7.62 o                         
  -4   9   8         11.41         13.54         3.86 o                         
  -3   9   8        251.23        264.79         8.07 o                         
  -2   9   8         18.07          6.15         3.71 o                         
  -1   9   8        302.31        289.00         6.74 o                         
   0   9   8          0.05          4.72         3.24 o                         
   1   9   8         55.66         75.45         4.35 o                         
   2   9   8         88.33         84.27         4.55 o                         
   3   9   8        208.95        190.06        10.86 o                         
   4   9   8          7.99         10.91         4.44 o                         
   5   9   8        179.56        167.81         6.92 o                         
  -1  10   8          2.49          2.13         3.89 o                         
   0  10   8          4.29          5.66         3.36 o                         
 -11   0   9        598.01        594.29        33.19 o                         
  -9   0   9        143.72        141.46         5.06 o                         
  -7   0   9         39.33         38.74         6.56 o                         
  -5   0   9        141.82        140.22         7.17 o                         
  -3   0   9       2125.34       2279.84        13.63 o                         
  -1   0   9        430.68        312.45         6.13 o                         
   1   0   9       1756.84       1749.29        49.85 o                         
   3   0   9       4342.70       4532.04        32.03 o                         
   5   0   9        839.22        855.64        19.61 o                         
   7   0   9        230.30        224.70         7.47 o                         
   9   0   9        423.62        466.01        13.75 o                         
 -11   1   9         49.37         44.42         4.42 o                         
 -10   1   9        454.23        451.78         5.89 o                         
  -9   1   9          1.63          1.66         3.48 o                         
  -8   1   9        672.76        691.34        14.15 o                         
  -7   1   9         90.95         90.99         3.69 o                         
  -6   1   9        538.35        551.61         8.53 o                         
  -5   1   9         58.97         72.66         4.87 o                         
  -4   1   9        812.21        795.51         6.31 o                         
  -3   1   9        765.15        744.02         9.89 o                         
  -2   1   9       1146.13       1048.17        10.16 o                         
  -1   1   9       1051.92       1045.85        12.35 o                         
   0   1   9        458.16        427.72         5.64 o                         
   1   1   9        144.37        158.25         4.08 o                         
   2   1   9       3813.02       3713.83        17.51 o                         
   3   1   9        431.61        410.27         5.63 o                         
   4   1   9       3761.67       4109.43        39.11 o                         
   5   1   9        493.52        515.57         9.25 o                         
   6   1   9        616.60        663.61         7.31 o                         
   7   1   9        494.90        524.69         8.19 o                         
   8   1   9        413.97        434.88         8.16 o                         
   9   1   9        100.94        103.97         6.06 o                         
  10   1   9        106.96        121.18         8.95 o                         
  11   1   9          8.07          6.94         8.30 o                         
 -11   2   9         45.52         51.68         4.17 o                         
 -10   2   9         93.71         90.59         5.19 o                         
  -9   2   9        428.19        392.59         6.12 o                         
  -8   2   9        110.62        120.75         4.36 o                         
  -7   2   9        224.00        236.81         4.30 o                         
  -6   2   9         40.98         41.23         3.09 o                         
  -5   2   9        590.14        593.59         7.40 o                         
  -4   2   9         70.27         81.04         3.70 o                         
  -3   2   9          7.36          3.42         4.07 o                         
  -2   2   9        450.99        530.91         6.03 o                         
  -1   2   9        555.33        519.06         5.50 o                         
   0   2   9        423.90        392.04         4.71 o                         
   1   2   9        287.00        197.02         4.41 o                         
   2   2   9        559.90        610.67         8.16 o                         
   3   2   9        297.80        279.19         5.40 o                         
   4   2   9        795.89        826.34         8.52 o                         
   5   2   9        121.53        110.49         4.20 o                         
   6   2   9         13.69         11.49         5.46 o                         
   7   2   9        848.16        853.51        21.84 o                         
   8   2   9        366.57        361.99         7.03 o                         
   9   2   9        267.20        247.55         6.63 o                         
  10   2   9          7.31          8.99         6.31 o                         
  11   2   9        119.56        132.95         8.69 o                         
 -11   3   9         38.08         33.65         5.23 o                         
 -10   3   9        163.47        191.31         7.09 o                         
  -9   3   9         14.51         11.44         3.31 o                         
  -8   3   9        403.90        357.65         4.35 o                         
  -7   3   9        133.38        127.88         4.99 o                         
  -6   3   9        263.32        270.82         6.21 o                         
  -5   3   9         96.82         86.83         3.67 o                         
  -4   3   9        486.46        495.28         7.76 o                         
  -3   3   9        542.71        618.09         5.68 o                         
  -2   3   9       1451.99       1530.16        13.66 o                         
  -1   3   9        247.72        304.50         5.09 o                         
   0   3   9       2876.19       3031.85        38.07 o                         
   1   3   9         31.20         33.02         3.58 o                         
   2   3   9        307.73        276.52         4.18 o                         
   3   3   9          4.69          3.61         3.30 o                         
   4   3   9         63.47         73.11         4.34 o                         
   5   3   9         28.80         28.60         4.77 o                         
   6   3   9        869.57        903.20        13.94 o                         
   7   3   9          8.83          3.95         5.22 o                         
   8   3   9        658.48        659.49        24.33 o                         
   9   3   9         43.71         34.76         4.59 o                         
  10   3   9        287.62        274.66        14.99 o                         
  11   3   9          0.15          6.08         6.85 o                         
 -10   4   9          5.75          5.13         4.55 o                         
  -9   4   9        281.17        306.23         6.36 o                         
  -8   4   9         17.93         20.99         3.32 o                         
  -7   4   9        845.26        784.59         5.49 o                         
  -6   4   9          1.16          6.78         3.52 o                         
  -5   4   9        554.01        589.87         8.45 o                         
  -4   4   9          0.36          2.94         2.95 o                         
  -3   4   9        755.35        797.62         5.89 o                         
  -2   4   9        242.61        233.08         3.76 o                         
  -1   4   9        588.83        608.58         8.26 o                         
   0   4   9          0.01         -1.07         3.06 o                         
   1   4   9       1444.67       1537.21        28.24 o                         
   2   4   9       1196.27       1236.01        13.46 o                         
   3   4   9         30.95         33.73         3.17 o                         
   4   4   9         10.67         11.03         4.07 o                         
   5   4   9       1150.92       1180.22        17.27 o                         
   6   4   9          6.43          3.25         5.24 o                         
   7   4   9        260.82        262.09        11.10 o                         
   8   4   9        350.67        348.11         6.65 o                         
   9   4   9        103.11        109.58         9.88 o                         
  10   4   9         67.58         66.11         6.15 o                         
 -10   5   9         73.96         77.59         5.41 o                         
  -9   5   9          2.69         -3.61         4.55 o                         
  -8   5   9         10.15         20.21         4.07 o                         
  -7   5   9         72.40         75.48         3.55 o                         
  -6   5   9        161.89        142.29         3.46 o                         
  -5   5   9         15.47         12.66         2.88 o                         
  -4   5   9        429.32        514.77         6.81 o                         
  -3   5   9        709.77        720.43         8.26 o                         
  -2   5   9        639.24        615.43         9.27 o                         
  -1   5   9         67.43         63.56         3.26 o                         
   0   5   9       2578.16       2782.73        21.69 o                         
   1   5   9        798.00        802.90        11.11 o                         
   2   5   9         31.64         38.36         2.98 o                         
   3   5   9        427.90        411.15         5.26 o                         
   4   5   9        372.97        390.80         4.65 o                         
   5   5   9         68.48         58.77         4.28 o                         
   6   5   9        407.76        410.85         5.81 o                         
   7   5   9        426.80        384.64         5.84 o                         
   8   5   9        170.99        184.50         7.24 o                         
   9   5   9         54.88         59.93         6.86 o                         
  10   5   9        425.83        382.79        14.28 o                         
  -9   6   9         35.18         38.78         4.22 o                         
  -8   6   9          4.85          7.65         3.55 o                         
  -7   6   9         77.42         89.27         3.59 o                         
  -6   6   9        215.40        220.59         3.80 o                         
  -5   6   9        414.42        399.12         5.91 o                         
  -4   6   9         67.02         72.00         4.59 o                         
  -3   6   9        108.31        121.30         6.91 o                         
  -2   6   9         68.56         74.22         3.58 o                         
  -1   6   9       2200.53       2295.84        42.44 o                         
   0   6   9          4.62          4.83         3.22 o                         
   1   6   9        342.55        359.38         4.13 o                         
   2   6   9          0.36          2.25         2.99 o                         
   3   6   9        949.77        963.78         7.09 o                         
   4   6   9        570.98        555.98         7.29 o                         
   5   6   9        103.02        111.29         4.02 o                         
   6   6   9          1.09         -1.91         4.54 o                         
   7   6   9        127.56        129.99         7.11 o                         
   8   6   9        169.12        174.88         5.79 o                         
   9   6   9        396.19        340.38         8.23 o                         
  -8   7   9         89.08         95.27         4.47 o                         
  -7   7   9        102.18         94.89         5.91 o                         
  -6   7   9        389.00        417.92         9.11 o                         
  -5   7   9          1.97          3.12         3.35 o                         
  -4   7   9         65.00         63.00         3.14 o                         
  -3   7   9          9.75         14.28         2.97 o                         
  -2   7   9        639.56        671.48         9.66 o                         
  -1   7   9          0.10         -2.27         2.94 o                         
   0   7   9          5.08          0.54         3.60 o                         
   1   7   9         95.52         96.92         3.26 o                         
   2   7   9        479.13        499.28         5.03 o                         
   3   7   9         95.09         78.48         3.28 o                         
   4   7   9        222.07        224.68         3.77 o                         
   5   7   9        129.40        121.19         3.71 o                         
   6   7   9          1.08          1.46         5.54 o                         
   7   7   9        116.48        112.75         9.82 o                         
   8   7   9        284.66        302.82         7.92 o                         
  -6   8   9         26.78         26.44         4.21 o                         
  -5   8   9          2.98         -2.29         3.81 o                         
  -4   8   9          7.58         17.60         3.98 o                         
  -3   8   9       1336.70       1445.64        13.11 o                         
  -2   8   9          3.55          1.00         3.15 o                         
  -1   8   9        306.32        309.24         7.15 o                         
   0   8   9         16.58         22.64         3.38 o                         
   1   8   9        468.77        462.12         5.98 o                         
   2   8   9        344.75        348.25         6.56 o                         
   3   8   9        255.47        274.76         5.90 o                         
   4   8   9        326.78        340.75         5.63 o                         
   5   8   9         50.22         48.70         4.02 o                         
   6   8   9          0.00          1.02         4.32 o                         
  -4   9   9        276.97        249.48         8.95 o                         
  -3   9   9          0.03         -3.50         4.37 o                         
  -2   9   9         83.09         77.40         4.90 o                         
  -1   9   9         29.25         31.96         5.50 o                         
   0   9   9        106.42         91.42         6.29 o                         
   1   9   9         98.54        109.14         4.36 o                         
   2   9   9        211.71        203.74         7.31 o                         
   3   9   9          6.54          7.31         5.36 o                         
   4   9   9         20.61         21.80         4.82 o                         
 -10   0  10         49.24         46.89         5.72 o                         
  -8   0  10       1655.01       1757.73        62.61 o                         
  -6   0  10        926.97        901.35         8.50 o                         
  -4   0  10       5448.74       6160.33        29.57 o                         
  -2   0  10       1182.80       1150.79         9.88 o                         
   0   0  10          3.69         12.90         4.24 o                         
   2   0  10       4743.03       5144.62        85.06 o                         
   4   0  10       1127.62       1103.72        21.76 o                         
   6   0  10        575.80        585.11         9.43 o                         
   8   0  10        478.97        521.09        10.76 o                         
 -11   1  10         52.48         47.01         4.19 o                         
 -10   1  10         27.54         28.78         4.12 o                         
  -9   1  10        517.75        540.12         6.73 o                         
  -8   1  10          5.28          9.51         3.02 o                         
  -7   1  10        525.00        545.68        12.55 o                         
  -6   1  10        372.92        403.82         6.92 o                         
  -5   1  10       1067.60       1100.14         8.78 o                         
  -4   1  10         32.55         31.27         4.56 o                         
  -3   1  10       2118.01       2259.07        12.93 o                         
  -2   1  10         22.64         19.14         4.30 o                         
  -1   1  10         82.01        105.56         4.21 o                         
   0   1  10       1338.60       1345.74        22.12 o                         
   1   1  10        320.21        254.09         5.11 o                         
   2   1  10         22.35         19.47         4.74 o                         
   3   1  10        718.27        765.33         9.96 o                         
   4   1  10          1.14          0.79         4.21 o                         
   5   1  10        166.80        166.35         4.88 o                         
   6   1  10          7.90         12.91         4.17 o                         
   7   1  10        227.92        230.35         6.16 o                         
   8   1  10         48.80         45.29         5.43 o                         
   9   1  10        324.06        316.18         7.34 o                         
  10   1  10         63.20         62.08         7.45 o                         
  11   1  10        320.22        309.97        13.16 o                         
 -11   2  10          1.85         -3.72         4.00 o                         
 -10   2  10        230.21        233.78         7.37 o                         
  -9   2  10          0.41         -1.18         3.50 o                         
  -8   2  10         90.90         99.70         3.62 o                         
  -7   2  10          5.30         11.13         3.33 o                         
  -6   2  10        792.40        823.82        11.20 o                         
  -5   2  10         94.46        103.10         5.47 o                         
  -4   2  10        327.53        358.73         4.97 o                         
  -3   2  10        250.19        272.58         4.38 o                         
  -2   2  10        650.61        613.92         9.22 o                         
  -1   2  10        237.90        233.34         5.22 o                         
   0   2  10       1123.24       1135.56        18.70 o                         
   1   2  10         60.73         67.44         4.43 o                         
   2   2  10        707.68        681.48        10.97 o                         
   3   2  10         29.27         42.00         4.33 o                         
   4   2  10       2084.86       2195.68        20.87 o                         
   5   2  10       1762.79       1861.51        14.01 o                         
   6   2  10        887.50        960.10        21.50 o                         
   7   2  10        152.26        148.82         6.10 o                         
   8   2  10        436.79        431.86        11.29 o                         
   9   2  10         24.73         19.41         5.18 o                         
  10   2  10        317.20        334.13        16.87 o                         
  11   2  10          0.77         -3.15         6.85 o                         
 -11   3  10         76.27         65.27         4.64 o                         
 -10   3  10         58.88         51.45         3.97 o                         
  -9   3  10          1.64          2.53         2.86 o                         
  -8   3  10        196.77        172.79         4.06 o                         
  -7   3  10        377.93        407.54         6.99 o                         
  -6   3  10        119.60        127.96         3.69 o                         
  -5   3  10        414.87        432.49         4.30 o                         
  -4   3  10          0.22          3.20         3.13 o                         
  -3   3  10        167.61        179.03         4.28 o                         
  -2   3  10         87.09         80.84         5.47 o                         
  -1   3  10       2575.62       2658.72        40.79 o                         
   0   3  10        281.32        303.05         8.01 o                         
   1   3  10        170.82        193.99         4.29 o                         
   2   3  10        345.23        362.96         4.51 o                         
   3   3  10        286.97        287.58         4.62 o                         
   4   3  10        107.89        104.05         4.03 o                         
   5   3  10        767.18        827.82         8.09 o                         
   6   3  10        107.98         95.32         4.67 o                         
   7   3  10        172.16        161.24         6.00 o                         
   8   3  10         39.39         49.21         5.44 o                         
   9   3  10        138.00        156.04         7.06 o                         
  10   3  10        250.32        236.38         7.80 o                         
 -10   4  10          7.44          6.59         3.77 o                         
  -9   4  10         40.96         45.78         4.90 o                         
  -8   4  10        155.47        163.61         7.39 o                         
  -7   4  10          1.79          6.16         3.08 o                         
  -6   4  10        574.61        594.96         7.63 o                         
  -5   4  10          2.99          6.46         3.08 o                         
  -4   4  10          3.29          9.01         3.33 o                         
  -3   4  10        132.77        127.68         3.58 o                         
  -2   4  10        305.63        356.73         4.30 o                         
  -1   4  10         22.58         25.68         3.31 o                         
   0   4  10       2723.03       2857.30        21.55 o                         
   1   4  10        606.17        561.27         7.53 o                         
   2   4  10        151.26        156.47         3.81 o                         
   3   4  10          1.79          3.34         3.02 o                         
   4   4  10         75.04         83.14         3.72 o                         
   5   4  10        295.12        271.11         5.38 o                         
   6   4  10         37.35         34.80         3.81 o                         
   7   4  10         30.60         27.03         4.58 o                         
   8   4  10         55.84         59.35         5.46 o                         
   9   4  10          9.96          9.56         5.61 o                         
  10   4  10         24.50         25.62         5.86 o                         
  -9   5  10        211.27        180.37         6.53 o                         
  -8   5  10          1.74          3.79         5.20 o                         
  -7   5  10        572.07        606.01        10.81 o                         
  -6   5  10        209.76        214.83         3.79 o                         
  -5   5  10        386.39        367.97         7.05 o                         
  -4   5  10          0.03          0.69         3.34 o                         
  -3   5  10        628.17        633.09         6.82 o                         
  -2   5  10         22.33         15.74         3.27 o                         
  -1   5  10        677.43        743.67        10.38 o                         
   0   5  10       1074.40       1101.18         9.15 o                         
   1   5  10       3282.59       3396.64        24.03 o                         
   2   5  10          2.20          2.08         3.23 o                         
   3   5  10        900.73        962.40         8.57 o                         
   4   5  10        155.85        162.24         3.78 o                         
   5   5  10        274.98        267.29         5.06 o                         
   6   5  10          3.77          3.57         4.13 o                         
   7   5  10        173.03        185.78         7.07 o                         
   8   5  10         28.14         35.47         6.61 o                         
   9   5  10         46.42         35.96         6.90 o                         
  -9   6  10          0.26          3.64         3.84 o                         
  -8   6  10        248.53        255.71         5.32 o                         
  -7   6  10          4.07         -0.85         3.93 o                         
  -6   6  10        104.61        120.86         3.30 o                         
  -5   6  10          6.02          3.09         3.32 o                         
  -4   6  10        787.66        799.67         5.30 o                         
  -3   6  10        723.67        800.28        10.51 o                         
  -2   6  10        569.56        586.57        12.02 o                         
  -1   6  10         42.13         29.36         3.31 o                         
   0   6  10         86.35        100.81         3.55 o                         
   1   6  10        296.19        286.70         3.83 o                         
   2   6  10       1989.02       1975.69        11.93 o                         
   3   6  10         13.22         15.85         3.91 o                         
   4   6  10        346.43        321.23         4.85 o                         
   5   6  10        279.50        286.43         5.06 o                         
   6   6  10        209.85        228.71         6.13 o                         
   7   6  10        150.13        170.69        11.18 o                         
   8   6  10        140.78        130.33         7.23 o                         
   9   6  10         46.80         34.97         5.58 o                         
  -8   7  10          0.03          0.41         4.70 o                         
  -7   7  10         32.53         20.22         4.40 o                         
  -6   7  10         12.92         10.32         3.62 o                         
  -5   7  10         19.63         29.77         4.02 o                         
  -4   7  10         65.73         65.49         3.48 o                         
  -3   7  10        391.53        350.49         6.38 o                         
  -2   7  10         96.96         84.95         3.59 o                         
  -1   7  10         43.88         52.02         2.73 o                         
   0   7  10          0.69          2.20         3.00 o                         
   1   7  10        110.65        113.56         3.06 o                         
   2   7  10        251.39        260.77         4.09 o                         
   3   7  10       1219.19       1132.89        13.32 o                         
   4   7  10         39.27         35.22         3.52 o                         
   5   7  10        147.70        177.35         5.12 o                         
   6   7  10         97.26        100.77         5.19 o                         
   7   7  10        220.78        220.23        10.48 o                         
  -6   8  10         29.81         33.23         4.17 o                         
  -5   8  10        161.76        158.85         5.34 o                         
  -4   8  10         48.81         68.11         4.78 o                         
  -3   8  10        137.99        153.20         6.48 o                         
  -2   8  10         10.42          4.36         3.98 o                         
  -1   8  10        192.59        184.47         5.19 o                         
   0   8  10         70.42         78.37         3.14 o                         
   1   8  10          5.04          2.76         3.64 o                         
   2   8  10         82.74         82.57         3.98 o                         
   3   8  10          2.66          6.44         4.26 o                         
   4   8  10        230.20        224.59         8.20 o                         
   5   8  10         70.66         61.33         4.57 o                         
   6   8  10        115.14        125.65         5.65 o                         
  -4   9  10         14.86         19.09         4.04 o                         
  -3   9  10         34.60         38.00         3.61 o                         
  -2   9  10        102.53        107.85         5.28 o                         
  -1   9  10        289.27        271.80         8.55 o                         
   0   9  10          8.23         10.92         3.65 o                         
   1   9  10        317.94        325.41         9.60 o                         
   2   9  10        240.54        216.03         4.75 o                         
   3   9  10          2.08          1.59         3.89 o                         
   4   9  10        116.55        104.58         6.64 o                         
 -11   0  11        453.93        442.90        27.61 o                         
  -9   0  11         40.14         35.82         4.83 o                         
  -7   0  11          1.61          3.02         6.01 o                         
  -5   0  11       4770.55       5239.16        19.06 o                         
  -3   0  11       1962.84       1944.13        52.84 o                         
  -1   0  11       1295.50       1303.24        22.47 o                         
   1   0  11         81.18         51.05         6.73 o                         
   3   0  11        161.88        153.71         7.44 o                         
   5   0  11       3316.17       3608.68        72.06 o                         
   7   0  11        855.24        888.54        11.32 o                         
   9   0  11        604.81        606.96        13.05 o                         
 -11   1  11         29.61         32.02         4.15 o                         
 -10   1  11        167.98        172.92         4.25 o                         
  -9   1  11         13.30         12.00         3.40 o                         
  -8   1  11         18.85         22.60         3.05 o                         
  -7   1  11        201.89        212.65         4.66 o                         
  -6   1  11        452.61        479.46         5.28 o                         
  -5   1  11        163.53        164.69         6.38 o                         
  -4   1  11       2067.22       2155.84        39.80 o                         
  -3   1  11          0.25         -2.83         3.73 o                         
  -2   1  11       1713.63       1723.64        24.22 o                         
  -1   1  11        451.47        565.39         5.80 o                         
   0   1  11       1782.37       1801.36        34.42 o                         
   1   1  11         22.72         14.45         3.49 o                         
   2   1  11        224.30        185.44         4.91 o                         
   3   1  11        223.15        213.98         4.70 o                         
   4   1  11       1637.43       1663.66        13.45 o                         
   5   1  11        295.22        300.59         5.11 o                         
   6   1  11        261.25        284.67         5.30 o                         
   7   1  11          0.25          1.33         4.38 o                         
   8   1  11         92.82         86.01         5.99 o                         
   9   1  11         57.13         60.24         6.01 o                         
  10   1  11        826.94        818.09        12.69 o                         
  11   1  11          2.27          0.66        10.71 o                         
 -11   2  11         21.74         15.81         3.52 o                         
 -10   2  11          2.99          0.08         3.90 o                         
  -9   2  11         66.76         61.63         3.53 o                         
  -8   2  11          1.13          7.11         3.28 o                         
  -7   2  11        436.38        456.67         4.99 o                         
  -6   2  11         69.53         80.15         3.61 o                         
  -5   2  11        191.57        222.63         8.57 o                         
  -4   2  11          0.27          2.21         4.64 o                         
  -3   2  11       1613.22       1700.15        14.44 o                         
  -2   2  11          4.16          2.40         4.56 o                         
  -1   2  11       2112.26       2341.56        20.73 o                         
   0   2  11          4.50         10.49         4.01 o                         
   1   2  11        874.89        918.00        24.02 o                         
   2   2  11        465.64        462.28         7.61 o                         
   3   2  11       1170.99       1192.16        18.37 o                         
   4   2  11         78.42         84.11         4.46 o                         
   5   2  11          3.03          1.99         3.92 o                         
   6   2  11        349.76        366.19         6.54 o                         
   7   2  11       1481.73       1598.41        24.80 o                         
   8   2  11         33.13         35.64         5.25 o                         
   9   2  11         20.26         18.86         6.22 o                         
  10   2  11         45.76         47.18         6.70 o                         
  11   2  11         18.59         16.75         7.41 o                         
 -10   3  11          9.94          9.58         3.92 o                         
  -9   3  11         92.48         79.50         4.15 o                         
  -8   3  11        460.41        428.08         5.59 o                         
  -7   3  11          6.73          5.08         3.30 o                         
  -6   3  11        146.27        161.51         5.62 o                         
  -5   3  11         62.58         71.35         3.34 o                         
  -4   3  11         56.63         64.61         3.53 o                         
  -3   3  11         89.88         73.43         4.11 o                         
  -2   3  11        862.97        871.42         5.78 o                         
  -1   3  11         18.31         11.12         3.47 o                         
   0   3  11         59.86         50.78         3.24 o                         
   1   3  11         65.92         82.03         3.75 o                         
   2   3  11       1564.76       1584.82        11.78 o                         
   3   3  11         85.56         97.99         3.76 o                         
   4   3  11         14.52         25.16         5.84 o                         
   5   3  11         65.88         70.10         3.80 o                         
   6   3  11        612.53        644.37         7.58 o                         
   7   3  11         28.55         24.64         5.40 o                         
   8   3  11       1005.55       1042.15        16.75 o                         
   9   3  11         57.07         54.39         6.82 o                         
  10   3  11        214.27        183.00        10.44 o                         
 -10   4  11         19.16          7.40         4.69 o                         
  -9   4  11         90.07        113.42         6.24 o                         
  -8   4  11         17.06         18.22         3.09 o                         
  -7   4  11        181.18        188.22         4.55 o                         
  -6   4  11        495.31        428.46         4.45 o                         
  -5   4  11          2.61          0.96         3.82 o                         
  -4   4  11        247.75        274.71         6.28 o                         
  -3   4  11        214.89        241.86         4.73 o                         
  -2   4  11         67.39         65.19         3.08 o                         
  -1   4  11        109.37        127.96         4.84 o                         
   0   4  11        104.39        102.82         3.07 o                         
   1   4  11        513.32        538.49         6.12 o                         
   2   4  11         53.76         54.76         3.38 o                         
   3   4  11        106.13        119.28         3.62 o                         
   4   4  11          2.88          5.92         3.16 o                         
   5   4  11        213.36        219.44         5.05 o                         
   6   4  11        118.18        120.08         8.58 o                         
   7   4  11        678.44        671.40        19.42 o                         
   8   4  11         16.56         13.13         5.70 o                         
   9   4  11         86.17         92.60         6.98 o                         
  10   4  11         67.42         52.08         6.99 o                         
  -9   5  11          2.28          4.32         5.09 o                         
  -8   5  11        396.98        439.95        10.13 o                         
  -7   5  11         83.28         83.75         3.84 o                         
  -6   5  11        366.09        356.22         8.88 o                         
  -5   5  11        242.83        216.08         9.11 o                         
  -4   5  11       1338.81       1399.80        10.32 o                         
  -3   5  11          1.51          3.62         3.57 o                         
  -2   5  11        159.11        155.76         3.82 o                         
  -1   5  11        430.66        449.77        10.29 o                         
   0   5  11        230.07        215.88         3.94 o                         
   1   5  11        419.41        407.59         4.56 o                         
   2   5  11        531.37        586.34         7.82 o                         
   3   5  11         17.69         16.68         3.06 o                         
   4   5  11        809.23        779.87        11.40 o                         
   5   5  11         41.50         45.21         4.14 o                         
   6   5  11       1332.83       1282.98         8.55 o                         
   7   5  11          2.90          1.62         4.06 o                         
   8   5  11         24.82         27.63         4.84 o                         
   9   5  11          1.88          5.64         5.22 o                         
  -8   6  11          0.91          0.58         3.84 o                         
  -7   6  11        180.48        210.18         7.00 o                         
  -6   6  11          8.66          4.57         4.72 o                         
  -5   6  11       1048.86       1064.79        29.72 o                         
  -4   6  11          0.54         -2.94         2.94 o                         
  -3   6  11        228.73        240.56         3.43 o                         
  -2   6  11        394.15        450.68         6.75 o                         
  -1   6  11        870.61        886.12         8.86 o                         
   0   6  11        141.77        145.59         3.83 o                         
   1   6  11        212.56        198.27         3.79 o                         
   2   6  11        101.47        115.54         3.42 o                         
   3   6  11        632.92        693.06        11.26 o                         
   4   6  11         28.40         23.49         3.25 o                         
   5   6  11       1701.33       1635.49        16.60 o                         
   6   6  11          2.93         -0.07         5.55 o                         
   7   6  11         89.98         95.68         5.50 o                         
   8   6  11         66.87         49.34         5.13 o                         
  -7   7  11          5.44          8.19         3.65 o                         
  -6   7  11        325.71        343.40         8.53 o                         
  -5   7  11         52.81         59.75         4.09 o                         
  -4   7  11         56.60         46.14         2.95 o                         
  -3   7  11         18.22         17.64         3.00 o                         
  -2   7  11        413.61        442.47         8.59 o                         
  -1   7  11        194.58        182.24         4.87 o                         
   0   7  11        732.50        762.72        10.73 o                         
   1   7  11         80.64         94.74         3.59 o                         
   2   7  11          6.30          2.66         2.79 o                         
   3   7  11          0.39          1.92         3.36 o                         
   4   7  11        760.16        828.12         7.48 o                         
   5   7  11          2.54          1.71         4.25 o                         
   6   7  11         24.55         25.23         6.10 o                         
   7   7  11          6.41          0.09         4.94 o                         
  -6   8  11          5.73          2.88         4.12 o                         
  -5   8  11         89.46         74.81         4.66 o                         
  -4   8  11         67.83         70.63         4.24 o                         
  -3   8  11        119.55        109.58         4.07 o                         
  -2   8  11         29.55         32.75         3.44 o                         
  -1   8  11        200.71        228.59         7.26 o                         
   0   8  11         21.35         22.77         4.36 o                         
   1   8  11         65.71         75.18         4.74 o                         
   2   8  11          1.16          7.43         3.97 o                         
   3   8  11        138.73        143.39         4.11 o                         
   4   8  11          1.53         -1.99         4.44 o                         
   5   8  11        160.75        142.46         6.90 o                         
  -3   9  11         18.42         18.48         4.44 o                         
  -2   9  11         20.77         15.14         4.15 o                         
  -1   9  11         87.31         80.97         4.40 o                         
   0   9  11          1.15          7.53         4.74 o                         
   1   9  11        225.57        204.82         8.87 o                         
   2   9  11        298.55        272.48         5.82 o                         
   3   9  11          3.99          2.84         3.69 o                         
 -10   0  12        607.45        592.58         7.40 o                         
  -8   0  12        147.49        176.60        14.73 o                         
  -6   0  12        873.84        869.11         8.85 o                         
  -4   0  12        263.75        273.38         7.61 o                         
  -2   0  12       1523.11       1698.03        61.43 o                         
   0   0  12       1038.56       1057.21        36.58 o                         
   2   0  12       3070.84       3198.52        36.33 o                         
   4   0  12        983.29       1039.73        31.61 o                         
   6   0  12        312.06        311.95         7.52 o                         
   8   0  12        434.37        482.50         9.83 o                         
 -11   1  12        209.74        171.33         4.57 o                         
 -10   1  12          1.44         -1.63         3.94 o                         
  -9   1  12        387.70        422.52        10.98 o                         
  -8   1  12          8.84          6.43         3.05 o                         
  -7   1  12         89.04         99.34         4.23 o                         
  -6   1  12        380.31        383.54         4.97 o                         
  -5   1  12         51.91         50.01         3.86 o                         
  -4   1  12         59.48         66.04         3.97 o                         
  -3   1  12       2060.01       2154.85         8.85 o                         
  -2   1  12         74.84         68.70         3.96 o                         
  -1   1  12        680.86        650.01        13.54 o                         
   0   1  12        716.60        782.23         6.18 o                         
   1   1  12       1383.20       1444.14        12.55 o                         
   2   1  12         52.21         65.74         3.82 o                         
   3   1  12       2781.91       2961.86        37.42 o                         
   4   1  12        264.98        256.12         4.64 o                         
   5   1  12        520.26        523.86         6.80 o                         
   6   1  12        199.86        203.09         4.93 o                         
   7   1  12       1001.43       1036.62         8.93 o                         
   8   1  12          0.91          0.84         4.99 o                         
   9   1  12         96.00        112.25         7.77 o                         
  10   1  12         46.79         41.61         7.53 o                         
 -10   2  12        106.37         95.82         8.47 o                         
  -9   2  12          4.19         -2.40         4.18 o                         
  -8   2  12        207.03        202.78         3.97 o                         
  -7   2  12          0.01         -1.11         3.25 o                         
  -6   2  12        508.14        546.17         5.08 o                         
  -5   2  12          9.39          3.96         3.15 o                         
  -4   2  12        247.89        252.80         7.99 o                         
  -3   2  12        477.47        492.38        13.96 o                         
  -2   2  12        752.89        750.77         9.88 o                         
  -1   2  12        711.49        748.11        16.84 o                         
   0   2  12        739.75        728.78         7.38 o                         
   1   2  12          7.60         10.26         3.67 o                         
   2   2  12       1373.68       1434.10        11.16 o                         
   3   2  12        493.44        514.46         5.33 o                         
   4   2  12         42.37         32.82         4.20 o                         
   5   2  12          2.27         -0.12         3.50 o                         
   6   2  12        157.40        161.54         4.01 o                         
   7   2  12         57.70         48.11         5.44 o                         
   8   2  12        384.12        381.90        10.81 o                         
   9   2  12          0.02          2.79         6.31 o                         
  10   2  12        135.56        123.05         7.28 o                         
 -10   3  12          0.15          4.26         4.57 o                         
  -9   3  12         92.02        105.06         5.16 o                         
  -8   3  12          0.02         -1.60         2.71 o                         
  -7   3  12        292.70        302.25        11.68 o                         
  -6   3  12         19.10         23.42         3.14 o                         
  -5   3  12        532.59        509.72        10.34 o                         
  -4   3  12        178.02        150.59         3.62 o                         
  -3   3  12         31.41         33.21         3.50 o                         
  -2   3  12         13.90         20.50         4.03 o                         
  -1   3  12       1441.56       1579.06        12.65 o                         
   0   3  12        194.09        183.86         4.03 o                         
   1   3  12       1349.83       1439.54        19.75 o                         
   2   3  12          2.90          2.44         2.90 o                         
   3   3  12        247.25        244.47         3.96 o                         
   4   3  12        175.55        183.73         4.11 o                         
   5   3  12         48.89         53.77         3.61 o                         
   6   3  12         65.02         52.82         5.06 o                         
   7   3  12          1.97          0.97         3.61 o                         
   8   3  12        162.97        152.13         4.79 o                         
   9   3  12        324.11        301.01         8.08 o                         
  10   3  12          0.29         -1.03         6.57 o                         
  -9   4  12         20.08         27.14         3.99 o                         
  -8   4  12         30.51         25.83         4.53 o                         
  -7   4  12        106.38         97.87         4.44 o                         
  -6   4  12        494.89        483.80         7.34 o                         
  -5   4  12         33.94         44.61         4.36 o                         
  -4   4  12        151.74        141.57         4.33 o                         
  -3   4  12        365.38        331.49         4.02 o                         
  -2   4  12         39.79         43.64         4.05 o                         
  -1   4  12        644.83        654.54        10.00 o                         
   0   4  12       2196.97       2349.14        44.46 o                         
   1   4  12         37.43         47.18         3.94 o                         
   2   4  12        281.46        304.12         4.46 o                         
   3   4  12         13.40         11.02         3.76 o                         
   4   4  12        520.68        532.79         8.14 o                         
   5   4  12        208.99        222.88         5.81 o                         
   6   4  12        821.87        820.44        10.84 o                         
   7   4  12          8.65         -1.15         5.14 o                         
   8   4  12         51.91         50.82         5.81 o                         
   9   4  12         14.46          6.19         6.76 o                         
  -9   5  12        111.62        105.11         4.04 o                         
  -8   5  12         24.63         17.75         4.68 o                         
  -7   5  12        168.82        183.76         4.96 o                         
  -6   5  12         94.87         87.91         3.81 o                         
  -5   5  12        193.87        230.78         4.03 o                         
  -4   5  12         33.12         36.45         3.72 o                         
  -3   5  12        387.23        374.92         3.77 o                         
  -2   5  12        184.54        184.18         3.28 o                         
  -1   5  12       1817.37       1898.77        15.34 o                         
   0   5  12        188.36        166.88         3.75 o                         
   1   5  12         92.96         85.21         3.62 o                         
   2   5  12        391.26        408.94         4.79 o                         
   3   5  12        183.20        178.16         4.22 o                         
   4   5  12         97.51        109.16         3.98 o                         
   5   5  12        764.77        782.79         6.02 o                         
   6   5  12         48.23         44.25         5.41 o                         
   7   5  12        170.62        154.95         9.52 o                         
   8   5  12         52.17         54.90         6.83 o                         
   9   5  12        348.46        309.42        20.71 o                         
  -8   6  12        189.00        174.88         7.56 o                         
  -7   6  12          0.23         -3.71         3.78 o                         
  -6   6  12        214.40        218.96         8.68 o                         
  -5   6  12         46.62         52.04         3.47 o                         
  -4   6  12        372.37        384.77         6.53 o                         
  -3   6  12        166.73        163.34         3.45 o                         
  -2   6  12       1791.97       1887.21        26.40 o                         
  -1   6  12        265.14        261.48         7.74 o                         
   0   6  12         47.88         47.68         3.43 o                         
   1   6  12         10.29          6.09         2.93 o                         
   2   6  12        573.27        574.97         8.09 o                         
   3   6  12         20.01         17.05         3.16 o                         
   4   6  12        684.61        699.28        14.06 o                         
   5   6  12          6.30          1.29         3.40 o                         
   6   6  12        132.21        134.57         7.17 o                         
   7   6  12         61.21         68.35         6.95 o                         
   8   6  12        490.59        477.39        16.98 o                         
  -7   7  12         72.92         51.35         3.70 o                         
  -6   7  12          5.90         13.77         4.06 o                         
  -5   7  12        103.69        109.20         4.54 o                         
  -4   7  12         37.98         46.35         4.50 o                         
  -3   7  12        845.30        900.96        17.25 o                         
  -2   7  12        123.73        117.69         3.09 o                         
  -1   7  12          4.49          9.67         3.36 o                         
   0   7  12        286.94        295.14         8.54 o                         
   1   7  12         25.69         27.97         3.68 o                         
   2   7  12        237.47        213.23         3.89 o                         
   3   7  12        692.73        683.34        13.48 o                         
   4   7  12        120.48        112.55         4.87 o                         
   5   7  12         22.42         20.33         5.08 o                         
   6   7  12         27.78         26.73         5.37 o                         
   7   7  12        541.17        479.82        39.90 o                         
  -5   8  12          0.37         -2.22         3.65 o                         
  -4   8  12        230.68        223.07        13.09 o                         
  -3   8  12         10.50          6.36         4.07 o                         
  -2   8  12         99.54        105.73         4.92 o                         
  -1   8  12          0.88          1.64         3.26 o                         
   0   8  12         50.28         38.81         4.71 o                         
   1   8  12         18.57         16.25         3.81 o                         
   2   8  12        494.00        495.05         7.51 o                         
   3   8  12         92.28         73.81         4.62 o                         
   4   8  12         66.84         62.89         4.07 o                         
   5   8  12        247.56        193.79         5.73 o                         
  -2   9  12         19.47         19.90         3.70 o                         
  -1   9  12         31.83         31.62         4.01 o                         
   0   9  12         87.12         75.73         7.12 o                         
   1   9  12        421.57        330.52         9.03 o                         
   2   9  12         26.68         22.90         4.87 o                         
  -9   0  13        237.12        238.81         7.36 o                         
  -7   0  13        861.58        911.81        15.69 o                         
  -5   0  13       1443.28       1536.89        17.51 o                         
  -3   0  13        757.18        759.05        19.80 o                         
  -1   0  13         75.76         78.76         6.67 o                         
   1   0  13        666.82        661.86         9.29 o                         
   3   0  13        230.95        245.88        13.15 o                         
   5   0  13       2854.19       2996.65        88.35 o                         
   7   0  13        105.33        122.13         6.97 o                         
   9   0  13        442.61        427.91        12.81 o                         
 -10   1  13        235.97        236.97        10.15 o                         
  -9   1  13          1.16          4.48         4.44 o                         
  -8   1  13        367.51        362.44         5.62 o                         
  -7   1  13        426.86        425.14        14.36 o                         
  -6   1  13        533.17        580.66         9.17 o                         
  -5   1  13        260.36        259.43         5.59 o                         
  -4   1  13        168.95        190.13         4.74 o                         
  -3   1  13        250.68        250.59         5.00 o                         
  -2   1  13        170.60        160.89         6.79 o                         
  -1   1  13          0.68          3.96         4.02 o                         
   0   1  13        773.98        768.49        11.91 o                         
   1   1  13        120.68        127.28         4.62 o                         
   2   1  13        788.31        800.12        11.90 o                         
   3   1  13         24.21         21.33         4.17 o                         
   4   1  13       1106.46       1128.50        24.70 o                         
   5   1  13       1239.79       1302.34        12.71 o                         
   6   1  13        254.67        268.74         5.52 o                         
   7   1  13        398.66        413.77         6.02 o                         
   8   1  13         81.79         79.80         6.31 o                         
   9   1  13        112.94        104.37         7.54 o                         
  10   1  13        369.98        343.17        10.57 o                         
 -10   2  13         26.44         24.72         5.11 o                         
  -9   2  13        278.28        312.91         9.47 o                         
  -8   2  13        198.45        185.47         3.62 o                         
  -7   2  13        544.44        530.63         4.71 o                         
  -6   2  13          5.48          4.34         3.60 o                         
  -5   2  13        383.09        407.56         5.97 o                         
  -4   2  13        143.61        122.37         4.84 o                         
  -3   2  13          2.52          9.97         3.95 o                         
  -2   2  13        482.68        471.29         5.29 o                         
  -1   2  13        534.62        509.65         5.38 o                         
   0   2  13        194.38        196.17         4.46 o                         
   1   2  13        338.65        361.33         8.88 o                         
   2   2  13        646.79        665.78         6.33 o                         
   3   2  13       1606.82       1656.74        15.91 o                         
   4   2  13        297.86        304.59         6.19 o                         
   5   2  13        109.99        120.56         4.65 o                         
   6   2  13          0.19         -2.26         3.83 o                         
   7   2  13        389.14        394.34         7.07 o                         
   8   2  13        314.99        311.37        19.39 o                         
   9   2  13        140.23        144.73         7.34 o                         
  10   2  13         58.59         65.98         6.97 o                         
 -10   3  13          8.08          6.89         4.27 o                         
  -9   3  13         65.97         61.37         5.57 o                         
  -8   3  13        166.11        181.80         4.44 o                         
  -7   3  13          1.67          2.45         3.52 o                         
  -6   3  13        216.91        229.51         4.20 o                         
  -5   3  13          0.40         -1.55         2.88 o                         
  -4   3  13        122.17        138.26         4.02 o                         
  -3   3  13          0.54         -0.47         3.08 o                         
  -2   3  13          4.73          0.77         3.99 o                         
  -1   3  13        110.20        101.67         4.60 o                         
   0   3  13         99.78        100.00         4.21 o                         
   1   3  13        744.57        828.86         7.42 o                         
   2   3  13        883.37        927.84         9.48 o                         
   3   3  13         87.20         90.34         3.52 o                         
   4   3  13        152.66        158.44         4.01 o                         
   5   3  13          1.54          2.01         3.87 o                         
   6   3  13        143.02        147.37         4.69 o                         
   7   3  13          0.01          0.81         5.11 o                         
   8   3  13        401.26        398.62         7.20 o                         
   9   3  13          0.05         -1.02         6.65 o                         
  -9   4  13         82.49         69.10         4.44 o                         
  -8   4  13         60.05         57.07         4.10 o                         
  -7   4  13        170.87        195.35         4.46 o                         
  -6   4  13        135.62        131.20         5.15 o                         
  -5   4  13         72.61         70.35         3.26 o                         
  -4   4  13         16.87         10.96         2.91 o                         
  -3   4  13        538.20        561.92         6.33 o                         
  -2   4  13        418.99        407.43         7.54 o                         
  -1   4  13        410.49        423.54         4.86 o                         
   0   4  13        138.83        127.02         3.21 o                         
   1   4  13       2831.01       3007.27        35.66 o                         
   2   4  13          3.36          9.31         3.21 o                         
   3   4  13        752.60        790.99        11.10 o                         
   4   4  13         27.02         23.92         3.17 o                         
   5   4  13         17.71         17.89         3.18 o                         
   6   4  13         50.88         49.32         4.70 o                         
   7   4  13         51.21         58.26         5.26 o                         
   8   4  13        138.48        144.67         7.10 o                         
   9   4  13         98.16        102.76         7.18 o                         
  -8   5  13        133.30        119.07         4.45 o                         
  -7   5  13        210.24        201.71         4.83 o                         
  -6   5  13        222.98        209.06         4.35 o                         
  -5   5  13         11.08         12.56         2.88 o                         
  -4   5  13        330.97        304.47         4.03 o                         
  -3   5  13        304.13        313.32         8.81 o                         
  -2   5  13        879.40        980.89         8.45 o                         
  -1   5  13         15.62         11.55         2.83 o                         
   0   5  13        280.21        273.03         6.40 o                         
   1   5  13         54.70         62.06         3.45 o                         
   2   5  13        591.12        616.33         7.45 o                         
   3   5  13          0.01          0.34         3.24 o                         
   4   5  13        264.32        252.45         5.18 o                         
   5   5  13         29.06         28.09         4.08 o                         
   6   5  13        145.41        143.02         4.64 o                         
   7   5  13        296.80        298.54         7.61 o                         
   8   5  13         58.46         58.98         7.12 o                         
  -7   6  13         68.31         55.29         3.85 o                         
  -6   6  13         65.06         68.87         4.42 o                         
  -5   6  13         99.18         94.62         4.17 o                         
  -4   6  13          2.53          3.83         2.92 o                         
  -3   6  13        639.10        632.00        14.55 o                         
  -2   6  13         33.97         28.15         3.20 o                         
  -1   6  13        805.44        885.65        10.32 o                         
   0   6  13          7.82          4.82         3.11 o                         
   1   6  13         48.55         41.01         3.22 o                         
   2   6  13         87.30        106.07         4.30 o                         
   3   6  13        181.57        197.54         3.67 o                         
   4   6  13        286.11        280.09         4.18 o                         
   5   6  13        351.14        347.65         5.33 o                         
   6   6  13         15.14          8.40         5.22 o                         
   7   6  13        240.66        224.48         5.87 o                         
  -6   7  13         15.96         17.17         3.85 o                         
  -5   7  13         11.77         12.46         4.64 o                         
  -4   7  13        178.74        167.61         6.83 o                         
  -3   7  13         17.64         18.68         4.29 o                         
  -2   7  13        315.60        328.02         7.80 o                         
  -1   7  13        175.80        179.56         4.32 o                         
   0   7  13        667.54        640.74         8.31 o                         
   1   7  13         11.64          7.56         3.27 o                         
   2   7  13         94.43         78.18         4.76 o                         
   3   7  13         40.22         38.38         4.13 o                         
   4   7  13        209.15        192.72         4.52 o                         
   5   7  13          2.96          5.45         5.05 o                         
   6   7  13        340.56        338.95         7.97 o                         
  -4   8  13          4.72         -2.99         3.91 o                         
  -3   8  13          1.44          1.21         3.87 o                         
  -2   8  13        165.20        149.81         4.35 o                         
  -1   8  13          1.96         -3.31         3.84 o                         
   0   8  13         22.77         29.13         3.53 o                         
   1   8  13         37.59         51.59         4.84 o                         
   2   8  13        135.40        119.81         4.22 o                         
   3   8  13          1.68          0.63         4.86 o                         
   4   8  13        161.99        140.55         7.10 o                         
 -10   0  14        232.63        199.97         7.46 o                         
  -8   0  14         34.04         37.96         5.31 o                         
  -6   0  14        166.79        155.99         5.37 o                         
  -4   0  14       1005.82       1055.90        12.84 o                         
  -2   0  14        865.22        950.28        30.48 o                         
   0   0  14        374.92        384.74         6.55 o                         
   2   0  14         17.15         16.75         6.35 o                         
   4   0  14        196.66        202.76         6.17 o                         
   6   0  14       1002.89       1056.67        24.34 o                         
   8   0  14        119.58        127.76         7.86 o                         
 -10   1  14          4.87          6.99         8.72 o                         
  -9   1  14         51.51         52.75         4.47 o                         
  -8   1  14          0.29          5.83         3.76 o                         
  -7   1  14        170.50        165.63         4.26 o                         
  -6   1  14        135.98        144.68         4.43 o                         
  -5   1  14       1503.58       1559.24        17.01 o                         
  -4   1  14       1663.12       1764.66        26.39 o                         
  -3   1  14       1221.87       1310.05        19.58 o                         
  -2   1  14         71.83         63.73         3.63 o                         
  -1   1  14        900.58        973.06        13.13 o                         
   0   1  14        441.67        461.27         8.42 o                         
   1   1  14        212.57        187.57         4.17 o                         
   2   1  14         64.56         76.90         4.74 o                         
   3   1  14        178.89        185.75         4.54 o                         
   4   1  14         81.60         76.25         4.00 o                         
   5   1  14        653.26        687.94        10.81 o                         
   6   1  14        243.58        250.00         4.82 o                         
   7   1  14        458.08        457.45         6.10 o                         
   8   1  14          4.46          0.52         5.89 o                         
   9   1  14        133.22        137.71         8.15 o                         
  10   1  14          0.00          2.52         7.82 o                         
 -10   2  14          3.40          9.94         5.08 o                         
  -9   2  14          1.34          2.78         4.22 o                         
  -8   2  14         25.16         28.35         4.23 o                         
  -7   2  14        192.20        181.06         7.56 o                         
  -6   2  14        455.33        489.97         9.98 o                         
  -5   2  14        262.31        290.34        10.60 o                         
  -4   2  14        529.51        540.50         5.30 o                         
  -3   2  14        650.55        673.47         5.69 o                         
  -2   2  14        137.87        147.39         4.28 o                         
  -1   2  14        336.47        363.54         4.90 o                         
   0   2  14         89.10        100.50         4.31 o                         
   1   2  14        523.41        488.09         5.72 o                         
   2   2  14        361.81        358.36         6.49 o                         
   3   2  14        155.44        151.07         3.81 o                         
   4   2  14        317.68        335.05         4.51 o                         
   5   2  14        797.99        823.13         7.38 o                         
   6   2  14         23.73         23.60         3.24 o                         
   7   2  14        131.59        123.09         7.96 o                         
   8   2  14        240.42        254.51         7.79 o                         
   9   2  14          0.01          6.00         5.63 o                         
  -9   3  14         18.94         16.80         5.09 o                         
  -8   3  14         10.64          7.72         3.92 o                         
  -7   3  14        455.55        453.61         8.40 o                         
  -6   3  14         36.35         47.15         4.43 o                         
  -5   3  14        212.84        232.93         3.99 o                         
  -4   3  14         17.00         19.85         3.95 o                         
  -3   3  14        643.81        651.98         9.16 o                         
  -2   3  14        687.63        706.09         8.65 o                         
  -1   3  14         13.15         16.07         3.16 o                         
   0   3  14        392.18        455.77         6.33 o                         
   1   3  14        798.09        848.95         9.84 o                         
   2   3  14        129.13        139.21         3.89 o                         
   3   3  14       1511.72       1536.89        21.79 o                         
   4   3  14        194.86        208.14         3.98 o                         
   5   3  14        292.36        294.58         6.04 o                         
   6   3  14          7.55          7.12         3.32 o                         
   7   3  14        369.87        369.08         6.82 o                         
   8   3  14         90.72         94.90         7.05 o                         
   9   3  14        118.46        121.20         7.26 o                         
  -9   4  14          0.20          1.05         4.27 o                         
  -8   4  14        307.97        289.63         7.87 o                         
  -7   4  14          6.45          0.06         4.46 o                         
  -6   4  14        300.89        284.64         8.66 o                         
  -5   4  14          6.21         12.11         4.57 o                         
  -4   4  14        547.41        561.30         7.30 o                         
  -3   4  14         11.85          8.58         2.95 o                         
  -2   4  14        486.27        454.14         9.82 o                         
  -1   4  14        160.06        142.96         3.61 o                         
   0   4  14          6.13          7.89         3.64 o                         
   1   4  14        331.12        305.07         4.66 o                         
   2   4  14        382.57        376.72         8.41 o                         
   3   4  14        252.84        245.99         6.07 o                         
   4   4  14        518.31        492.40         9.16 o                         
   5   4  14         23.88         21.38         3.92 o                         
   6   4  14        765.60        776.46        13.55 o                         
   7   4  14        208.64        215.68         6.57 o                         
   8   4  14         82.65         77.89         5.64 o                         
   9   4  14          6.22          5.39         6.79 o                         
  -8   5  14          0.09         -1.76         4.05 o                         
  -7   5  14         31.93         25.73         5.06 o                         
  -6   5  14          4.19          7.38         3.66 o                         
  -5   5  14         62.82         70.71         3.35 o                         
  -4   5  14          6.27         12.33         3.27 o                         
  -3   5  14         52.96         57.98         2.93 o                         
  -2   5  14        171.60        182.60         4.55 o                         
  -1   5  14        575.08        570.49        11.06 o                         
   0   5  14       1968.90       2026.49        13.19 o                         
   1   5  14          7.05          9.04         3.14 o                         
   2   5  14         82.76         88.71         3.58 o                         
   3   5  14         72.99         77.81         3.14 o                         
   4   5  14          4.68          3.97         2.97 o                         
   5   5  14        891.97        881.25        16.46 o                         
   6   5  14         25.14         29.00         6.51 o                         
   7   5  14         48.49         49.01         5.89 o                         
   8   5  14         55.02         39.30         9.23 o                         
  -7   6  14         46.80         43.17         4.75 o                         
  -6   6  14        101.25         89.64         3.86 o                         
  -5   6  14         93.17        121.11         4.79 o                         
  -4   6  14         61.51         70.20         3.59 o                         
  -3   6  14         59.00         67.66         3.22 o                         
  -2   6  14        202.85        197.34         3.74 o                         
  -1   6  14        166.58        178.47         3.93 o                         
   0   6  14        767.29        767.18        11.12 o                         
   1   6  14          9.57         16.79         2.79 o                         
   2   6  14         11.91         19.62         3.33 o                         
   3   6  14        108.11        110.64         3.59 o                         
   4   6  14        586.50        581.08         5.62 o                         
   5   6  14        154.92        158.01         5.46 o                         
   6   6  14        181.20        184.80         8.32 o                         
   7   6  14         52.89         49.91         6.09 o                         
  -5   7  14        134.72        110.81         4.05 o                         
  -4   7  14        147.31        139.35         5.87 o                         
  -3   7  14        220.57        236.70         4.56 o                         
  -2   7  14         42.04         36.39         3.63 o                         
  -1   7  14        284.50        304.33         7.06 o                         
   0   7  14        109.20         96.83         4.02 o                         
   1   7  14        407.36        388.15         6.31 o                         
   2   7  14        111.27        122.53         6.66 o                         
   3   7  14        148.98        161.92         4.75 o                         
   4   7  14          0.14          0.60         3.87 o                         
   5   7  14         57.06         43.83         4.30 o                         
  -3   8  14         32.79         34.76         3.95 o                         
  -2   8  14        175.53        158.60         4.66 o                         
  -1   8  14          3.35          4.60         4.08 o                         
   0   8  14        277.93        270.75        11.15 o                         
   1   8  14        126.49        119.68         4.89 o                         
   2   8  14        871.65        817.37        28.80 o                         
   3   8  14         51.38         34.57         4.31 o                         
  -9   0  15         24.51         25.97         7.97 o                         
  -7   0  15        528.87        498.34        15.85 o                         
  -5   0  15        452.64        467.23        29.96 o                         
  -3   0  15        851.71        839.14         8.06 o                         
  -1   0  15       1918.22       2046.16        12.74 o                         
   1   0  15       1727.24       1933.92        14.12 o                         
   3   0  15       1197.89       1242.16        20.45 o                         
   5   0  15         35.31         37.49         5.20 o                         
   7   0  15       1702.67       1720.83        23.40 o                         
   9   0  15        339.04        342.24        11.67 o                         
  -9   1  15        111.59        106.84         4.98 o                         
  -8   1  15        145.40        151.68         6.11 o                         
  -7   1  15        141.66        141.96         4.66 o                         
  -6   1  15          4.11          4.95         3.50 o                         
  -5   1  15        181.65        167.64         3.79 o                         
  -4   1  15         33.08         46.00         4.53 o                         
  -3   1  15          2.77          2.89         4.63 o                         
  -2   1  15        941.43        981.11        15.46 o                         
  -1   1  15         36.95         35.62         4.21 o                         
   0   1  15        464.09        501.72         9.99 o                         
   1   1  15          0.09          1.50         3.38 o                         
   2   1  15        299.85        332.14         6.06 o                         
   3   1  15        244.39        236.34         4.74 o                         
   4   1  15          4.14          5.94         3.87 o                         
   5   1  15        185.61        179.54         4.56 o                         
   6   1  15        205.85        209.46         4.48 o                         
   7   1  15        433.61        407.75         7.08 o                         
   8   1  15        456.12        475.02         8.20 o                         
   9   1  15         58.12         61.69         7.31 o                         
  -9   2  15        146.28        124.82         4.31 o                         
  -8   2  15        133.33        154.12         7.79 o                         
  -7   2  15         26.52         25.34         3.11 o                         
  -6   2  15        121.41        124.24         3.89 o                         
  -5   2  15        870.87        872.64         6.12 o                         
  -4   2  15          4.35          5.70         5.48 o                         
  -3   2  15        486.32        510.32         5.23 o                         
  -2   2  15          0.93          3.34         3.48 o                         
  -1   2  15        581.82        567.30        10.10 o                         
   0   2  15          1.67         -1.80         4.43 o                         
   1   2  15        507.03        521.08         5.52 o                         
   2   2  15        306.63        302.13         5.09 o                         
   3   2  15         51.58         51.63         3.53 o                         
   4   2  15        128.64        122.48         3.71 o                         
   5   2  15        348.36        351.35         5.43 o                         
   6   2  15          0.89          2.72         3.15 o                         
   7   2  15         54.24         56.46         4.91 o                         
   8   2  15        162.39        167.56         7.38 o                         
   9   2  15        114.55         92.13         7.52 o                         
  -9   3  15         30.67         32.00         4.49 o                         
  -8   3  15          4.27         11.18         6.64 o                         
  -7   3  15         15.73         24.87         4.27 o                         
  -6   3  15        319.11        311.78         9.40 o                         
  -5   3  15         21.98         17.25         2.91 o                         
  -4   3  15       1477.66       1462.50         9.82 o                         
  -3   3  15        149.79        145.96         3.62 o                         
  -2   3  15        370.24        395.53         7.97 o                         
  -1   3  15        137.88        138.03         3.78 o                         
   0   3  15       1085.03       1096.76        15.06 o                         
   1   3  15         69.21         78.83         3.49 o                         
   2   3  15        226.33        236.58         4.07 o                         
   3   3  15        418.08        407.89         4.23 o                         
   4   3  15        315.98        298.06         6.15 o                         
   5   3  15         48.60         38.25         3.89 o                         
   6   3  15        119.73        135.23         4.31 o                         
   7   3  15        178.04        168.68         6.78 o                         
   8   3  15          1.89          4.34         6.61 o                         
   9   3  15          0.40          2.07         6.71 o                         
  -8   4  15         23.82         24.85         4.12 o                         
  -7   4  15        197.05        209.39         8.08 o                         
  -6   4  15         42.84         40.82         3.73 o                         
  -5   4  15        480.99        538.71        11.10 o                         
  -4   4  15         21.78         15.03         3.56 o                         
  -3   4  15        400.30        393.48         5.48 o                         
  -2   4  15         18.05         33.86         3.54 o                         
  -1   4  15        681.20        733.35        16.19 o                         
   0   4  15        152.29        159.17         3.42 o                         
   1   4  15        296.75        284.99         4.68 o                         
   2   4  15        744.17        740.07        30.49 o                         
   3   4  15        110.53        112.10         3.96 o                         
   4   4  15          1.48          5.27         3.52 o                         
   5   4  15        447.86        449.23         5.12 o                         
   6   4  15         67.48         64.17         5.03 o                         
   7   4  15         98.21         83.47         6.25 o                         
   8   4  15         21.60         16.59         6.82 o                         
  -7   5  15         15.78          8.19         5.09 o                         
  -6   5  15         98.03        103.33         4.30 o                         
  -5   5  15         24.98         33.31         3.67 o                         
  -4   5  15          2.02          9.63         2.86 o                         
  -3   5  15         42.30         42.03         2.90 o                         
  -2   5  15        362.47        367.16         6.01 o                         
  -1   5  15         69.79         88.16         3.05 o                         
   0   5  15        357.15        401.43         5.06 o                         
   1   5  15         36.91         46.96         3.26 o                         
   2   5  15         50.64         43.17         2.92 o                         
   3   5  15         18.29         23.57         3.11 o                         
   4   5  15        376.06        383.04        11.31 o                         
   5   5  15         47.16         50.95         4.09 o                         
   6   5  15        173.97        172.57         8.50 o                         
   7   5  15         89.31         86.21         9.34 o                         
  -6   6  15          4.87          5.80         3.44 o                         
  -5   6  15         26.49         20.22         3.65 o                         
  -4   6  15        103.49        107.17         4.66 o                         
  -3   6  15         79.46         74.98         4.12 o                         
  -2   6  15          6.20          6.60         3.71 o                         
  -1   6  15        236.93        235.23         3.85 o                         
   0   6  15          8.52          3.77         2.97 o                         
   1   6  15          4.10          9.97         3.90 o                         
   2   6  15          3.95          9.95         3.75 o                         
   3   6  15        174.35        173.51         4.51 o                         
   4   6  15         19.69         22.72         3.83 o                         
   5   6  15         18.88         20.62         4.99 o                         
   6   6  15          4.62         12.64         6.97 o                         
  -5   7  15         77.18         78.60         7.32 o                         
  -4   7  15        127.41        125.78         8.10 o                         
  -3   7  15         14.13         10.15         4.66 o                         
  -2   7  15        315.17        289.00         6.69 o                         
  -1   7  15         76.03         71.16         4.18 o                         
   0   7  15          4.49          6.10         3.74 o                         
   1   7  15        101.05        105.71         5.93 o                         
   2   7  15        343.37        349.99         8.01 o                         
   3   7  15         24.58         20.23         4.06 o                         
   4   7  15         94.89         80.43         4.53 o                         
   5   7  15         15.81         14.91         4.48 o                         
  -2   8  15          5.69         14.75         3.66 o                         
  -1   8  15          4.77          6.65         3.35 o                         
   0   8  15          0.66         -3.08         4.39 o                         
   1   8  15        499.76        445.26        25.63 o                         
   2   8  15          4.13          6.77         3.93 o                         
  -8   0  16         52.83         50.93         6.59 o                         
  -6   0  16       1232.38       1262.25        26.31 o                         
  -4   0  16         52.17         54.94         4.62 o                         
  -2   0  16        247.70        268.09         5.91 o                         
   0   0  16       1416.48       1349.53        10.41 o                         
   2   0  16        275.95        313.49         6.88 o                         
   4   0  16         21.68         15.73        14.59 o                         
   6   0  16        258.10        264.41         6.99 o                         
   8   0  16         66.53         62.77         8.33 o                         
  -9   1  16        107.80         96.05         5.98 o                         
  -8   1  16          4.92          5.59         3.93 o                         
  -7   1  16        205.25        226.21         5.21 o                         
  -6   1  16        132.53        138.94         6.56 o                         
  -5   1  16        112.63        128.54         4.03 o                         
  -4   1  16          1.14         -0.99         3.96 o                         
  -3   1  16        111.62        116.95         4.05 o                         
  -2   1  16        210.37        210.18         6.57 o                         
  -1   1  16        319.27        311.86         4.27 o                         
   0   1  16         82.69         87.66         3.92 o                         
   1   1  16       1222.67       1237.71        21.50 o                         
   2   1  16         89.38         77.59         3.67 o                         
   3   1  16        173.27        180.23         4.70 o                         
   4   1  16         22.74         20.25         3.58 o                         
   5   1  16        275.74        297.83         4.68 o                         
   6   1  16          2.47          1.84         3.88 o                         
   7   1  16         75.11         83.45         4.63 o                         
   8   1  16          6.58          1.76         5.63 o                         
   9   1  16        114.13         95.31         8.28 o                         
  -9   2  16         72.66         56.26         4.69 o                         
  -8   2  16        344.52        340.68         8.90 o                         
  -7   2  16         83.73         74.16         5.80 o                         
  -6   2  16         38.76         41.92         3.01 o                         
  -5   2  16          9.45         15.32         3.91 o                         
  -4   2  16        143.34        146.21         4.43 o                         
  -3   2  16        133.12        135.94         5.92 o                         
  -2   2  16         17.98         14.95         3.35 o                         
  -1   2  16        156.15        158.52         4.50 o                         
   0   2  16        633.60        727.36         6.14 o                         
   1   2  16         48.86         57.73         4.73 o                         
   2   2  16        515.01        504.03         5.98 o                         
   3   2  16         75.32         86.10         3.48 o                         
   4   2  16        597.28        650.73        14.28 o                         
   5   2  16        146.36        147.72         4.26 o                         
   6   2  16        112.71        121.37         4.28 o                         
   7   2  16          2.13          1.84         4.85 o                         
   8   2  16        148.65        134.67        13.80 o                         
  -8   3  16          6.81         14.54         5.63 o                         
  -7   3  16        174.81        176.58         7.53 o                         
  -6   3  16         85.90         90.57         4.42 o                         
  -5   3  16         97.10        105.14         5.36 o                         
  -4   3  16         36.83         26.61         3.69 o                         
  -3   3  16        942.69       1002.39        15.87 o                         
  -2   3  16          0.52          3.98         2.89 o                         
  -1   3  16        382.29        364.94         4.48 o                         
   0   3  16        213.06        238.34         5.45 o                         
   1   3  16        155.78        162.92         4.39 o                         
   2   3  16         18.19          9.51         4.11 o                         
   3   3  16       1656.37       1719.00        17.03 o                         
   4   3  16         65.96         75.91         3.61 o                         
   5   3  16        176.73        180.58         4.17 o                         
   6   3  16         61.68         58.55         4.55 o                         
   7   3  16        168.90        162.77         7.23 o                         
   8   3  16         12.22          5.12         6.78 o                         
  -8   4  16        190.62        178.69         6.86 o                         
  -7   4  16         90.64         95.07         4.26 o                         
  -6   4  16         52.33         49.67         4.62 o                         
  -5   4  16          0.18         -2.18         3.46 o                         
  -4   4  16         84.31         87.32         4.19 o                         
  -3   4  16          2.06          0.51         3.26 o                         
  -2   4  16        848.06        847.41        10.38 o                         
  -1   4  16        257.46        244.66         7.19 o                         
   0   4  16          2.49          9.08         2.73 o                         
   1   4  16         20.23         25.23         3.18 o                         
   2   4  16       1788.01       1885.25        16.57 o                         
   3   4  16         19.60         24.33         3.60 o                         
   4   4  16        516.76        504.53         7.69 o                         
   5   4  16        114.38        111.58         5.22 o                         
   6   4  16          1.75          0.73         4.98 o                         
   7   4  16         10.34          8.56         5.75 o                         
  -7   5  16         98.10         80.73         4.48 o                         
  -6   5  16         59.41         73.06         6.03 o                         
  -5   5  16         86.50         67.93         5.37 o                         
  -4   5  16          0.96         -2.43         4.76 o                         
  -3   5  16        594.85        613.95         6.99 o                         
  -2   5  16        101.34        107.54         3.17 o                         
  -1   5  16        110.81        101.70         3.21 o                         
   0   5  16         10.61         15.52         3.40 o                         
   1   5  16        501.24        493.57        13.66 o                         
   2   5  16        136.80        127.17         3.26 o                         
   3   5  16        181.31        187.41         5.21 o                         
   4   5  16          1.82          1.49         3.90 o                         
   5   5  16         39.26         28.79         4.05 o                         
   6   5  16          1.92          1.06         5.15 o                         
   7   5  16        105.34        114.05         9.33 o                         
  -6   6  16         42.01         47.48         3.94 o                         
  -5   6  16         50.87         43.88         5.78 o                         
  -4   6  16        104.73         85.47         3.88 o                         
  -3   6  16         73.87         79.00         3.44 o                         
  -2   6  16          1.05          5.40         3.73 o                         
  -1   6  16          0.69          3.67         3.48 o                         
   0   6  16        484.47        484.48        11.60 o                         
   1   6  16          0.85          4.32         4.50 o                         
   2   6  16          1.45          4.98         3.95 o                         
   3   6  16         91.73        103.06         4.33 o                         
   4   6  16          3.85          8.57         4.02 o                         
   5   6  16         21.81         18.40         5.04 o                         
  -4   7  16         20.15         10.11         4.34 o                         
  -3   7  16         31.96         41.37         4.14 o                         
  -2   7  16         13.81         11.30         3.50 o                         
  -1   7  16        259.20        234.77         4.86 o                         
   0   7  16         17.63          8.66         3.93 o                         
   1   7  16        166.19        166.05         5.80 o                         
   2   7  16         24.08         18.44         3.59 o                         
   3   7  16         10.15         10.53         4.40 o                         
   4   7  16         30.20         17.10         4.42 o                         
  -7   0  17        737.16        809.06        45.13 o                         
  -5   0  17         49.28         55.24         6.28 o                         
  -3   0  17          1.62         -2.58         6.35 o                         
  -1   0  17         19.25         29.32        13.95 o                         
   1   0  17        119.06        106.91         5.66 o                         
   3   0  17        143.02        152.33         8.00 o                         
   5   0  17          3.11          5.35         4.70 o                         
   7   0  17        110.81        113.41         7.08 o                         
  -8   1  17        136.51        133.73         8.47 o                         
  -7   1  17          4.67          7.67         4.91 o                         
  -6   1  17        340.53        341.87         5.00 o                         
  -5   1  17         72.89         64.39         5.51 o                         
  -4   1  17        329.53        332.11         4.73 o                         
  -3   1  17        161.59        156.37         4.46 o                         
  -2   1  17        244.77        279.90         7.20 o                         
  -1   1  17         16.27         13.85         3.58 o                         
   0   1  17        108.10        110.41         4.33 o                         
   1   1  17        569.25        545.32         5.92 o                         
   2   1  17        368.15        359.27         7.19 o                         
   3   1  17         51.63         40.70        13.20 o                         
   4   1  17        124.16        130.70         4.15 o                         
   5   1  17         84.97         83.31         3.68 o                         
   6   1  17        295.96        313.24         5.71 o                         
   7   1  17         15.05         16.60         4.98 o                         
   8   1  17        281.24        287.47         6.64 o                         
  -8   2  17         24.57         19.79         4.14 o                         
  -7   2  17         30.93         39.99         4.65 o                         
  -6   2  17          1.46          2.78         3.63 o                         
  -5   2  17        517.91        532.11        10.05 o                         
  -4   2  17        109.59        114.20         5.75 o                         
  -3   2  17        427.16        473.35        14.44 o                         
  -2   2  17        403.30        372.78        10.75 o                         
  -1   2  17         81.55         90.94         4.19 o                         
   0   2  17         17.82         15.87         3.64 o                         
   1   2  17        336.21        357.35         9.33 o                         
   2   2  17          6.00          1.44         3.87 o                         
   3   2  17        677.66        697.23         8.70 o                         
   4   2  17          5.33         10.58         3.11 o                         
   5   2  17        643.89        610.12         6.23 o                         
   6   2  17          3.47          6.73         4.72 o                         
   7   2  17        309.52        338.75         5.91 o                         
   8   2  17         16.09         19.53         6.81 o                         
  -8   3  17         62.54         54.45         4.49 o                         
  -7   3  17          0.05         -1.27         3.55 o                         
  -6   3  17        308.13        359.13         5.18 o                         
  -5   3  17         24.97         23.64         4.08 o                         
  -4   3  17        624.11        626.08        19.78 o                         
  -3   3  17         47.89         53.11         3.08 o                         
  -2   3  17         86.91         98.83         3.38 o                         
  -1   3  17         70.75         84.84         3.22 o                         
   0   3  17        201.45        202.97         6.08 o                         
   1   3  17          7.30          5.20         4.58 o                         
   2   3  17        248.44        271.04         3.80 o                         
   3   3  17         57.54         56.02         3.54 o                         
   4   3  17       1278.50       1235.89         8.45 o                         
   5   3  17         40.07         43.70         4.15 o                         
   6   3  17        472.41        495.57         6.23 o                         
   7   3  17         78.88         80.97         6.93 o                         
  -7   4  17         83.95         70.64         6.92 o                         
  -6   4  17          4.07          3.64         3.73 o                         
  -5   4  17        278.23        299.71         9.41 o                         
  -4   4  17         40.37         44.12         4.60 o                         
  -3   4  17        362.07        334.36        11.13 o                         
  -2   4  17         90.35         93.79         3.62 o                         
  -1   4  17        204.94        219.53         5.54 o                         
   0   4  17         21.10         25.58         3.29 o                         
   1   4  17         11.10         14.43         3.55 o                         
   2   4  17          3.42          3.01         2.80 o                         
   3   4  17         71.20         65.88         3.35 o                         
   4   4  17         16.93         22.64         4.28 o                         
   5   4  17        782.01        807.46         8.38 o                         
   6   4  17         57.49         58.58         5.09 o                         
   7   4  17         88.78         70.09         7.02 o                         
  -6   5  17        117.74        121.53         8.20 o                         
  -5   5  17         38.17         40.38         3.91 o                         
  -4   5  17         29.22         38.18         3.76 o                         
  -3   5  17         37.78         40.09         4.60 o                         
  -2   5  17        187.82        167.91         3.66 o                         
  -1   5  17         17.32         25.59         3.97 o                         
   0   5  17         56.59         66.46         4.59 o                         
   1   5  17          4.90         11.56         3.66 o                         
   2   5  17         88.55         86.44         4.18 o                         
   3   5  17         96.43         95.63         4.28 o                         
   4   5  17        115.91        114.81         6.17 o                         
   5   5  17          6.50          8.24         4.25 o                         
   6   5  17         56.08         38.48         5.60 o                         
  -5   6  17         84.44         83.58         3.93 o                         
  -4   6  17          4.19          6.60         4.00 o                         
  -3   6  17         50.90         45.52         4.41 o                         
  -2   6  17          3.84          7.52         3.93 o                         
  -1   6  17        215.37        202.82         5.11 o                         
   0   6  17         78.51         75.18         4.23 o                         
   1   6  17        103.04        106.95         4.41 o                         
   2   6  17        152.92        160.36         5.29 o                         
   3   6  17        288.07        273.90         5.46 o                         
   4   6  17         38.82         38.49         4.82 o                         
  -2   7  17        211.64        196.63         7.67 o                         
  -1   7  17        183.51        172.53         5.20 o                         
   0   7  17        273.22        233.47         7.22 o                         
   1   7  17         45.58         47.79         4.02 o                         
   2   7  17        116.74        103.79         5.10 o                         
  -8   0  18          2.86          6.59         9.91 o                         
  -6   0  18        178.11        198.36         8.68 o                         
  -4   0  18         18.91         22.84         6.66 o                         
  -2   0  18         32.83         33.18         4.39 o                         
   0   0  18        120.01        132.85         9.93 o                         
   2   0  18        154.00        136.41         6.66 o                         
   4   0  18         34.10         31.67         6.29 o                         
   6   0  18        494.68        513.21        14.23 o                         
   8   0  18        179.12        150.57         9.31 o                         
  -8   1  18          0.32          3.92         3.98 o                         
  -7   1  18        168.29        151.07         5.06 o                         
  -6   1  18          1.06          4.29         6.94 o                         
  -5   1  18         94.25         97.02         4.61 o                         
  -4   1  18        102.88        105.40         4.27 o                         
  -3   1  18        111.80        118.54         6.50 o                         
  -2   1  18         78.13         74.03         4.09 o                         
  -1   1  18        240.86        236.01         7.15 o                         
   0   1  18        290.06        257.26         4.35 o                         
   1   1  18        250.78        268.54         6.35 o                         
   2   1  18          8.23          0.72         3.85 o                         
   3   1  18         58.87         54.59         4.12 o                         
   4   1  18          3.95          6.49         3.11 o                         
   5   1  18        133.26        154.12         4.94 o                         
   6   1  18         11.78         14.46         4.82 o                         
   7   1  18        387.25        377.82         7.09 o                         
   8   1  18         17.42         11.06         5.83 o                         
  -7   2  18         13.49          8.05         4.37 o                         
  -6   2  18        138.09        143.35         4.59 o                         
  -5   2  18          9.09         18.94         4.15 o                         
  -4   2  18        719.88        741.32        20.92 o                         
  -3   2  18          3.45          6.84         3.48 o                         
  -2   2  18       1122.69       1160.92        21.83 o                         
  -1   2  18        176.57        190.67         4.03 o                         
   0   2  18        696.45        724.41        10.86 o                         
   1   2  18        161.73        134.09         5.43 o                         
   2   2  18         30.96         39.20         4.47 o                         
   3   2  18        176.91        159.50         4.02 o                         
   4   2  18        396.32        375.65         5.97 o                         
   5   2  18         24.24         29.59         4.59 o                         
   6   2  18        222.24        237.39         6.05 o                         
   7   2  18          0.85         -2.75         4.52 o                         
  -7   3  18          8.38          4.38         3.61 o                         
  -6   3  18         38.71         41.57         3.89 o                         
  -5   3  18        253.76        240.64         4.60 o                         
  -4   3  18          0.07         -4.49         4.49 o                         
  -3   3  18        771.20        775.12         9.81 o                         
  -2   3  18         11.07         10.89         2.95 o                         
  -1   3  18        728.10        729.20        10.42 o                         
   0   3  18         65.80         67.33         4.97 o                         
   1   3  18         32.64         35.93         2.73 o                         
   2   3  18        118.85         98.87         3.34 o                         
   3   3  18         21.61         23.17         3.20 o                         
   4   3  18          0.05          0.32         4.22 o                         
   5   3  18        244.79        250.41         5.11 o                         
   6   3  18          0.00         -1.29         4.70 o                         
   7   3  18         24.51         21.13         6.76 o                         
  -6   4  18         29.95         30.37         4.70 o                         
  -5   4  18          5.43          2.10         3.95 o                         
  -4   4  18        240.24        229.60         5.49 o                         
  -3   4  18          0.50          2.25         3.61 o                         
  -2   4  18        366.57        400.30         5.61 o                         
  -1   4  18         21.83         22.23         3.44 o                         
   0   4  18        102.42         91.33         3.22 o                         
   1   4  18         17.84         20.16         2.96 o                         
   2   4  18        322.70        346.78         7.04 o                         
   3   4  18         49.35         41.50         3.47 o                         
   4   4  18        225.39        243.48         5.35 o                         
   5   4  18         27.28         19.61         4.52 o                         
   6   4  18         67.64         60.68         4.44 o                         
  -5   5  18         15.10          2.43         5.09 o                         
  -4   5  18         27.34         13.44         4.36 o                         
  -3   5  18        205.42        210.75         4.52 o                         
  -2   5  18          6.41          4.01         3.72 o                         
  -1   5  18         27.70         36.50         4.03 o                         
   0   5  18         21.38         18.61         4.20 o                         
   1   5  18         86.03         73.76         4.13 o                         
   2   5  18         46.48         49.64         6.63 o                         
   3   5  18        346.30        383.52         8.53 o                         
   4   5  18         12.66         10.91         3.80 o                         
   5   5  18          5.70          6.83         4.44 o                         
  -3   6  18          1.53          2.58         4.66 o                         
  -2   6  18         41.63         49.19         5.39 o                         
  -1   6  18         44.55         44.68         3.97 o                         
   0   6  18        166.37        162.99         5.46 o                         
   1   6  18         10.59         16.10         4.05 o                         
   2   6  18        206.26        197.09        10.17 o                         
   3   6  18          3.77          3.56         3.84 o                         
  -7   0  19         24.89         31.54         5.83 o                         
  -5   0  19         21.57         29.59        12.75 o                         
  -3   0  19        156.69        161.27        21.62 o                         
  -1   0  19         74.53         82.18         5.47 o                         
   1   0  19        648.48        590.88        15.61 o                         
   3   0  19         20.79          9.29         7.55 o                         
   5   0  19         34.81         45.99         5.78 o                         
   7   0  19         25.92         27.08         6.66 o                         
  -7   1  19          1.11          2.24         4.61 o                         
  -6   1  19        198.45        215.76         7.74 o                         
  -5   1  19          1.16         -2.83         4.48 o                         
  -4   1  19        138.37        141.97         4.91 o                         
  -3   1  19          0.52         -2.70         3.88 o                         
  -2   1  19        267.41        277.17         9.33 o                         
  -1   1  19         16.05         10.01         3.90 o                         
   0   1  19        767.46        758.75        12.26 o                         
   1   1  19         77.32         72.10         3.61 o                         
   2   1  19        337.27        317.27         5.21 o                         
   3   1  19         79.19         70.18         4.27 o                         
   4   1  19         99.50        116.78         4.55 o                         
   5   1  19         97.94        104.48         4.60 o                         
   6   1  19         63.88         60.49         4.52 o                         
   7   1  19          0.01          1.21         4.60 o                         
  -7   2  19        151.68        130.03         6.45 o                         
  -6   2  19          4.85         -0.88         4.27 o                         
  -5   2  19        155.74        168.25         5.77 o                         
  -4   2  19        121.22        117.34         8.45 o                         
  -3   2  19          2.86         -1.48         3.61 o                         
  -2   2  19        126.92        124.74         4.36 o                         
  -1   2  19        744.13        752.71        14.29 o                         
   0   2  19         62.97         70.07         4.59 o                         
   1   2  19        183.05        189.38         4.65 o                         
   2   2  19        125.62        119.11         4.12 o                         
   3   2  19        434.17        442.82         8.00 o                         
   4   2  19         69.93         70.61         5.22 o                         
   5   2  19         42.48         53.30         4.22 o                         
   6   2  19          0.88          3.09         4.16 o                         
  -6   3  19         18.06         14.23         3.83 o                         
  -5   3  19          9.78         18.61         3.77 o                         
  -4   3  19         32.40         45.04         6.72 o                         
  -3   3  19          1.27         -0.67         3.89 o                         
  -2   3  19        200.65        200.84         4.72 o                         
  -1   3  19          8.07         11.81         3.46 o                         
   0   3  19        245.15        254.37        10.20 o                         
   1   3  19          1.00          0.15         2.78 o                         
   2   3  19        362.96        411.49         8.83 o                         
   3   3  19          9.93          9.05         3.74 o                         
   4   3  19        252.29        250.25         5.17 o                         
   5   3  19         70.60         64.83         4.17 o                         
   6   3  19        108.59         97.60         4.87 o                         
  -5   4  19          3.31          2.84         3.78 o                         
  -4   4  19          2.65          9.29         4.00 o                         
  -3   4  19        447.48        443.67         7.18 o                         
  -2   4  19         99.97         87.56         5.22 o                         
  -1   4  19         14.55          5.73         3.71 o                         
   0   4  19          0.77         -1.87         4.22 o                         
   1   4  19        319.09        339.53         9.52 o                         
   2   4  19          1.08          2.04         4.17 o                         
   3   4  19        252.88        255.60         5.30 o                         
   4   4  19         39.91         36.21         4.76 o                         
   5   4  19        100.56         90.39         5.13 o                         
  -4   5  19        102.57         76.18         5.81 o                         
  -3   5  19         33.97         31.69         3.91 o                         
  -2   5  19        143.24        139.84         7.24 o                         
  -1   5  19         93.38         85.51         4.79 o                         
   0   5  19         37.28         36.86         4.05 o                         
   1   5  19         35.99         32.09         4.65 o                         
   2   5  19        423.19        414.07         6.59 o                         
   3   5  19          2.14         -2.26         4.04 o                         
   4   5  19        139.07        108.37         4.76 o                         
  -2   6  19          3.02          4.30         4.66 o                         
  -1   6  19         93.08         73.57         5.01 o                         
   0   6  19          0.07          5.14         4.03 o                         
   1   6  19        184.39        161.95         5.15 o                         
  -6   0  20        181.97        176.48         8.67 o                         
  -4   0  20         33.60         56.64         7.94 o                         
  -2   0  20        122.57        107.74         8.29 o                         
   0   0  20         71.64         84.72         6.21 o                         
   2   0  20       1039.36       1126.31        37.64 o                         
   4   0  20         76.07         75.13         6.67 o                         
   6   0  20        501.65        547.74        10.26 o                         
  -6   1  20         40.18         43.02         4.20 o                         
  -5   1  20        103.43        110.74        10.45 o                         
  -4   1  20        160.31        171.82         5.34 o                         
  -3   1  20        102.45        113.13         8.04 o                         
  -2   1  20         18.84          8.79         4.98 o                         
  -1   1  20        153.62        159.37         4.92 o                         
   0   1  20         85.94         80.31         5.11 o                         
   1   1  20        244.58        279.66         7.07 o                         
   2   1  20         27.51         32.01         4.88 o                         
   3   1  20        165.86        167.85         6.02 o                         
   4   1  20          9.04          9.53         4.55 o                         
   5   1  20        107.39        107.01         4.49 o                         
   6   1  20         61.74         57.86         5.25 o                         
  -6   2  20         75.71         58.02         5.31 o                         
  -5   2  20         11.60         10.06         5.09 o                         
  -4   2  20        169.78        175.72        14.66 o                         
  -3   2  20         43.43         35.72         4.60 o                         
  -2   2  20         52.42         62.50         5.12 o                         
  -1   2  20          4.31         -2.32         4.54 o                         
   0   2  20        339.57        337.49         6.70 o                         
   1   2  20          7.67         11.30         4.11 o                         
   2   2  20        105.51        108.67         4.99 o                         
   3   2  20          9.68          9.88         4.55 o                         
   4   2  20        794.59        773.04         9.69 o                         
   5   2  20         22.63         18.11         4.78 o                         
   6   2  20         62.27         47.42         4.89 o                         
  -5   3  20        121.77        100.68         5.46 o                         
  -4   3  20         20.57         20.25         4.28 o                         
  -3   3  20        100.52        106.94         5.48 o                         
  -2   3  20         53.92         60.45         4.47 o                         
  -1   3  20         10.90         16.58         5.11 o                         
   0   3  20        134.49        142.85         4.91 o                         
   1   3  20         93.72         91.91         4.42 o                         
   2   3  20         21.33         20.86         3.96 o                         
   3   3  20        381.68        420.09        10.00 o                         
   4   3  20         18.46         19.68         4.13 o                         
   5   3  20        330.57        275.65         8.91 o                         
  -4   4  20        141.67        106.52         4.26 o                         
  -3   4  20         28.51         28.11         4.05 o                         
  -2   4  20        117.36        111.63         4.85 o                         
  -1   4  20         63.05         67.18         7.10 o                         
   0   4  20          1.23          0.16         4.55 o                         
   1   4  20         62.74         48.31         4.18 o                         
   2   4  20         86.95         76.99         4.58 o                         
   3   4  20         25.89         26.98         4.40 o                         
   4   4  20         15.95         20.17         4.38 o                         
  -2   5  20         13.27          9.45         4.30 o                         
  -1   5  20        103.15         97.00         4.90 o                         
   0   5  20          8.30          7.89         3.78 o                         
   1   5  20         22.33         12.78         4.10 o                         
   2   5  20        100.47         82.35         4.67 o                         
  -5   0  21         49.06         46.33         5.96 o                         
  -3   0  21        442.42        447.99         9.66 o                         
  -1   0  21        136.11        175.40        10.90 o                         
   1   0  21        179.17        182.68         7.42 o                         
   3   0  21        186.96        181.51        10.84 o                         
   5   0  21        247.00        232.58         9.82 o                         
  -5   1  21          6.35          2.86         4.04 o                         
  -4   1  21         75.49         62.00         5.01 o                         
  -3   1  21         63.33         67.05         4.42 o                         
  -2   1  21         36.15         51.83         5.63 o                         
  -1   1  21         14.04         11.42         4.48 o                         
   0   1  21         40.37         40.30         4.35 o                         
   1   1  21        136.85        123.19         5.98 o                         
   2   1  21         52.60         47.37         4.74 o                         
   3   1  21          6.10          1.57         4.27 o                         
   4   1  21        201.23        199.74         6.91 o                         
   5   1  21         16.24         13.19         4.34 o                         
  -5   2  21        206.42        184.53         9.72 o                         
  -4   2  21          2.55          1.30         5.09 o                         
  -3   2  21         47.24         37.31         4.84 o                         
  -2   2  21          1.79          9.96         5.20 o                         
  -1   2  21        309.48        296.84         6.22 o                         
   0   2  21         55.27         49.64         5.54 o                         
   1   2  21         36.18         40.31         4.39 o                         
   2   2  21          3.10          5.72         3.97 o                         
   3   2  21         15.14         11.89         4.65 o                         
   4   2  21          0.05          1.05         4.30 o                         
   5   2  21        137.86        122.45         5.15 o                         
  -4   3  21         95.93         87.49         5.83 o                         
  -3   3  21         53.53         43.94         4.81 o                         
  -2   3  21        454.96        412.98        10.75 o                         
  -1   3  21        192.93        194.27         8.01 o                         
   0   3  21        214.58        216.38         6.61 o                         
   1   3  21         33.19         39.28         4.02 o                         
   2   3  21         44.16         40.39         3.96 o                         
   3   3  21          1.12          0.80         4.03 o                         
   4   3  21         55.99         43.87         4.26 o                         
  -3   4  21        271.28        240.20         7.78 o                         
  -2   4  21          0.01         -1.85         4.57 o                         
  -1   4  21         32.38         30.29         3.67 o                         
   0   4  21          0.11         -1.60         4.32 o                         
   1   4  21         58.86         54.57         4.00 o                         
   2   4  21         21.22         26.67         4.41 o                         
  -4   0  22         86.37         89.26        16.39 o                         
  -2   0  22        545.15        582.13        68.23 o                         
   0   0  22        503.05        481.79        11.06 o                         
   2   0  22         52.92         54.07         6.84 o                         
   4   0  22         57.76         40.22         5.46 o                         
  -4   1  22          3.59         -0.46         5.99 o                         
  -3   1  22        151.69        144.67        10.04 o                         
  -2   1  22          0.83         -3.51         6.94 o                         
  -1   1  22        437.28        419.67         8.62 o                         
   0   1  22          7.64          2.94         4.29 o                         
   1   1  22        248.11        249.68        16.23 o                         
   2   1  22         11.35          4.28         4.34 o                         
   3   1  22         29.34         31.62         4.74 o                         
   4   1  22         36.80         35.72         4.50 o                         
  -3   2  22          5.25          5.55         4.64 o                         
  -2   2  22          1.01          2.99         5.01 o                         
  -1   2  22          5.83          6.50         4.30 o                         
   0   2  22         35.82         34.35         4.09 o                         
   1   2  22         29.39         28.50         6.82 o                         
   2   2  22         51.14         48.35         4.80 o                         
   3   2  22          0.86          1.42         4.31 o                         
  -2   3  22         41.58         31.23         4.44 o                         
  -1   3  22          4.54         -0.19         4.33 o                         
   0   3  22         27.59         22.73         5.19 o                         
   1   3  22         42.80         42.56         4.51 o                         
   2   3  22          4.17          4.87         4.03 o                         
  -1   0  23        203.18        172.30         7.64 o                         
   1   0  23        481.79        424.84         9.10 o                         
  -2   1  23        120.45        101.38         8.99 o                         
  -1   1  23          0.75          1.05         4.66 o                         
   0   1  23        151.32        131.31        10.27 o                         
   1   1  23          0.73         -1.28         5.07 o                         
                                                                                
